# Supplementary material for: Variation in relaxation of non‐photochemical quenching between the founder genotypes of the soybean (Glycine max) nested association mapping population
Source: Plant J. 2025 Jan 27;121(2):e17219. doi: 10.1111/tpj.17219 (PMC11771714; doi:10.1111/tpj.17219)
Supplement: Supplementary file 4 — Table S1. Raw NPQ time series values for all technical replicates prior to filtering and processing. [file TPJ-121-0-s014.csv]

Date	Plate	Plot	NAM	FvFm	T0	T2.5	T5	T7.5	T10	T12.5	T15	T17.5	T20	T22.5	T25	T27.5	T30	T35	T40	T45	T50	T55	T60	T65	T70	T75
6/24/21	plate_1	1	NAM46	0.76872	0	0.40469	0.2632	0.26662	0.2615	3.7209	3.9572	4.0921	4.1833	4.2379	4.2741	1.625	1.2553	1	0.82856	0.7	0.59088	0.50005	0.43206	0.38092	0.35005	0.30303
6/24/21	plate_1	1	NAM46	0.76913	0	0.22097	0.23755	0.25586	0.24029	3.5216	3.8538	4.0004	4.0951	4.1902	4.2508	1.6757	1.1956	0.92587	0.76789	0.63636	0.52773	0.44745	0.39267	0.36369	0.34128	0.3117
6/24/21	plate_1	1	NAM46	0.7777	0	0.16365	0.23725	0.25534	0.23399	3.4662	3.572	3.6437	3.6664	3.7026	3.7153	1.9096	1.3481	0.91428	0.76503	0.61094	0.50011	0.41459	0.36166	0.32613	0.29783	0.27445
6/24/21	plate_1	2	NAM42	0.7633	0	0.2	0.22005	0.24457	0.24504	3.2761	3.7082	3.9105	4.0004	4.0876	4.125	1.8638	1.5314	1.2405	1.0685	0.93573	0.79439	0.68079	0.57935	0.51176	0.46696	0.40804
6/24/21	plate_1	2	NAM42	0.76894	0	0.17587	0.22864	0.2642	0.27002	2.9293	3.5556	3.7696	3.8938	4.0004	4.0832	1.681	1.2322	0.92651	0.78778	0.66648	0.57141	0.5	0.4375	0.39783	0.37771	0.34051
6/24/21	plate_1	2	NAM42	0.77515	0	0.15001	0.22453	0.25	0.2468	3.4444	3.8012	3.875	3.9557	4.0004	4.0876	1.8049	1.3271	0.90909	0.76807	0.63941	0.54061	0.4691	0.418	0.37657	0.35714	0.33719
6/24/21	plate_1	4	NAM37	0.77744	0	0.12001	0.1904	0.24995	0.26929	2.8136	3.3095	3.4632	3.5828	3.6176	3.6941	2	1.4582	0.82377	0.74229	0.59478	0.51223	0.45223	0.40469	0.34141	0.33317	0.32475
6/24/21	plate_1	4	NAM37	0.78206	0	0.15791	0.2	0.24195	0.24297	3.3169	3.6507	3.824	3.9421	3.9443	4.0007	1.8666	1.2813	0.87999	0.78005	0.64809	0.55316	0.48844	0.43551	0.38586	0.38095	0.35082
6/24/21	plate_1	4	NAM37	0.7826	0	0.14099	0.19738	0.20585	0.2	2.9513	3.2379	3.3507	3.4529	3.5237	3.5805	1.8128	1.3686	0.97805	0.80386	0.66036	0.54235	0.46772	0.4154	0.36503	0.35382	0.33324
6/24/21	plate_1	5	NAM23	0.75202	0	0.16864	0.15674	0.16276	0.16659	3.1745	3.6829	3.9045	4.0828	4.2	4.2646	2.1902	1.8438	1.5271	1.313	1.1588	1.0221	0.8982	0.78495	0.68275	0.60486	0.5085
6/24/21	plate_1	5	NAM23	0.78079	0	0.16479	0.22896	0.23646	0.22612	3.2914	3.5237	3.6667	3.7907	3.8571	3.9314	2.0298	1.4522	1.0201	0.8451	0.68978	0.57143	0.4848	0.42474	0.38765	0.36223	0.34271
6/24/21	plate_1	5	NAM23	0.77725	0	0.21247	0.19687	0.23128	0.24214	3.2737	3.7907	4.0015	4.1667	4.2521	4.2867	1.9657	1.5276	1.1318	0.95882	0.7916	0.66058	0.55189	0.47465	0.42318	0.39293	0.37411
6/24/21	plate_1	6	NAM18	0.76903	0	0.16982	0.22113	0.22708	0.21894	3.4073	3.6913	3.841	3.9557	4.0011	4.0414	1.9352	1.5308	1.1858	0.93759	0.75003	0.62102	0.53079	0.46592	0.42166	0.39563	0.35109
6/24/21	plate_1	6	NAM18	0.76483	0	0.21875	0.25005	0.25	0.23333	3.3918	3.6527	3.8267	3.9136	4	4.0004	1.9738	1.5654	1.2246	1.0002	0.85483	0.72727	0.62169	0.53614	0.47372	0.42857	0.35625
6/24/21	plate_1	6	NAM18	0.77319	0	0.15538	0.21212	0.22216	0.22219	3.3649	3.641	3.7741	3.875	4.0004	4.1664	2	1.5959	1.1741	0.95097	0.78142	0.64291	0.54662	0.47612	0.42166	0.39761	0.36051
6/24/21	plate_1	7	NAM22	0.77788	0	0.18519	0.21953	0.25326	0.25	3.2613	3.5832	3.7506	3.8649	3.9508	4.0005	1.9728	1.4887	1.0374	0.86904	0.72306	0.61905	0.53736	0.46519	0.40008	0.375	0.33326
6/24/21	plate_1	7	NAM22	0.76708	0	0.1862	0.21791	0.21924	0.2092	3.2737	3.5368	3.6829	3.8	3.8885	3.9006	1.9065	1.6028	1.2857	1.0742	0.9166	0.77574	0.67633	0.57635	0.5	0.45	0.37322
6/24/21	plate_1	7	NAM22	0.7714	0	0.16155	0.21353	0.22005	0.20656	3.3333	3.5921	3.7285	3.875	3.9297	3.9582	1.8539	1.4493	1.0849	0.87518	0.70777	0.58748	0.50651	0.44444	0.39761	0.37657	0.34128
6/24/21	plate_1	8	NAM32	0.76426	0	0.1457	0.17693	0.21207	0.20907	3.3331	3.7863	3.9331	4.0663	4.1331	4.1893	1.8935	1.4502	1.0489	0.87812	0.72111	0.60011	0.51929	0.45609	0.3967	0.37941	0.34911
6/24/21	plate_1	8	NAM32	0.7695	0	0.19231	0.21058	0.24687	0.24351	3.2285	3.6856	3.9006	4.0015	4.1066	4.1594	1.8182	1.3183	0.95943	0.79324	0.66661	0.56449	0.49228	0.43241	0.38232	0.37325	0.34341
6/24/21	plate_1	8	NAM32	0.7714	0	0.19282	0.19517	0.23449	0.22896	3.3332	3.7616	3.9421	4.0006	4.1505	4.1833	1.8969	1.4422	1.0401	0.84497	0.7	0.5872	0.49228	0.41099	0.35132	0.3288	0.28778
6/24/21	plate_1	9	NAM34	0.73576	0	0.16042	0.17573	0.189	0.20005	3.3181	3.6665	3.8333	3.8963	3.9432	3.9443	2	1.8128	1.5376	1.3333	1.1473	0.99071	0.85365	0.74011	0.6602	0.57699	0.47961
6/24/21	plate_1	9	NAM34	0.76948	0	0.17442	0.22595	0.25302	0.24056	3.4164	3.8094	3.9557	4.0951	4.1664	4.2646	1.7841	1.2393	0.94118	0.78947	0.65687	0.5588	0.47056	0.40842	0.375	0.34254	0.31104
6/24/21	plate_1	9	NAM34	0.75231	0	0.15084	0.2	0.21535	0.21995	3.2515	3.5	3.6109	3.7585	3.824	3.858	1.7747	1.4377	1.0769	0.89156	0.75	0.62951	0.52745	0.45465	0.40338	0.36656	0.33873
6/24/21	plate_1	10	NAM36	0.76036	0	0.38092	0.29881	0.33682	0.35005	3.7395	4.1066	4.3197	4.4225	4.4759	4.479	2.0545	1.8333	1.5714	1.2829	1.1001	0.9648	0.84383	0.73146	0.65273	0.58632	0.48692
6/24/21	plate_1	10	NAM36	0.68621	0	0.43241	0.23298	0.22827	0.21832	2.5865	3.2379	3.5714	3.7285	3.8504	3.8885	2.065	1.971	1.75	1.5717	1.4212	1.3094	1.1915	1.0819	0.95751	0.87233	0.75428
6/24/21	plate_1	10	NAM36	0.76036	0	0.17678	0.21986	0.23596	0.24181	3.3481	3.521	3.6517	3.7503	3.7911	3.8094	1.7562	1.5632	1.25	1.0195	0.84497	0.69234	0.57962	0.4936	0.43045	0.39364	0.3452
6/24/21	plate_1	11	NAM40	0.78008	0	0.18463	0.22437	0.23649	0.2291	3.375	3.7285	3.9136	4.0569	4.1429	4.2007	1.8889	1.4319	1.074	0.92738	0.79678	0.69234	0.60004	0.5161	0.46154	0.41968	0.36171
6/24/21	plate_1	11	NAM40	0.77661	0	0.19228	0.26255	0.2708	0.25514	3.4813	3.6928	3.841	3.961	4.0413	4.0832	1.9761	1.5295	1.1227	0.95097	0.81349	0.68623	0.58444	0.50604	0.43675	0.4	0.34836
6/24/21	plate_1	11	NAM40	0.7771	0	0.16499	0.23649	0.24723	0.22706	3.1851	3.4411	3.5876	3.7082	3.7831	3.8267	2	1.5237	1.1111	0.94915	0.81108	0.68668	0.59458	0.5132	0.44315	0.40247	0.34885
6/24/21	plate_1	12	RC	0.77708	0	0.16217	0.21627	0.22541	0.21791	3.333	3.5504	3.6856	3.7907	3.8621	3.8963	1.8218	1.4573	1.0444	0.8332	0.66036	0.54298	0.47368	0.4238	0.38468	0.37308	0.34844
6/24/21	plate_1	12	RC	0.77118	0	0.18609	0.23449	0.24633	0.24094	3.3918	3.5921	3.7143	3.8504	3.9045	4	1.9716	1.5924	1.1457	0.8982	0.70164	0.56255	0.47147	0.41667	0.36925	0.35722	0.33333
6/24/21	plate_1	12	RC	0.77663	0	0.17198	0.23887	0.25637	0.2394	3.1745	3.4164	3.6	3.6829	3.7656	3.8485	2.0974	1.7144	1.2502	1.0213	0.83928	0.6949	0.58076	0.50008	0.4412	0.40909	0.35889
6/24/21	plate_1	13	NAM 2	0.77491	0	0.16155	0.20199	0.2083	0.21001	3.2867	3.5388	3.6812	3.8012	3.875	3.9557	1.6819	1.3676	1.0174	0.81263	0.66081	0.55068	0.47498	0.42857	0.39286	0.37503	0.35625
6/24/21	plate_1	13	NAM 2	0.78937	0	0.19517	0.26034	0.28197	0.26662	3.3049	3.4759	3.6188	3.7143	3.8008	3.8963	2	1.487	0.97885	0.76796	0.62498	0.53135	0.45595	0.41068	0.37677	0.35132	0.34383
6/24/21	plate_1	13	NAM 2	0.78155	0	0.16	0.1944	0.19359	0.18578	3.6	3.7776	3.939	4.0018	4.0645	4.1186	1.8666	1.4286	0.97689	0.78272	0.64029	0.52839	0.44435	0.39136	0.36002	0.33324	0.31156
6/24/21	plate_1	14	NAM50	0.61508	0	0.096286	0.10346	0.074727	0.059018	1.7827	2.0832	2.2177	2.3885	2.5271	2.6328	1.558	1.3848	1.2001	1.0564	0.92105	0.79736	0.69778	0.60523	0.53081	0.4791	0.39998
6/24/21	plate_1	14	NAM50	0.76468	0	0.16662	0.17864	0.20833	0.20505	3.2602	3.7616	4.0013	4.1771	4.2776	4.333	1.9309	1.5001	1.1056	0.91309	0.76158	0.64039	0.52866	0.4325	0.36807	0.32902	0.28162
6/24/21	plate_1	14	NAM50	0.76924	0	0.14282	0.20479	0.21247	0.20009	2.961	3.3193	3.4759	3.6188	3.7506	3.8504	2.0974	1.6408	1.1333	0.92012	0.72891	0.57571	0.47801	0.4	0.34362	0.31518	0.28197
6/24/21	plate_1	15	NAM24	0.75844	0	0.34615	0.26259	0.30101	0.30524	3.7406	4.1745	4.3918	4.5013	4.5774	4.6013	1.9758	1.5745	1.2155	0.98371	0.80298	0.65759	0.54882	0.46256	0.41862	0.39394	0.34405
6/24/21	plate_1	15	NAM24	0.76707	0	0.16129	0.22501	0.24438	0.24997	3.2408	3.5	3.6527	3.8008	3.9075	3.9582	1.8716	1.5544	1.1176	0.87101	0.68668	0.54167	0.46154	0.40619	0.35921	0.35003	0.32177
6/24/21	plate_1	15	NAM24	0.77681	0	0.15312	0.21001	0.22342	0.22426	3.2962	3.5222	3.6542	3.7611	3.875	3.9136	1.9741	1.5534	1.1227	0.90639	0.73388	0.59237	0.51248	0.45222	0.40224	0.38319	0.34808
6/24/21	plate_1	16	NAM12	0.77796	0	0.15585	0.2143	0.2206	0.20271	3.3507	3.5639	3.6856	3.7776	3.8333	3.8885	1.9657	1.4545	0.95679	0.76111	0.60007	0.48286	0.40993	0.36549	0.32816	0.31346	0.30435
6/24/21	plate_1	16	NAM12	0.75086	0	0.38552	0.21902	0.22581	0.21736	3.7914	4.1377	4.3332	4.4759	4.5714	4.6006	1.8049	1.4	1.0536	0.85714	0.70591	0.58333	0.48692	0.41968	0.37812	0.35625	0.31519
6/24/21	plate_1	16	NAM12	0.76707	0	0.15042	0.20588	0.21562	0.20588	3.501	3.7406	3.8885	4.0004	4.0543	4.0832	1.9026	1.5097	1.0985	0.91304	0.7703	0.64398	0.54882	0.47193	0.41968	0.39324	0.35174
6/24/21	plate_1	17	NAM31	0.74583	0	0.15585	0.18751	0.18578	0.18752	3.7004	3.8649	3.9508	4.0005	4.0543	4.0921	1.8652	1.5791	1.2221	0.98033	0.80386	0.65586	0.54104	0.45455	0.40273	0.36223	0.3117
6/24/21	plate_1	17	NAM31	0.75828	0	0.29032	0.20919	0.23415	0.23253	3.7313	4.0389	4.2102	4.333	4.4008	4.4582	1.8294	1.4286	1.1047	0.914	0.75353	0.64241	0.55059	0.47798	0.43906	0.40884	0.37714
6/24/21	plate_1	17	NAM31	0.7626	0	0.17442	0.19537	0.20225	0.20456	3.6829	3.9105	4.0543	4.1802	4.2122	4.2508	1.7887	1.4667	1.1132	0.89368	0.71168	0.58676	0.49371	0.43566	0.41265	0.37844	0.3545
6/24/21	plate_1	18	NAM48	0.77663	0	0.18989	0.24687	0.27771	0.26662	3.3332	3.7066	3.7776	3.8885	3.9331	4.0473	2.1038	1.6316	1.1333	0.92464	0.75881	0.62906	0.53844	0.47056	0.40842	0.38328	0.35005
6/24/21	plate_1	18	NAM48	0.77091	0	0.13599	0.1875	0.19785	0.19751	3.1795	3.5774	3.7313	3.8725	3.9572	4.0004	1.7318	1.4083	1.017	0.77624	0.60414	0.48752	0.42694	0.38264	0.34969	0.33719	0.30318
6/24/21	plate_1	18	NAM48	0.77532	0	0.22581	0.21986	0.22827	0.21353	3.4444	3.75	3.9136	4.0011	4.1377	4.1902	1.8609	1.3422	1.0333	0.85714	0.72149	0.6	0.50641	0.43045	0.38963	0.36248	0.32177
6/24/21	plate_1	19	NAM54	0.77084	0	0.22884	0.24082	0.26035	0.25586	3.5005	3.9324	4.1377	4.2396	4.3005	4.3197	2.0264	1.625	1.3201	1.1511	1.0168	0.87066	0.73728	0.62034	0.54493	0.48	0.39286
6/24/21	plate_1	19	NAM54	0.76059	0	0.20626	0.25	0.26433	0.26183	3.2809	3.5222	3.6527	3.7831	3.824	3.8332	1.9443	1.7504	1.4422	1.2143	1.0189	0.84211	0.70319	0.60007	0.52366	0.47178	0.39502
6/24/21	plate_1	19	NAM54	0.76701	0	0.48394	0.28125	0.31307	0.31917	3.7696	4.1479	4.3466	4.4582	4.5222	4.5391	2.0237	1.6383	1.382	1.1708	0.98257	0.80285	0.65803	0.55306	0.4832	0.44329	0.383
6/24/21	plate_1	20	NAM38	0.7547	0	0.23429	0.23602	0.24419	0.23645	3.2613	3.5222	3.682	3.7831	3.8571	3.9015	1.6667	1.3201	1.0228	0.85983	0.71818	0.60312	0.52692	0.47254	0.43269	0.41141	0.37175
6/24/21	plate_1	20	NAM38	0.74895	0	0.22378	0.24687	0.24116	0.22501	3.125	3.3049	3.4557	3.5816	3.6875	3.7506	1.9657	1.658	1.2859	1.0436	0.84638	0.67407	0.54454	0.44918	0.38575	0.34714	0.2838
6/24/21	plate_1	20	NAM38	0.74335	0	0.30662	0.23333	0.2528	0.24744	3.2816	3.5723	3.7666	3.885	3.9164	3.9621	1.8047	1.4465	1.1526	0.96573	0.81155	0.68578	0.58748	0.50651	0.46429	0.42559	0.36656
6/24/21	plate_1	21	NAM41	0.75618	0	0.20423	0.24759	0.25478	0.25234	3.4666	3.7035	3.8082	3.8889	3.9257	4.0775	1.7059	1.4341	1.1333	0.95652	0.8	0.66667	0.56178	0.49436	0.46066	0.43004	0.38952
6/24/21	plate_1	21	NAM41	0.75331	0	0.18558	0.20423	0.20931	0.20656	3.2361	3.5504	3.7209	3.9045	4.0013	4.1833	1.8753	1.5504	1.2001	1.035	0.8751	0.76275	0.66004	0.57325	0.53135	0.48752	0.44745
6/24/21	plate_1	21	NAM41	0.76705	0	0.16864	0.2069	0.21535	0.20456	3.2857	3.4557	3.5465	3.6188	3.6527	3.6665	1.6001	1.2274	0.87773	0.7	0.55551	0.46278	0.38575	0.33789	0.31582	0.29867	0.28197
6/24/21	plate_1	22	NAM 5	0.76924	0	0.2963	0.244	0.27771	0.28237	3.6091	4.0004	4.1902	4.3331	4.4105	4.4753	2.0274	1.619	1.2077	0.96741	0.80605	0.67249	0.57143	0.4858	0.42694	0.39477	0.34937
6/24/21	plate_1	22	NAM 5	0.77578	0	0.18187	0.21832	0.26511	0.28059	3.259	3.6829	3.8649	4.0469	4.1066	4.1429	2.0287	1.5951	1.1154	0.9	0.74202	0.62116	0.52951	0.45325	0.39736	0.3672	0.33326
6/24/21	plate_1	22	NAM 5	0.77764	0	0.17395	0.22469	0.23538	0.23298	3.3918	3.5921	3.7395	3.9105	4.0005	4.0543	2.0276	1.6666	1.2288	0.96285	0.77595	0.6272	0.5255	0.45325	0.41325	0.38462	0.3545
6/24/21	plate_1	23	NAM 6	0.75244	0	0.18407	0.21168	0.23378	0.25	3.6006	3.7506	3.8504	3.9487	4.0005	3.9508	1.9415	1.9065	1.6574	1.4307	1.2183	1.022	0.85264	0.70869	0.60362	0.5308	0.42753
6/24/21	plate_1	23	NAM 6	0.76233	0	0.16663	0.21247	0.22896	0.23176	3.3481	3.5921	3.7616	3.9487	4.0506	4.1008	1.9682	1.75	1.3956	1.1554	0.96066	0.78196	0.63941	0.53328	0.45595	0.40273	0.33764
6/24/21	plate_1	23	NAM 6	0.7698	0	0.16911	0.22823	0.23806	0.23077	3.5434	3.7285	3.8963	4.0015	4.0792	4.1088	2.0692	1.7945	1.4047	1.1554	0.95461	0.78196	0.6401	0.54397	0.47056	0.43047	0.36837
6/24/21	plate_1	24	NAM26	0.76703	0	0.16461	0.19687	0.19681	0.19409	3.0427	3.2646	3.4225	3.5007	3.6328	3.6665	1.6475	1.3686	1.0674	0.86587	0.71168	0.57895	0.4915	0.43113	0.3898	0.36503	0.32844
6/24/21	plate_1	24	NAM26	0.75579	0	0.16659	0.23077	0.25478	0.244	3.0465	3.3918	3.5504	3.6665	3.7907	3.8435	1.9696	1.4737	1.022	0.83697	0.67855	0.56656	0.4858	0.43084	0.38819	0.37031	0.34289
6/24/21	plate_1	24	NAM26	0.75539	0	0.16855	0.20271	0.20716	0.2069	3.2317	3.4293	3.5504	3.6665	3.7776	3.8566	1.8128	1.5639	1.2329	1	0.80691	0.65535	0.54169	0.47007	0.41441	0.38712	0.33789
6/24/21	plate_1	25	NAM29	0.77118	0	0.18829	0.24006	0.27586	0.27225	3.3608	3.7285	3.9136	4.0414	4.1258	4.1789	1.7692	1.3554	1.0198	0.85476	0.69934	0.57962	0.48651	0.41788	0.37828	0.3545	0.32289
6/24/21	plate_1	25	NAM29	0.75927	0	0.13954	0.18294	0.2055	0.21325	3.333	3.6507	3.7907	3.9006	4	4.0015	1.5833	1.5362	1.3172	1.1333	0.93896	0.78419	0.64706	0.54104	0.47699	0.43113	0.38712
6/24/21	plate_1	25	NAM29	0.76948	0	0.11769	0.18294	0.22219	0.22896	3.1208	3.5237	3.6665	3.7506	3.8094	3.8485	1.6219	1.2444	0.95679	0.81476	0.65586	0.53958	0.45727	0.39708	0.36488	0.34714	0.32922
6/24/21	plate_1	26	NAM11	0.76701	0	0.17822	0.22563	0.23229	0.22005	3.4041	3.5774	3.7082	3.8008	3.87	4	1.8142	1.3676	0.98328	0.80891	0.66153	0.54825	0.46353	0.40226	0.36477	0.34483	0.31824
6/24/21	plate_1	26	NAM11	0.78118	0	0.14852	0.19592	0.2105	0.21285	3.2809	3.462	3.4234	3.4411	3.4797	3.4809	1.5333	1.3248	1.0526	0.91217	0.80952	0.71441	0.64291	0.58333	0.54662	0.52672	0.48714
6/24/21	plate_1	26	NAM11	0.78446	0	0.19282	0.24716	0.25926	0.24428	3.6829	3.8571	3.9508	3.9572	4.0013	4.2007	2.0573	1.619	1.1618	0.94562	0.77423	0.6419	0.54233	0.47295	0.42308	0.39189	0.36156
6/24/21	plate_1	27	NAM30	0.77515	0	0.21502	0.2528	0.26742	0.25534	3.5	3.7611	3.9557	4.0013	4.1309	4.2007	1.7379	1.3271	1.0002	0.81649	0.65725	0.53614	0.45234	0.40007	0.36897	0.34885	0.3117
6/24/21	plate_1	27	NAM30	0.76518	0	0.24208	0.25514	0.29412	0.30002	3.2222	3.4444	3.5774	3.6928	3.7313	3.7611	1.9255	1.49	1.0509	0.83827	0.66667	0.5396	0.45781	0.40912	0.37503	0.36051	0.32969
6/24/21	plate_1	27	NAM30	0.76036	0	0.15393	0.20492	0.22222	0.22791	3.2346	3.5013	3.6527	3.8094	3.9006	3.9443	1.8112	1.6563	1.3254	1.0872	0.91077	0.75843	0.6419	0.55327	0.49212	0.44745	0.39248
6/24/21	plate_1	28	NAM 4	0.74254	0	0.125	0.17016	0.19356	0.2	3.1771	3.439	3.5639	3.6893	3.8	3.8142	1.6542	1.344	1.0276	0.82513	0.66667	0.51997	0.43125	0.37031	0.32145	0.29819	0.25865
6/24/21	plate_1	28	NAM 4	0.75958	0	0.16864	0.20005	0.21128	0.21058	3.6006	3.8662	4.0016	4.1226	4.2361	4.2521	2.0467	1.7273	1.3333	1.088	0.87773	0.69647	0.56903	0.4839	0.41979	0.38468	0.32869
6/24/21	plate_1	28	NAM 4	0.76709	0	0.17839	0.19231	0.18832	0.18931	3.2613	3.5276	3.7004	3.7907	3.8963	3.9443	1.9666	1.7345	1.44	1.2207	1.04	0.85292	0.70917	0.59633	0.51656	0.46772	0.38934
6/24/21	plate_1	29	NAM 9	0.76702	0	0.15959	0.2069	0.22469	0.22358	3.2408	3.4582	3.5832	3.6963	3.7616	3.8012	1.7063	1.4189	1.0519	0.83615	0.66667	0.54932	0.47056	0.41556	0.3888	0.37175	0.35296
6/24/21	plate_1	29	NAM 9	0.7619	0	0.21529	0.19481	0.22787	0.23077	3.2177	3.6006	3.7616	3.8504	3.9006	3.9487	1.7102	1.3808	1.1088	0.94248	0.78868	0.66661	0.56656	0.47699	0.42474	0.3888	0.35217
6/24/21	plate_1	29	NAM 9	0.76463	0	0.18294	0.21052	0.23444	0.22663	3.333	3.6006	3.7066	3.8008	3.8333	3.8435	1.595	1.2002	0.87773	0.74063	0.6102	0.51656	0.44435	0.38575	0.35722	0.3382	0.31896
6/24/21	plate_1	30	NAM13	0.76307	0	0.14152	0.20199	0.22216	0.23162	3.4293	3.7914	3.9582	4.081	4.1212	4.1505	1.6041	1.3209	1.0162	0.82352	0.67539	0.56252	0.48806	0.43675	0.40666	0.39286	0.36961
6/24/21	plate_1	30	NAM13	0.76924	0	0.15385	0.17864	0.1915	0.19596	3.2312	3.4809	3.6328	3.7395	3.7831	3.8267	1.6943	1.5	1.1753	0.95679	0.76656	0.62692	0.52944	0.46584	0.42859	0.40008	0.35799
6/24/21	plate_1	30	NAM13	0.7859	0	0.15215	0.20931	0.23253	0.23649	3.308	3.6091	3.7616	3.9045	3.9572	4.0469	1.7807	1.4468	1.0755	0.87941	0.72067	0.59714	0.51433	0.46065	0.41898	0.4	0.38662
6/24/21	plate_1	31	NAM15	0.77511	0	0.19873	0.25325	0.26034	0.24351	3.5504	3.8504	4.0015	4.0552	4.1594	4.1667	1.7358	1.3846	1	0.81999	0.67286	0.55935	0.48464	0.44439	0.39708	0.38232	0.35824
6/24/21	plate_1	31	NAM15	0.76701	0	0.18431	0.25005	0.27046	0.26511	3.4411	3.7299	3.9006	4.0013	4.0525	4.0951	1.8333	1.3637	0.96285	0.79041	0.65142	0.54299	0.46584	0.41325	0.37501	0.3545	0.32929
6/24/21	plate_1	31	NAM15	0.77148	0	0.16129	0.22736	0.23333	0.22787	3.4164	3.6091	3.7082	3.8267	3.8435	3.9105	1.8159	1.4221	1	0.79041	0.63243	0.52745	0.46372	0.42117	0.38662	0.37295	0.36146
6/24/21	plate_1	32	NAM25	0.77427	0	0.12606	0.19293	0.2308	0.22643	2.9415	3.3142	3.4	3.3331	3.6	3.4662	1.6804	1.118	0.85722	0.69231	0.58541	0.46818	0.43498	0.39998	0.34711	0.33996	0.32708
6/24/21	plate_1	32	NAM25	0.77262	0	0.12813	0.18462	0.21128	0.21739	3.2007	3.4662	3.5805	3.6667	3.8333	3.8831	1.8277	1.412	1.0489	0.81824	0.64706	0.50946	0.442	0.3967	0.35491	0.3443	0.328
6/24/21	plate_1	32	NAM25	0.75845	0	0.13452	0.18578	0.20907	0.2143	3.1003	3.373	3.5	3.5891	3.6893	3.7515	1.7747	1.4286	1.074	0.85714	0.69403	0.54003	0.45	0.3898	0.33873	0.3218	0.29603
6/24/21	plate_7	33	NAM64	0.7695	0	0.13043	0.18093	0.18475	0.18663	2.6667	3.4164	3.7395	3.9522	4	3.9522	2.1475	1.5475	1.2342	1.1003	0.94643	0.83061	0.73778	0.66162	0.60362	0.55387	0.52253
6/24/21	plate_7	33	NAM64	0.76403	0	0.10589	0.15	0.17325	0.18182	2.8666	3.5	3.7611	3.9443	4.0469	4.0921	1.9376	1.2201	0.96656	0.82869	0.72864	0.64704	0.58115	0.52315	0.47958	0.4491	0.42255
6/24/21	plate_7	33	NAM64	0.77569	0	0.10005	0.11101	0.10968	0.11107	2.8571	3.2776	3.471	3.6	3.7066	3.8142	1.7681	1.4198	1.2164	1.1252	1.0528	1.0264	0.98844	0.95377	0.9503	0.92857	0.92857
6/24/21	plate_7	34	NAM28	0.75595	0	0.12387	0.17097	0.18558	0.17647	3.0003	3.501	3.6795	3.7935	4.2004	5.0012	3.2701	2.8601	2.6003	2.4328	2.3422	2.1973	2.0976	2.0002	1.9073	1.8538	1.8221
6/24/21	plate_7	34	NAM28	0.77056	0	0.1367	0.18491	0.20601	0.20513	2.9123	3.1851	3.3243	3.4331	3.5	3.5865	1.8202	1.4568	1.115	0.92874	0.75006	0.62365	0.53934	0.49472	0.46066	0.43271	0.41243
6/24/21	plate_7	34	NAM28	0.75183	0	0.16145	0.20248	0.2096	0.20907	3.2666	3.5539	3.6969	3.8	3.8209	3.875	1.6761	1.3041	1.0547	0.8797	0.74655	0.63344	0.5465	0.48198	0.43748	0.41206	0.39435
6/24/21	plate_7	35	NAM 8	0.77788	0	0.14727	0.18689	0.19327	0.19355	3.2177	3.5013	3.6377	3.7285	3.8094	3.9045	2.0006	1.6049	1.2342	1.0365	0.82768	0.67691	0.57152	0.51349	0.45952	0.42861	0.41022
6/24/21	plate_7	35	NAM 8	0.76059	0	0.15232	0.19392	0.20199	0.20008	3.074	3.4004	3.521	3.6159	3.6812	3.75	1.7957	1.532	1.2456	1.0526	0.87869	0.75675	0.63636	0.56345	0.50012	0.4597	0.42861
6/24/21	plate_7	35	NAM 8	0.75665	0	0.11825	0.15255	0.16499	0.16855	3.0723	3.308	3.401	3.4759	3.5	3.5414	1.7562	1.619	1.2744	1.0392	0.83328	0.67655	0.55547	0.46755	0.41252	0.37355	0.3452
6/24/21	plate_7	36	NAM10	0.75167	0	0.1227	0.18182	0.19048	0.1864	2.8012	3.2945	3.439	3.5331	3.5891	3.6662	1.8504	1.2858	0.86518	0.75007	0.63636	0.5359	0.46958	0.42319	0.38787	0.36379	0.35011
6/24/21	plate_7	36	NAM10	0.75109	0	0.12511	0.17898	0.18328	0.1819	3.2219	3.5301	3.6	3.7047	3.7863	3.8662	2.0008	1.5504	1.118	0.92308	0.76923	0.64437	0.54362	0.47059	0.41518	0.38009	0.35294
6/24/21	plate_7	36	NAM10	0.76073	0	0.13805	0.18885	0.19355	0.18558	3.1111	3.3608	3.3608	3.401	3.4354	3.4809	1.8391	1.4888	1.3045	1.2291	1.1349	1.0701	1	0.96006	0.92151	0.89474	0.88328
6/24/21	plate_7	37	NAM 3	0.77415	0	0.15255	0.19098	0.2	0.2044	3.1111	3.4101	3.5582	3.6829	3.8008	3.9045	2.0255	1.6515	1.3125	1.1321	0.96309	0.82262	0.71429	0.63482	0.56694	0.52866	0.49319
6/24/21	plate_7	37	NAM 3	0.77995	0	0.13688	0.18073	0.18885	0.19566	3.1543	3.5414	3.6963	3.8267	3.9105	4.0469	2.2727	1.6665	1.1839	1.0346	0.88889	0.75805	0.65631	0.59091	0.53736	0.50694	0.47826
6/24/21	plate_7	37	NAM 3	0.7698	0	0.14663	0.20907	0.2239	0.21627	2.9101	3.5276	3.6667	3.7776	3.8831	4	1.8623	1.2253	0.83733	0.73479	0.62268	0.53202	0.46656	0.42638	0.3898	0.36364	0.35382
6/24/21	plate_7	38	NAM27	0.76702	0	0.13514	0.17276	0.18875	0.19812	3.1643	3.501	3.6527	3.7035	3.7778	4.0011	2.0245	1.6743	1.3333	1.1166	0.95161	0.79851	0.68047	0.59506	0.53044	0.48246	0.45149
6/24/21	plate_7	38	NAM27	0.76702	0	0.14957	0.19004	0.18475	0.18451	2.8441	3.3222	3.5002	3.6091	3.6812	3.7611	1.9286	1.4134	1.0179	0.85714	0.72214	0.6197	0.54061	0.47066	0.43045	0.39783	0.3708
6/24/21	plate_7	38	NAM27	0.77617	0	0.13637	0.19425	0.21157	0.21875	3	3.5	3.6667	3.7831	3.8811	4.0004	2.2107	1.6888	1.3271	1.143	0.98408	0.85503	0.75753	0.67609	0.6197	0.57506	0.53333
6/24/21	plate_7	39	NAM14	0.77491	0	0.15738	0.2039	0.21108	0.21493	3.1298	3.5222	3.6928	3.8332	3.8811	3.9621	2.0004	1.48	1.1331	0.93231	0.77473	0.66663	0.59253	0.52502	0.4839	0.45461	0.43675
6/24/21	plate_7	39	NAM14	0.76707	0	0.1358	0.17991	0.19444	0.19812	3.3093	3.8012	4.0413	4.2046	4.3197	4.4354	2.2255	1.681	1.3333	1.1251	0.95536	0.8272	0.7244	0.64049	0.57506	0.53574	0.50571
6/24/21	plate_7	39	NAM14	0.7739	0	0.13333	0.16667	0.16855	0.17419	3.1111	3.3608	3.5229	3.6216	3.7503	3.8267	1.8987	1.4362	1.0976	0.89825	0.72734	0.60584	0.52942	0.4718	0.4354	0.41061	0.39389
6/24/21	plate_7	40	NAM39	0.76138	0	0.11101	0.16662	0.18519	0.18462	3.0921	3.4126	3.5552	3.6	3.7004	3.7384	1.8807	1.2583	0.86094	0.74063	0.62498	0.53698	0.48875	0.43393	0.4	0.37861	0.35824
6/24/21	plate_7	40	NAM39	0.7739	0	0.14286	0.19188	0.1944	0.1944	3.3918	3.6507	3.7616	3.824	3.858	3.9487	2.1565	1.5939	1.1741	0.94444	0.7916	0.6723	0.58214	0.51929	0.46481	0.43759	0.41656
6/24/21	plate_7	40	NAM39	0.74282	0	0.17026	0.20456	0.20423	0.20406	3.0301	3.2962	3.4234	3.5365	3.6159	3.6664	1.7618	1.4444	1.0715	0.86656	0.70164	0.60885	0.52866	0.48246	0.44613	0.41935	0.39998
6/24/21	plate_2	41	NAM17	0.77479	0	0.15859	0.20505	0.21791	0.2	3.044	3.3193	3.5237	3.6266	3.6856	3.7384	1.8438	1.3846	1.0362	0.86667	0.72005	0.60667	0.51506	0.43935	0.37869	0.3382	0.30992
6/24/21	plate_2	41	NAM17	0.76377	0	0.18328	0.17738	0.17533	0.18462	2.9443	3.3142	3.5018	3.6662	3.7515	3.7863	2.2082	1.8577	1.6156	1.4688	1.3332	1.2308	1.1331	1.0327	0.94153	0.85328	0.78409
6/24/21	plate_2	41	NAM17	0.76403	0	0.2143	0.19687	0.21535	0.21128	3.1902	3.4004	3.5805	3.7066	3.7219	3.75	1.7501	1.265	0.95461	0.8	0.64161	0.55788	0.49054	0.44444	0.39348	0.35595	0.33873
6/24/21	plate_2	42	NAM24	0.77246	0	0.1915	0.24438	0.28277	0.2858	3.3333	3.5774	3.8082	3.8889	3.9572	4	1.9231	1.4663	1.0329	0.84745	0.67609	0.6	0.53571	0.48871	0.4375	0.39783	0.37931
6/24/21	plate_2	42	NAM24	0.76708	0	0.15552	0.19356	0.20884	0.21212	3.6009	3.8012	3.961	4.0921	4.1377	4.1429	2.0002	1.7143	1.375	1.1579	0.98225	0.83615	0.71749	0.61768	0.55268	0.50012	0.46154
6/24/21	plate_2	42	NAM24	0.77454	0	0.20365	0.2344	0.26471	0.25487	3.6211	3.7313	4.0414	4	3.9235	3.9212	2.0504	1.5601	1.1601	0.98539	0.85954	0.78386	0.70833	0.64868	0.56522	0.51274	0.47123
6/24/21	plate_2	43	NAM46	0.77732	0	0.18276	0.21688	0.23978	0.24311	3.5414	3.8332	4.0543	4.1429	4.1902	4.2332	1.8159	1.4615	1.12	0.92922	0.77348	0.67178	0.57482	0.52034	0.46755	0.43241	0.40517
6/24/21	plate_2	43	NAM46	0.76223	0	0.16255	0.21429	0.19745	0.18663	3.1505	3.2945	3.4557	3.5504	3.6091	3.6665	1.9331	1.4573	1.091	0.875	0.71168	0.58632	0.4839	0.41265	0.36364	0.32434	0.29579
6/24/21	plate_2	43	NAM46	0.76481	0	0.14635	0.19738	0.19282	0.18609	3.1664	3.3193	3.4748	3.5222	3.5552	3.5639	1.8533	1.4255	1.0939	0.91502	0.7592	0.66081	0.56255	0.48587	0.43084	0.3888	0.35537
6/24/21	plate_2	44	NAM13	0.73038	0	0.18875	0.24063	0.291	0.33328	2.7379	3.0014	3.2867	3.3763	3.501	3.6	1.7902	1.8188	1.6899	1.5811	1.4545	1.344	1.2288	1.1305	1.0533	0.97576	0.90446
6/24/21	plate_2	44	NAM13	0.77073	0	0.14517	0.21535	0.2344	0.21535	3.0012	3.25	3.4293	3.471	3.5	3.5552	1.7934	1.2727	0.78047	0.6666	0.5367	0.48844	0.41384	0.37941	0.32768	0.29819	0.27416
6/24/21	plate_2	45	NAM26	0.76913	0	0.14564	0.19605	0.19785	0.18362	3.3333	3.429	3.6377	3.7247	3.7914	3.841	1.6221	1.2036	0.86153	0.72214	0.6	0.51852	0.45149	0.40256	0.35589	0.32258	0.30684
6/24/21	plate_2	45	NAM26	0.78195	0	0.16855	0.20479	0.20931	0.19782	3.401	3.5222	3.6963	3.8094	3.8649	3.9045	1.8923	1.435	1.0379	0.84745	0.68668	0.59391	0.52705	0.47826	0.43084	0.39477	0.37978
6/24/21	plate_2	45	NAM26	0.78109	0	0.14663	0.2143	0.23725	0.23179	3.4004	3.6941	3.8769	4	4.0022	4.0596	1.8623	1.3533	0.89489	0.75526	0.59253	0.52839	0.48286	0.46426	0.4033	0.36211	0.34497
6/24/21	plate_2	46	NAM30	0.7714	0	0.24744	0.23409	0.26812	0.26035	3.5013	3.7112	3.9105	4	4.0854	4.1377	2.1003	1.5207	1.0924	0.9194	0.78778	0.65803	0.55632	0.47066	0.41663	0.37715	0.35296
6/24/21	plate_2	46	NAM30	0.76705	0	0.20553	0.24108	0.2592	0.24642	3.4488	3.6557	3.8467	3.9164	3.9652	4.0368	2.0475	1.5802	1.1333	0.92809	0.76551	0.62738	0.52474	0.45458	0.40003	0.3684	0.34726
6/24/21	plate_2	46	NAM30	0.76706	0	0.33709	0.23684	0.26849	0.27027	3.3753	3.6	3.8012	3.9	3.9652	4	1.8864	1.4628	1.0808	0.87114	0.73077	0.63534	0.56982	0.50556	0.46232	0.43428	0.4166
6/24/21	plate_2	47	NAM36	0.76963	0	0.33324	0.33324	0.32844	0.30884	3.8885	4.0552	4.2361	4.2951	4.3536	4.3867	2.3222	1.9359	1.4476	1.1164	0.88875	0.72222	0.59629	0.5	0.42861	0.37869	0.34783
6/24/21	plate_2	47	NAM36	0.76494	0	0.2105	0.17822	0.19537	0.19566	3.2222	3.5723	3.8332	3.9582	4.0413	4.0543	1.8539	1.48	1.2071	0.98408	0.83328	0.71207	0.61325	0.5256	0.46755	0.42474	0.39324
6/24/21	plate_2	47	NAM36	0.75899	0	0.18104	0.21622	0.2143	0.21104	3.4	3.5522	3.7035	3.7907	3.858	3.9006	1.8916	1.5802	1.2044	0.95652	0.7703	0.62813	0.51954	0.44828	0.40222	0.37252	0.35484
6/24/21	plate_2	48	NAM40	0.76705	0	0.13126	0.18978	0.20692	0.20456	3.118	3.3331	3.4662	3.6	3.6664	3.728	1.6851	1.3104	0.9716	0.80016	0.65133	0.54754	0.46353	0.41176	0.36373	0.33936	0.31104
6/24/21	plate_2	48	NAM40	0.76426	0	0.16661	0.20003	0.22217	0.21887	3.2776	3.7066	3.8963	4.002	4.1186	4.1893	1.8218	1.3077	0.97428	0.80453	0.67328	0.57396	0.48142	0.42587	0.37941	0.35259	0.328
6/24/21	plate_2	48	NAM40	0.76708	0	0.17497	0.20784	0.24297	0.24325	3.0872	3.4759	3.6856	3.8333	3.8885	3.9421	1.8533	1.3777	0.9582	0.78947	0.66081	0.57635	0.5	0.4444	0.39673	0.36617	0.34254
6/24/21	plate_2	49	NAM39	0.72442	0	0.21562	0.23221	0.24151	0.25387	2.6006	2.7776	3	3.1066	3.1667	3.2117	1.6331	1.6	1.4138	1.2504	1.1085	1	0.89489	0.78954	0.7082	0.64706	0.59509
6/24/21	plate_2	49	NAM39	0.64558	0	0.14294	0.16072	0.16341	0.16289	1.8263	2.0916	2.2113	2.333	2.422	2.4748	1.5633	1.286	1.1381	1.0314	0.93113	0.8483	0.76656	0.69427	0.63163	0.57525	0.5367
6/24/21	plate_2	49	NAM39	0.77878	0	0.14483	0.21207	0.2394	0.2291	3.001	3.4126	3.6475	3.8142	3.8769	3.9331	1.9618	1.3636	0.94856	0.82208	0.68875	0.60004	0.52745	0.47059	0.40993	0.36656	0.34555
6/24/21	plate_2	50	NAM 3	0.75782	0	0.19785	0.20832	0.21712	0.22903	3.4132	3.5832	3.8053	3.9557	4.0013	4.0469	2.0003	1.8254	1.5584	1.3765	1.1895	1.0174	0.86904	0.73146	0.64291	0.56708	0.51407
6/24/21	plate_2	50	NAM 3	0.7714	0	0.1579	0.20931	0.22214	0.21627	3.3332	3.5774	3.7741	3.8831	3.9522	4.0011	2.0816	1.6753	1.3416	1.1371	0.96656	0.82984	0.70777	0.59458	0.50946	0.44596	0.40542
6/24/21	plate_2	50	NAM 3	0.72566	0	0.21736	0.17344	0.17982	0.17241	3.2011	3.6091	3.8504	4	4.0506	4.1066	1.8949	1.5911	1.2288	1.0195	0.85954	0.71168	0.5932	0.48607	0.41556	0.36146	0.32768
6/24/21	plate_2	51	NAM 4	0.56174	0	0.15542	0.15226	0.1666	0.1875	1.3045	1.4663	1.625	1.7616	1.8328	1.8885	1.3203	1.313	1.2694	1.25	1.2222	1.1926	1.1584	1.1075	1.0666	1.0006	1
6/24/21	plate_2	51	NAM 4	0.5807	0	0.11296	0.12152	0.1403	0.16219	1.2666	1.4484	1.6156	1.731	1.8001	1.8464	1.2583	1.2423	1.2	1.1479	1.0909	1.0298	0.94627	0.86753	0.79508	0.73795	0.69231
6/24/21	plate_2	51	NAM 4	0.76703	0	0.24457	0.29032	0.28577	0.25806	3.6377	3.8012	4.0011	4.125	4.2181	4.296	2.086	1.6503	1.2353	1.0184	0.84844	0.69022	0.56673	0.46831	0.40007	0.35532	0.3333
6/24/21	plate_2	52	NAM18	0.77569	0	0.15191	0.19715	0.18663	0.18182	3.2117	3.3049	3.471	3.5552	3.6328	3.6856	1.6899	1.2107	0.86066	0.69403	0.56135	0.4915	0.43759	0.40639	0.37322	0.35382	0.33936
6/24/21	plate_2	52	NAM18	0.76481	0	0.17183	0.17648	0.18609	0.19327	3.4354	3.7082	3.8963	4.0654	4.2857	4.2171	2.0913	1.5639	1.2177	1.0207	0.87031	0.75644	0.63636	0.55966	0.49189	0.44918	0.41667
6/24/21	plate_2	52	NAM18	0.77165	0	0.1685	0.22469	0.22985	0.22097	3.2914	3.5	3.6829	3.8094	3.9006	3.9508	1.9123	1.4522	1.0524	0.87157	0.70942	0.60597	0.51468	0.45068	0.4	0.3672	0.34222
6/24/21	plate_2	53	NAM27	0.77608	0	0.14796	0.19355	0.20265	0.20919	3.4354	3.6856	3.8924	4	4.0921	4.0951	1.9734	1.6753	1.3333	1.0963	0.91077	0.73778	0.61249	0.51365	0.45952	0.41022	0.38963
6/24/21	plate_2	53	NAM27	0.76409	0	0.1666	0.17814	0.20011	0.19231	3.1505	3.6507	3.9421	4.1186	4.2361	4.2951	2.0004	1.5143	1.154	0.97885	0.81649	0.69687	0.6	0.50008	0.4238	0.36503	0.3332
6/24/21	plate_2	53	NAM27	0.76708	0	0.1388	0.19715	0.20585	0.20271	3.4004	3.7219	3.8333	3.9421	4.0006	4.0596	1.8807	1.4847	1.1075	0.90711	0.72725	0.59253	0.5	0.41656	0.36002	0.3136	0.30002
6/24/21	plate_2	54	NAM 8	0.69549	0	0.11735	0.14458	0.16	0.16937	2.3214	2.5608	2.7869	2.9465	3.0007	3.049	1.5666	1.5001	1.2618	1.0533	0.90184	0.7707	0.66653	0.55768	0.49096	0.43892	0.40005
6/24/21	plate_2	54	NAM 8	0.70414	0	0.14756	0.17497	0.18447	0.18578	2.6009	2.8447	3.044	3.1589	3.2147	3.2379	1.6877	1.5315	1.2897	1.1353	1	0.8608	0.75012	0.63834	0.55341	0.48142	0.4286
6/24/21	plate_2	54	NAM 8	0.75363	0	0.24063	0.21736	0.24151	0.24071	3.8517	4.1664	4.4505	4.5331	4.6333	4.7009	2	1.6343	1.2907	1.0819	0.8967	0.71887	0.59158	0.48752	0.41183	0.37369	0.3541
6/24/21	plate_2	55	NAM54	0.64219	0	0.13312	0.15489	0.17442	0.19356	1.7423	2.0004	2.1664	2.25	2.333	2.3481	1.5151	1.4597	1.3203	1.1943	1.0971	1	0.88399	0.77771	0.6875	0.61897	0.56857
6/24/21	plate_2	55	NAM54	0.77052	0	0.22643	0.21362	0.23804	0.23634	3.4652	3.8012	4.0389	4.1212	4.1613	4.1613	2.0444	1.6533	1.2713	1.0646	0.93935	0.8	0.69325	0.58541	0.52807	0.48885	0.46584
6/24/21	plate_2	55	NAM54	0.77639	0	0.17395	0.21081	0.22967	0.22222	3.4199	3.7616	3.9465	4.0469	4.0552	4.0921	2.0327	1.5752	1.1915	1.0192	0.914	0.78495	0.67691	0.55768	0.47826	0.41849	0.37869
6/24/21	plate_2	57	NAM12	0.37717	0	0.078309	0.081095	0.081707	0.076992	0.64638	0.71872	0.83312	0.9645	1.1154	1.2177	0.66648	0.59391	0.50028	0.44427	0.37971	0.33326	0.28942	0.25	0.21696	0.18622	0.17082
6/24/21	plate_2	57	NAM12	0.40746	0	0.10009	0.1024	0.10821	0.10535	0.73098	0.81301	0.91641	1.0414	1.0951	1.1824	0.70347	0.66667	0.59236	0.53583	0.48141	0.41954	0.37504	0.31422	0.2776	0.24328	0.21642
6/24/21	plate_2	57	NAM12	0.45827	0	0.11439	0.12518	0.15385	0.16667	0.76161	0.86955	1	1.0951	1.1584	1.2355	0.73909	0.7082	0.6538	0.60015	0.54993	0.5173	0.4827	0.44843	0.41641	0.38717	0.36656
6/24/21	plate_2	58	NAM28	0.76526	0	0.22857	0.21651	0.24998	0.25005	3.4293	3.7035	3.9235	4.0413	4.0832	4.125	1.8808	1.5002	1.191	1.0003	0.87239	0.72727	0.62431	0.53079	0.47284	0.43333	0.41452
6/24/21	plate_2	58	NAM28	0.73615	0	0.2584	0.25325	0.30144	0.32922	3.2312	3.6665	3.9522	4.0951	4.1667	4.2007	2.1896	2.0816	1.9231	1.6503	1.4444	1.2707	1.1349	0.97972	0.86656	0.78142	0.7145
6/24/21	plate_2	58	NAM28	0.74	0	0.22217	0.2326	0.23607	0.25	2.8332	3.0465	3.2117	3.3536	3.4014	3.4443	1.8935	1.8391	1.6364	1.462	1.2975	1.1546	1.0456	0.90469	0.8085	0.72537	0.65363
6/24/21	plate_2	59	NAM64	0.76964	0	0.14484	0.19812	0.20907	0.20004	3.1078	3.5	3.7209	3.8254	3.8467	3.9105	1.9047	1.4234	1.0715	0.90557	0.78524	0.65803	0.55346	0.45461	0.39783	0.35978	0.337
6/24/21	plate_2	59	NAM64	0.7714	0	0.13125	0.19098	0.19566	0.19782	3.1902	3.5	3.7004	3.8504	3.9508	3.9572	2.2189	1.8828	1.4522	1.1777	0.96386	0.7966	0.65074	0.53519	0.45191	0.39389	0.35722
6/24/21	plate_2	59	NAM64	0.7771	0	0.14424	0.18451	0.19186	0.18919	3	3.3459	3.5878	3.7209	3.8082	3.875	1.8427	1.4166	1.034	0.84343	0.70421	0.5886	0.50564	0.42859	0.38282	0.34549	0.33166
6/24/21	plate_2	60	NAM31	0.78308	0	0.15859	0.22075	0.21128	0.2082	3.5237	3.6667	3.8435	3.9421	4	4.0543	1.9657	1.4476	1.0213	0.83018	0.67249	0.56903	0.5	0.44435	0.39389	0.36925	0.35722
6/24/21	plate_2	60	NAM31	0.76704	0	0.18751	0.22469	0.22502	0.21791	3.7616	3.9487	4.1667	4.2219	4.3096	4.3902	1.7287	1.3158	1	0.8541	0.76015	0.63998	0.54104	0.44613	0.39187	0.35722	0.33333
6/24/21	plate_2	60	NAM31	0.77331	0	0.15625	0.22219	0.21104	0.20884	3.5611	3.7395	3.9045	4	4.0921	4.1472	2.086	1.619	1.2582	1.0772	0.92977	0.80644	0.69234	0.58747	0.51335	0.4539	0.41775
6/24/21	plate_2	61	NAM41	0.75854	0	0.17929	0.22358	0.23719	0.23467	3.3107	3.4813	3.6542	3.7611	3.8267	3.8467	1.7501	1.4509	1.1187	0.92206	0.77624	0.64934	0.57141	0.50613	0.45452	0.41862	0.39324
6/24/21	plate_2	61	NAM41	0.71862	0	0.13637	0.18578	0.19506	0.18622	2.6959	2.9522	3.1505	3.3142	3.3697	3.4748	1.7242	1.3609	1.0489	0.93044	0.84021	0.76601	0.68962	0.6	0.52839	0.45609	0.40547
6/24/21	plate_2	61	NAM41	0.77569	0	0.1644	0.21924	0.22214	0.20907	3.3808	3.5465	3.7384	3.858	3.8885	3.9443	1.6667	1.1281	0.81143	0.70164	0.60667	0.52475	0.4688	0.42415	0.3803	0.35082	0.32844
6/24/21	plate_2	62	NAM11	0.77788	0	0.19638	0.2069	0.23649	0.23538	3.4101	3.6812	3.9045	4.0469	4.0951	4.1066	2.0888	1.5604	1.154	0.96386	0.81656	0.70966	0.61209	0.53228	0.46065	0.40517	0.3766
6/24/21	plate_2	62	NAM11	0.78308	0	0.14424	0.17026	0.17647	0.18276	3.2962	3.462	3.641	3.7285	3.7914	3.8012	1.8539	1.5	1.1053	0.87518	0.70966	0.58115	0.50641	0.43906	0.3954	0.36667	0.35109
6/24/21	plate_2	62	NAM11	0.78036	0	0.20009	0.26511	0.27274	0.26183	3.5465	3.6829	3.8571	3.9522	4.0506	4.1066	2.1514	1.6343	1.149	0.92587	0.75423	0.62511	0.53614	0.47056	0.41099	0.37207	0.35005
6/24/21	plate_2	63	NAM 6	0.76704	0	0.21429	0.25864	0.26742	0.26601	3.6542	3.841	4.044	4.1638	4.2181	4.2504	2.1771	1.8539	1.5455	1.3109	1.1251	0.93755	0.79241	0.66426	0.58214	0.51954	0.48198
6/24/21	plate_2	63	NAM 6	0.66992	0	0.12767	0.15255	0.16667	0.18328	2.1741	2.3502	2.5639	2.7379	2.8333	2.8504	1.5206	1.5184	1.3238	1.143	1	0.86667	0.74444	0.63066	0.55109	0.48142	0.44248
6/24/21	plate_2	63	NAM 6	0.65493	0	0.11632	0.11843	0.1264	0.13933	2.1158	2.375	2.5608	2.7212	2.7737	2.8193	1.6665	1.6538	1.5	1.3158	1.1572	1.0301	0.92308	0.80028	0.71433	0.63843	0.58932
6/24/21	plate_2	64	NAM17	0.75624	0	0.25717	0.28328	0.27947	0.25385	3.3049	3.5552	3.7219	3.8435	3.9006	4.0015	1.765	1.3094	0.95542	0.77771	0.64161	0.52475	0.44267	0.37719	0.33333	0.31263	0.29819
6/24/21	plate_2	64	NAM17	0.76153	0	0.2055	0.26931	0.26766	0.2397	3.1373	3.3005	3.4748	3.5805	3.6328	3.6856	1.9091	1.4573	1	0.78272	0.62739	0.52226	0.44166	0.37719	0.32816	0.29167	0.27773
6/24/21	plate_2	64	NAM17	0.76495	0	0.32563	0.26967	0.28571	0.26967	3.1926	3.5	3.7313	3.87	3.9212	4	1.9738	1.5455	1.1481	0.93113	0.76807	0.64291	0.54317	0.46663	0.40696	0.37207	0.34937
6/24/21	plate_2	65	NAM42	0.76702	0	0.14283	0.22674	0.25659	0.24997	3.0708	3.6091	3.9025	4.0004	4.1066	4.237	1.7318	1.3045	0.91077	0.75428	0.63285	0.54331	0.48	0.43047	0.38413	0.35529	0.33746
6/24/21	plate_2	65	NAM42	0.76092	0	0.16217	0.20271	0.2528	0.25385	2.8504	3.5	3.7831	3.9421	4.0015	4.1008	1.6768	1.2435	0.86975	0.7291	0.61288	0.5083	0.44435	0.3898	0.34714	0.3194	0.30001
6/24/21	plate_2	65	NAM42	0.76212	0	0.14663	0.18663	0.2	0.20008	3.2737	3.6667	3.8885	4.0007	4.0828	4.1331	1.8128	1.471	1.1433	0.91104	0.75012	0.62076	0.52632	0.45911	0.4033	0.36503	0.33873
6/24/21	plate_2	66	NAM48	0.75899	0	0.28094	0.20423	0.22827	0.22903	3.4809	3.8649	4.1008	4.2009	4.2914	4.3005	1.8383	1.4547	1.0735	0.85717	0.72149	0.58662	0.50011	0.42142	0.37355	0.34588	0.32497
6/24/21	plate_2	66	NAM48	0.77663	0	0.17533	0.24181	0.26967	0.26742	3.2222	3.5414	3.7285	3.8504	3.9105	3.9572	1.885	1.4319	1.0189	0.81827	0.67199	0.57962	0.5072	0.45209	0.39761	0.36588	0.3452
6/24/21	plate_2	66	NAM48	0.77352	0	0.20656	0.20423	0.2228	0.21736	3.308	3.6664	3.9006	4.0013	4.0506	4.1066	1.8288	1.3403	1.0002	0.82113	0.69687	0.57962	0.50663	0.44315	0.39736	0.36778	0.34885
6/24/21	plate_2	67	NAM29	0.75334	0	0.18182	0.20011	0.21627	0.21058	3.1066	3.4813	3.7219	3.8504	3.9006	3.9508	1.8571	1.4501	1.1381	0.94	0.81656	0.70164	0.60007	0.50694	0.43047	0.375	0.34383
6/24/21	plate_2	67	NAM29	0.69652	0	0.2	0.19537	0.21181	0.2344	1.8623	2.1664	2.3481	2.5009	2.5916	2.6373	1.5286	1.5001	1.4238	1.344	1.2587	1.1843	1.1054	1.0121	0.92879	0.86066	0.81422
6/24/21	plate_2	67	NAM29	0.75438	0	0.2638	0.21178	0.22378	0.21178	3.2082	3.6377	3.8963	4.0543	4.1594	4.2007	1.824	1.3932	1.0401	0.86803	0.74598	0.62311	0.52068	0.42024	0.35722	0.31518	0.28954
6/24/21	plate_2	68	NAM 5	0.76036	0	0.18915	0.24351	0.27527	0.2715	3.3808	3.7616	4	4.0745	4.1429	4.2122	1.8103	1.2916	0.93617	0.7397	0.60877	0.51487	0.45455	0.39592	0.36037	0.33863	0.33329
6/24/21	plate_2	68	NAM 5	0.73791	0	0.14119	0.19873	0.20784	0.20907	3.0004	3.4	3.6188	3.7066	3.8191	3.8769	1.8707	1.5001	1.0872	0.85119	0.69175	0.57395	0.48464	0.41068	0.35491	0.31875	0.30547
6/24/21	plate_2	68	NAM 5	0.76094	0	0.1429	0.20234	0.2069	0.20907	3.3964	3.6091	3.7616	3.8571	3.9508	4.0015	2.0811	1.6827	1.2246	0.95943	0.75843	0.62813	0.53567	0.47147	0.41556	0.38169	0.37124
6/24/21	plate_2	69	RC	0.73789	0	0.14611	0.18952	0.19745	0.19745	3.0008	3.1664	3.3181	3.4101	3.4557	3.4759	1.5253	1.2793	0.97972	0.78495	0.63941	0.52381	0.45118	0.3913	0.34254	0.3087	0.28747
6/24/21	plate_2	69	RC	0.76469	0	0.17241	0.22761	0.22896	0.21688	3.1309	3.3332	3.5	3.5714	3.6188	3.6377	1.6001	1.1554	0.85476	0.7	0.58328	0.48532	0.42255	0.3803	0.3418	0.31617	0.29867
6/24/21	plate_2	69	RC	0.75656	0	0.14483	0.18124	0.18952	0.19231	3.2857	3.5504	3.7384	3.8435	3.8963	3.9443	1.7063	1.3888	1.0691	0.87233	0.72537	0.59638	0.51468	0.44812	0.40302	0.37009	0.34877
6/24/21	plate_2	70	NAM10	0.7626	0	0.20656	0.22219	0.24708	0.24708	3.2809	3.6664	3.9045	4.0013	4.0921	4.1429	1.8949	1.4891	1.0954	0.88998	0.72584	0.60597	0.51998	0.45222	0.39317	0.3576	0.3418
6/24/21	plate_2	70	NAM10	0.75954	0	0.2222	0.20984	0.244	0.25264	3.2867	3.6928	3.9212	4.0921	4.1664	4.237	1.906	1.5756	1.2309	0.99258	0.83599	0.71546	0.63049	0.55287	0.50646	0.47094	0.44934
6/24/21	plate_2	70	NAM10	0.76904	0	0.25283	0.23162	0.2584	0.26088	3.6812	4.0876	4.3197	4.4561	4.5007	4.5714	1.9004	1.5438	1.143	0.91656	0.74297	0.61439	0.52447	0.45671	0.40469	0.37657	0.35714
6/24/21	plate_2	71	NAM 2	0.75569	0	0.26351	0.23808	0.25326	0.24181	3.5216	3.8142	4	4.0543	4.1287	4.1833	1.7715	1.3183	1.0002	0.8253	0.70319	0.5846	0.49325	0.42398	0.37812	0.34714	0.33719
6/24/21	plate_2	71	NAM 2	0.7574	0	0.25246	0.24744	0.23917	0.23719	3.3938	3.6159	3.8094	3.9105	3.9582	4	1.7678	1.42	1.1403	0.9194	0.78261	0.67133	0.59458	0.52502	0.49325	0.45671	0.45002
6/24/21	plate_2	71	NAM 2	0.7695	0	0.20673	0.23176	0.22097	0.21688	3.5222	3.7004	3.8649	4	4.0469	4.0506	2.0005	1.6343	1.2353	1	0.8136	0.67745	0.58396	0.5072	0.45452	0.41968	0.40269
6/24/21	plate_2	72	NAM14	0.76403	0	0.1409	0.1944	0.20692	0.21207	3.3169	3.6475	3.824	3.939	4.0018	4.0645	1.6779	1.2572	0.96763	0.76601	0.6041	0.50023	0.44444	0.38712	0.35	0.32749	0.31656
6/24/21	plate_2	72	NAM14	0.76426	0	0.1644	0.21627	0.21739	0.22214	3.3005	3.5465	3.7219	3.8333	3.8885	4	1.8288	1.3828	1.0605	0.8541	0.69647	0.57396	0.49112	0.4286	0.38328	0.35511	0.34662
6/24/21	plate_2	72	NAM14	0.77639	0	0.16485	0.20479	0.2055	0.21173	3.2177	3.3918	3.5658	3.6856	3.7506	3.8008	1.7692	1.4148	1.0416	0.82153	0.66036	0.5531	0.48447	0.43269	0.3946	0.36849	0.35889
6/24/21	plate_7	73	NAM23	0.74259	0	0.12245	0.15465	0.1633	0.17705	2.9628	3.2914	3.4569	3.5832	3.6665	3.7035	1.8001	1.6586	1.3698	1.1753	1.0184	0.8983	0.78581	0.68813	0.61653	0.56156	0.51097
6/24/21	plate_7	73	NAM23	0.7645	0	0.10976	0.14286	0.15725	0.16042	3.4748	3.8963	4.0006	4.0548	4.0645	4.1066	2.0951	1.4519	1.0003	0.83169	0.6911	0.58328	0.50011	0.43084	0.37698	0.34911	0.32282
6/24/21	plate_7	73	NAM23	0.77432	0	0.13576	0.17945	0.18832	0.1879	3.2737	3.6507	3.728	3.8008	3.8435	3.8963	1.9038	1.1398	0.80779	0.66661	0.55749	0.48464	0.42398	0.37677	0.34819	0.33324	0.31518
6/24/21	plate_7	74	NAM50	0.76702	0	0.12245	0.17335	0.17111	0.1666	2.2666	3.0009	3.2697	3.4164	3.5222	3.6507	1.9682	1.3554	0.9558	0.73814	0.585	0.47368	0.38999	0.33127	0.29811	0.27274	0.25823
6/24/21	plate_7	74	NAM50	0.7771	0	0.1218	0.16088	0.17892	0.18948	3.2011	3.9572	4.2285	4.3808	4.4759	4.5552	2.0469	1.9503	1.5534	1.2801	1.0556	0.86656	0.72459	0.61037	0.5367	0.47894	0.43906
6/24/21	plate_7	74	NAM50	0.76233	0	0.11761	0.10844	0.11765	0.11882	2.7778	3.2613	3.521	3.7395	3.8831	4.0005	2.1381	1.4635	1.1953	1.0245	0.8967	0.79618	0.69363	0.60003	0.52632	0.4688	0.41556
6/24/21	plate_7	75	NAM 9	0.75976	0	0.1367	0.1746	0.18751	0.18875	3.2072	3.5556	3.7406	3.8544	3.9277	4	1.9333	1.4376	1.1166	0.92206	0.7866	0.69325	0.61267	0.53332	0.47825	0.44929	0.4166
6/24/21	plate_7	75	NAM 9	0.76707	0	0.14138	0.19566	0.2	0.19782	3.1437	3.5465	3.6856	3.7776	3.8267	3.875	1.9474	1.4666	1.074	0.86656	0.71429	0.60362	0.51033	0.43498	0.3888	0.35799	0.33719
6/24/21	plate_7	75	NAM 9	0.76701	0	0.13563	0.17276	0.18919	0.19765	3.2266	3.6437	3.858	4.0389	4.1212	4.2082	2.2945	1.7707	1.48	1.2588	1.0863	0.95482	0.83827	0.74063	0.67111	0.6219	0.58444
6/24/21	plate_7	76	NAM25	0.74208	0	0.13933	0.17082	0.20011	0.21627	3.1309	3.6507	3.8504	4.0007	4.1109	4.2	2.1295	1.7147	1.4635	1.2263	1.0542	0.93181	0.81656	0.71104	0.63655	0.58824	0.54375
6/24/21	plate_7	76	NAM25	0.75977	0	0.1125	0.15001	0.15959	0.16888	3	3.3918	3.5658	3.7219	3.8193	3.8963	2.0346	1.4522	1.1221	0.94856	0.80644	0.70504	0.62511	0.55234	0.5	0.4696	0.43668
6/24/21	plate_7	76	NAM25	0.75805	0	0.16919	0.20011	0.22378	0.23607	3.0951	3.5007	3.6893	3.8094	3.8885	4	2.2312	1.8969	1.5939	1.412	1.2415	1.1085	1	0.87163	0.78954	0.72725	0.66661
6/24/21	plate_7	77	NAM37	0.77824	0	0.13044	0.16129	0.17395	0.18407	3.1158	3.4786	3.6244	3.7285	3.8193	3.8649	2.0555	1.4773	1.1601	0.9827	0.83492	0.72247	0.61546	0.54161	0.48506	0.44745	0.41666
6/24/21	plate_7	77	NAM37	0.7626	0	0.18507	0.21377	0.2315	0.25386	3.0006	3.2945	3.4293	3.5639	3.6665	3.7885	2.2678	1.8218	1.5474	1.4005	1.26	1.1433	1.0004	0.90817	0.81909	0.75	0.67488
6/24/21	plate_7	77	NAM37	0.77741	0	0.14756	0.16231	0.17522	0.18349	3.0538	3.439	3.5891	3.7153	3.8142	3.9331	2.3918	1.7541	1.5158	1.3935	1.2505	1.1167	1	0.87551	0.80028	0.72111	0.65303
6/24/21	plate_7	78	NAM15	0.77415	0	0.10885	0.15538	0.16276	0.16888	3.0951	3.5611	3.7713	3.875	4.0005	4.1902	2.3107	1.6667	1.3916	1.2451	1.0852	0.95161	0.84301	0.75007	0.6723	0.61398	0.56656
6/24/21	plate_7	78	NAM15	0.75835	0	0.125	0.14119	0.1539	0.16434	3.3193	3.6219	3.7181	3.8008	3.9105	4.049	2.1479	1.8715	1.5897	1.4286	1.2859	1.1568	1.0365	0.93011	0.83733	0.76706	0.70282
6/24/21	plate_7	78	NAM15	0.76705	0	0.13599	0.18273	0.21429	0.23229	3.1926	3.7285	3.9331	4.0832	4.1893	4.2521	2.2107	1.8652	1.619	1.4	1.2451	1.1269	1.0317	0.93452	0.87155	0.83061	0.79121
6/24/21	plate_7	79	NAM38	0.76707	0	0.15885	0.19605	0.19799	0.20456	3.3453	3.6159	3.8267	3.9522	4.044	4.1377	2.1054	1.6743	1.3105	1.1	0.92206	0.80298	0.69778	0.61855	0.54847	0.51813	0.48198
6/24/21	plate_7	79	NAM38	0.75782	0	0.19188	0.21178	0.23313	0.25	3.3193	3.6009	3.7713	3.8831	3.9557	4.0015	2.3716	2.1627	1.8974	1.7063	1.5253	1.3801	1.2201	1.0976	0.98125	0.88643	0.80386
6/24/21	plate_7	79	NAM38	0.77118	0	0.14809	0.18001	0.17705	0.18182	3.3466	3.625	3.7395	3.8012	3.87	3.9105	2.0833	1.7047	1.3136	1.0666	0.87518	0.74643	0.6388	0.55404	0.48806	0.44584	0.41775
6/24/21	plate_7	80	NAM22	0.767	0	0.11538	0.16217	0.164	0.16	3.0465	3.5504	3.6856	3.824	3.8885	4	2.1038	1.4721	1.1503	1.0003	0.85725	0.74504	0.64161	0.55556	0.4915	0.44267	0.41183
6/24/21	plate_7	80	NAM22	0.76177	0	0.12767	0.18187	0.19765	0.19537	3.2408	3.6009	3.7285	3.8649	3.9136	4	2.0528	1.4786	1.1568	1.0002	0.88719	0.78778	0.70319	0.62116	0.56178	0.52773	0.49319
6/24/21	plate_7	80	NAM22	0.75927	0	0.15255	0.19638	0.20019	0.1904	3.1829	3.5	3.6188	3.7616	3.8571	4.0005	2.121	1.5	1.1777	1.0002	0.88889	0.80691	0.71696	0.63941	0.57635	0.53328	0.49185
6/24/21	plate_3	81	NAM34	0.77634	0	0.15098	0.2003	0.21493	0.21875	2.9362	3.4652	3.6664	3.7591	3.8146	3.875	1.8	1.383	0.95455	0.76807	0.63163	0.5465	0.46157	0.40666	0.38041	0.35066	0.33329
6/24/21	plate_3	81	NAM34	0.77663	0	0.14099	0.19596	0.20285	0.20011	2.5774	3.2285	3.4286	3.5504	3.6507	3.7066	1.8714	1.435	0.95679	0.74466	0.58824	0.50016	0.40571	0.35595	0.33333	0.30547	0.2877
6/24/21	plate_3	81	NAM34	0.76715	0	0.12511	0.18001	0.19674	0.19048	2.5714	3.3333	3.5434	3.6664	3.7515	3.8	1.7778	1.2858	0.88035	0.73795	0.6041	0.53081	0.43192	0.37502	0.33936	0.3051	0.28234
6/24/21	plate_3	82	NAM32	0.75083	0	0.24497	0.17733	0.19814	0.21293	3.1	3.5774	3.8332	4.0004	4.1008	4.1454	2.0221	1.6597	1.3724	1.1628	0.98422	0.85334	0.74154	0.66127	0.60002	0.54283	0.50005
6/24/21	plate_3	82	NAM32	0.77319	0	0.1444	0.2083	0.21786	0.21875	3.033	3.4444	3.5865	3.6795	3.7611	3.8146	1.8504	1.4509	1.0329	0.83324	0.67539	0.58236	0.49415	0.43962	0.40451	0.37844	0.3541
6/24/21	plate_3	82	NAM32	0.77148	0	0.13972	0.20225	0.21688	0.22342	2.7082	3.3649	3.6006	3.7285	3.7616	3.824	1.7075	1.2044	0.94	0.77778	0.66105	0.5588	0.47214	0.40921	0.36146	0.32438	0.29167
6/24/21	plate_3	83	NAM24	0.77824	0	0.14935	0.22787	0.24325	0.24094	3.074	3.5222	3.7143	3.8571	3.9105	4.0005	1.703	1.3491	0.97972	0.7925	0.65074	0.55551	0.4696	0.41099	0.37812	0.35491	0.33329
6/24/21	plate_3	83	NAM24	0.75924	0	0.22216	0.21212	0.23719	0.24123	3.177	3.641	3.8332	3.9475	4.0013	4.0775	1.6904	1.2601	1	0.81625	0.66663	0.57149	0.506	0.45234	0.41619	0.39783	0.37248
6/24/21	plate_3	83	NAM24	0.77717	0	0.16072	0.21881	0.23007	0.23615	3.1878	3.483	3.6281	3.7313	3.8146	3.885	1.7022	1.4096	1.0621	0.85714	0.6928	0.57834	0.50005	0.45401	0.43016	0.40735	0.3892
6/24/21	plate_3	84	NAM26	0.76703	0	0.12951	0.20019	0.2	0.18182	2.5	2.7147	2.7738	2.8328	2.8763	2.929	1.5002	1.0414	0.7	0.55547	0.46154	0.42415	0.35021	0.31717	0.29555	0.27911	0.27275
6/24/21	plate_3	84	NAM26	0.76307	0	0.14809	0.20008	0.19399	0.18812	2.6169	3	3.1331	3.2	3.2867	3.3577	1.625	1.2198	0.89768	0.74283	0.6219	0.52628	0.442	0.38675	0.34794	0.31917	0.29483
6/24/21	plate_3	84	NAM26	0.76707	0	0.12734	0.19409	0.21887	0.22217	2.6503	3.2007	3.3748	3.471	3.5891	3.6437	1.7505	1.2945	0.88643	0.72985	0.60772	0.54003	0.44009	0.38586	0.35082	0.32708	0.30779
6/24/21	plate_3	85	NAM23	0.76703	0	0.13484	0.20005	0.20456	0.19745	2.8464	3.3193	3.4557	3.5465	3.6377	3.7004	1.6858	1.3254	1.0002	0.83966	0.67929	0.56195	0.4688	0.40273	0.36223	0.32359	0.2963
6/24/21	plate_3	85	NAM23	0.77479	0	0.16667	0.19231	0.21529	0.21353	2.6078	3.4164	3.6665	3.8193	3.9508	4.0506	1.7435	1.2177	0.90571	0.76656	0.63328	0.54703	0.47056	0.42024	0.38575	0.35628	0.33325
6/24/21	plate_3	85	NAM23	0.77005	0	0.21595	0.18176	0.20585	0.20008	2.8504	3.471	3.6893	3.824	3.939	4.0645	1.7878	1.1793	0.85714	0.72439	0.60988	0.53202	0.46159	0.40345	0.36995	0.33327	0.30779
6/24/21	plate_3	86	NAM 5	0.76707	0	0.13889	0.19498	0.2083	0.21562	3.033	3.569	3.7313	3.8566	3.954	4.0005	1.7777	1.3773	1.0138	0.81931	0.65694	0.55189	0.47985	0.43536	0.4046	0.37833	0.35871
6/24/21	plate_3	86	NAM 5	0.76347	0	0.19045	0.20193	0.23498	0.2452	3.4488	3.9257	4.1231	4.259	4.3612	4.4424	1.9364	1.4455	1.1096	0.88245	0.71025	0.59347	0.51707	0.46601	0.43318	0.40666	0.38952
6/24/21	plate_3	86	NAM 5	0.78229	0	0.14286	0.18875	0.20003	0.21212	2.6969	3.2	3.4	3.5522	3.6437	3.7153	1.7177	1.3401	0.97063	0.77773	0.62169	0.53169	0.45781	0.41834	0.39673	0.37369	0.35491
6/24/21	plate_3	87	NAM34	0.76475	0	0.13637	0.17648	0.18538	0.18752	2.375	3.2776	3.6006	3.7741	3.9045	4.0015	1.8331	1.3865	1.0249	0.84179	0.67609	0.56718	0.48328	0.42255	0.3808	0.35491	0.33333
6/24/21	plate_3	87	NAM34	0.76914	0	0.19186	0.18093	0.20656	0.20984	2.5888	3.4234	3.7209	3.875	4	4.0832	1.9004	1.435	1.073	0.9	0.74297	0.63243	0.53846	0.46533	0.41022	0.37501	0.3452
6/24/21	plate_3	87	NAM34	0.77067	0	0.15312	0.17143	0.19022	0.19592	2.3517	3.2867	3.6211	3.8047	3.9212	4.0011	1.6429	1.2454	0.96636	0.79562	0.66058	0.55816	0.4876	0.43156	0.39769	0.37369	0.35447
6/24/21	plate_3	88	NAM15	0.76307	0	0.14483	0.17497	0.18752	0.18915	2.9101	3.5465	3.7656	3.9024	4.0007	4.0794	1.8752	1.4073	1.0489	0.85714	0.69647	0.60772	0.5255	0.46772	0.4286	0.40639	0.38632
6/24/21	plate_3	88	NAM15	0.76446	0	0.12992	0.20011	0.21887	0.21887	2.4006	3.1589	3.4225	3.5552	3.6941	3.7776	1.6665	1.2776	0.94856	0.78567	0.64706	0.56394	0.47368	0.41202	0.36842	0.33333	0.31579
6/24/21	plate_3	88	NAM15	0.74983	0	0.24002	0.18089	0.20199	0.20793	3.1726	3.75	3.9522	4.0552	4.2007	4.2914	1.8859	1.4234	1.1071	0.89561	0.73247	0.61094	0.52628	0.46429	0.418	0.39073	0.36503
6/24/21	plate_3	89	NAM25	0.77732	0	0.12001	0.18093	0.1915	0.19355	2.6364	3.1795	3.3333	3.5005	3.5	3.4809	1.3541	1.1132	0.8253	0.68111	0.55549	0.48594	0.40247	0.34937	0.32964	0.29881	0.27772
6/24/21	plate_3	89	NAM25	0.76924	0	0.18276	0.21429	0.24181	0.24242	2.7666	3.5714	3.8267	4	4.0921	4.1833	1.6831	1.2077	0.93113	0.79121	0.65142	0.56	0.49325	0.44444	0.42356	0.39502	0.37657
6/24/21	plate_3	89	NAM25	0.75542	0	0.1864	0.14281	0.14077	0.1403	2.0772	2.8003	3.0596	3.2821	3.4443	3.5639	1.618	1.2308	0.97264	0.83906	0.7082	0.62641	0.54734	0.5	0.4582	0.41968	0.38609
6/24/21	plate_3	90	NAM40	0.77208	0	0.2119	0.20542	0.23421	0.24108	2.75	3.3028	3.5169	3.6534	3.7313	3.7934	1.4529	1.1232	0.86024	0.73077	0.61146	0.52751	0.46333	0.41835	0.38885	0.37021	0.3541
6/24/21	plate_3	90	NAM40	0.77777	0	0.13188	0.19782	0.2	0.19566	3.3726	3.7395	3.8649	3.9522	4	4.0004	1.803	1.5003	1.198	1.0002	0.82799	0.69234	0.58586	0.50694	0.45325	0.4	0.36248
6/24/21	plate_3	90	NAM40	0.77578	0	0.14706	0.22736	0.24094	0.23545	2.3753	3.1479	3.4101	3.5832	3.7181	3.8267	1.7253	1.2689	0.92738	0.80691	0.66667	0.56931	0.4858	0.42474	0.38364	0.35036	0.32198
6/24/21	plate_3	91	NAM41	0.76872	0	0.20365	0.18491	0.20188	0.23725	3.0368	3.291	3.4666	3.5865	3.6664	3.7035	1.7562	1.6	1.4041	1.2588	1.0821	0.94039	0.85503	0.77976	0.71834	0.67609	0.63854
6/24/21	plate_3	91	NAM41	0.76535	0	0.383	0.19293	0.21902	0.23008	2.7572	3.4691	3.7331	3.9164	4.0723	4.2122	1.8887	1.5556	1.1969	1	0.85139	0.75353	0.69132	0.63049	0.5872	0.55172	0.51813
6/24/21	plate_3	91	NAM41	0.76172	0	0.29412	0.20365	0.23667	0.24225	2.9123	3.5331	3.7591	3.9235	4.0368	4.1287	1.7177	1.3894	1.1497	0.98546	0.83573	0.71791	0.64523	0.56974	0.51183	0.47259	0.4375
6/24/21	plate_3	92	NAM30	0.77304	0	0.1388	0.19715	0.2204	0.22577	2.6437	3.25	3.4126	3.5552	3.6437	3.7153	1.8889	1.345	0.92105	0.75012	0.60988	0.53511	0.44444	0.39625	0.36842	0.35174	0.33333
6/24/21	plate_3	92	NAM30	0.75606	0	0.32275	0.15863	0.17731	0.17533	2.9235	3.5465	3.7656	3.8662	3.9487	4.0473	1.7895	1.3409	1.0409	0.86012	0.70504	0.5932	0.50921	0.4444	0.39738	0.36223	0.33333
6/24/21	plate_3	92	NAM30	0.75954	0	0.25442	0.18969	0.21688	0.21562	2.7666	3.3701	3.5924	3.7395	3.8193	3.875	1.6503	1.2694	1.0182	0.8601	0.70875	0.59666	0.52672	0.46663	0.41717	0.38609	0.35714
6/24/21	plate_3	93	NAM 9	0.76146	0	0.1593	0.18885	0.20479	0.21596	2.7934	3.291	3.4488	3.5639	3.6812	3.7741	1.6969	1.3422	1.0184	0.85	0.70833	0.62116	0.54662	0.5	0.47289	0.43759	0.41768
6/24/21	plate_3	93	NAM 9	0.77559	0	0.1429	0.18968	0.19782	0.20505	2.9235	3.3608	3.5	3.5921	3.6377	3.6829	1.7435	1.3865	1.028	0.86268	0.70242	0.6116	0.54082	0.46714	0.44032	0.40284	0.37812
6/24/21	plate_3	93	NAM 9	0.78873	0	0.13163	0.19188	0.21739	0.22142	2.6928	3.2379	3.333	3.4101	3.4759	3.5301	1.5276	1.0951	0.72005	0.58414	0.4915	0.45391	0.39267	0.35722	0.35298	0.33333	0.32017
6/24/21	plate_3	94	NAM 8	0.76125	0	0.13082	0.13688	0.14283	0.16344	3	3.3938	3.5611	3.6812	3.7395	3.7907	1.7807	1.6049	1.3529	1.1511	0.96024	0.81656	0.71243	0.63636	0.57152	0.52944	0.48217
6/24/21	plate_3	94	NAM 8	0.773	0	0.14852	0.19357	0.2	0.20884	3.1078	3.5388	3.7082	3.8332	3.9164	4.0004	1.8049	1.511	1.2123	1.0005	0.81907	0.67673	0.58068	0.50678	0.46659	0.42858	0.40003
6/24/21	plate_3	94	NAM 8	0.77661	0	0.16429	0.22005	0.25	0.26215	2.7273	3.5184	3.7611	3.9164	4.0013	4.1212	1.6747	1.2912	0.95536	0.80891	0.66249	0.58138	0.5	0.45129	0.42393	0.3954	0.37771
6/24/21	plate_3	95	NAM39	0.73934	0	0.36778	0.17541	0.19326	0.20678	2.7863	3.3675	3.6114	3.7666	3.9037	4.0003	1.645	1.3623	1.0783	0.90178	0.75029	0.66453	0.60147	0.55432	0.52074	0.49262	0.47619
6/24/21	plate_3	95	NAM39	0.77763	0	0.16216	0.19647	0.19444	0.20247	3.2072	3.4652	3.5894	3.6667	3.7696	3.596	1.5368	1.2844	1.0411	0.86957	0.72419	0.61387	0.54172	0.49415	0.46429	0.44321	0.42777
6/24/21	plate_3	95	NAM39	0.77344	0	0.1593	0.20729	0.21924	0.23008	3.0003	3.4821	3.6437	3.7778	3.858	3.9105	1.6405	1.308	0.97245	0.78386	0.61897	0.52779	0.4583	0.41539	0.3958	0.37149	0.35712
6/24/21	plate_3	96	NAM18	0.77569	0	0.13043	0.17648	0.18315	0.18578	2.6373	3.3169	3.5301	3.6475	3.7656	3.824	1.6969	1.2707	1	0.83333	0.69403	0.59629	0.5085	0.45	0.40389	0.36656	0.33873
6/24/21	plate_3	96	NAM18	0.76705	0	0.2394	0.17771	0.19282	0.19537	2.7406	3.3193	3.5237	3.6829	3.7616	3.8094	1.8182	1.3916	1.1666	1.0189	0.8751	0.78328	0.68978	0.62208	0.56039	0.50772	0.45833
6/24/21	plate_3	96	NAM18	0.76894	0	0.14852	0.19592	0.21285	0.21736	2.5315	3.3	3.5611	3.7209	3.8332	3.9136	1.5554	1.2117	0.93272	0.79415	0.65725	0.57539	0.5001	0.45781	0.41775	0.38421	0.35754
6/24/21	plate_3	97	NAM64	0.75448	0	0.13762	0.16512	0.18384	0.17982	2.2945	3.2697	3.5924	3.7395	3.8332	3.8889	1.3394	1.0179	0.7857	0.67286	0.53614	0.44162	0.39187	0.34937	0.31465	0.29672	0.27275
6/24/21	plate_3	97	NAM64	0.77148	0	0.12096	0.16864	0.17241	0.17241	2.4846	3.1609	3.3507	3.4786	3.5504	3.6188	1.5367	1.1601	0.84497	0.6886	0.55935	0.48532	0.41325	0.36989	0.3545	0.32848	0.30856
6/24/21	plate_3	97	NAM64	0.77304	0	0.10662	0.17144	0.2055	0.19568	1.8787	2.728	3.0465	3.2007	3.3169	3.4443	1.3937	0.83312	0.63655	0.55189	0.47368	0.41384	0.36074	0.32359	0.30298	0.27694	0.25007
6/24/21	plate_3	98	NAM33	0.76936	0	0.13092	0.19517	0.19738	0.18485	1.9065	2.8008	3.1309	3.2857	3.4175	3.5013	1.3659	1	0.76938	0.67855	0.57761	0.50772	0.44435	0.39321	0.34714	0.31436	0.28577
6/24/21	plate_3	98	NAM33	0.77124	0	0.13599	0.16187	0.15845	0.17647	3.0007	3.5414	3.7209	3.8267	3.9164	3.9582	1.8859	1.4888	1.1381	0.95679	0.78697	0.66667	0.59391	0.53169	0.48651	0.45552	0.42356
6/24/21	plate_3	98	NAM33	0.77165	0	0.15791	0.17391	0.16072	0.17198	3.0872	3.3918	3.5007	3.5921	3.6475	3.7004	1.7574	1.4761	1.2342	1.0912	0.92587	0.79041	0.67407	0.5872	0.52773	0.48058	0.44162
6/24/21	plate_3	99	NAM 2	0.7739	0	0.15603	0.20522	0.21678	0.22827	2.9379	3.4652	3.6667	3.8012	3.875	3.9212	1.54	1.2115	0.9429	0.83081	0.71225	0.62813	0.56406	0.51161	0.46601	0.43375	0.40226
6/24/21	plate_3	99	NAM 2	0.76872	0	0.1904	0.21902	0.2124	0.20828	3.6331	3.8517	3.858	3.8969	3.9297	3.961	1.5745	1.1804	0.88884	0.75006	0.63752	0.55172	0.48362	0.43428	0.40969	0.38471	0.36736
6/24/21	plate_3	99	NAM 2	0.77111	0	0.19193	0.2034	0.21781	0.23007	3.06	3.4218	3.5971	3.6782	3.7666	3.8073	1.7059	1.4313	1.174	1	0.82043	0.70234	0.64286	0.60003	0.55316	0.53289	0.5
6/24/21	plate_3	100	NAM 6	0.75905	0	0.12504	0.18832	0.20833	0.21322	2.2312	3	3.2117	3.4002	3.5276	3.5805	1.4061	1.0951	0.84438	0.72537	0.61111	0.53141	0.45396	0.40639	0.37504	0.33873	0.31346
6/24/21	plate_3	100	NAM 6	0.75656	0	0.15863	0.19687	0.20285	0.2206	2.8982	3.2646	3.4443	3.5805	3.6856	3.7954	1.7505	1.5298	1.2563	1.07	0.89016	0.75482	0.63655	0.54552	0.48217	0.42612	0.38052
6/24/21	plate_3	100	NAM 6	0.73789	0	0.36638	0.2294	0.2525	0.26215	3.0003	3.4813	3.6542	3.7666	3.8626	3.9297	1.5416	1.239	0.98142	0.81476	0.67894	0.59801	0.53915	0.50013	0.47147	0.44336	0.41835
6/24/21	plate_3	101	NAM54	0.76431	0	0.14458	0.18178	0.1879	0.18989	2.2272	3.1309	3.3918	3.5658	3.6829	3.7616	1.4286	1.1307	0.90408	0.81649	0.70813	0.61868	0.56051	0.5001	0.4478	0.39999	0.35436
6/24/21	plate_3	101	NAM54	0.76212	0	0.12903	0.1644	0.18475	0.1879	2.0599	3.0004	3.3049	3.4505	3.5465	3.6188	1.4489	1.1001	0.88017	0.77778	0.66667	0.59022	0.50746	0.44849	0.40842	0.36617	0.33333
6/24/21	plate_3	101	NAM54	0.75905	0	0.12116	0.17648	0.19715	0.1944	2.1605	2.9101	3.1429	3.2504	3.3507	3.4225	1.3332	1	0.81999	0.73333	0.62951	0.56376	0.47289	0.42105	0.38586	0.3443	0.3051
6/24/21	plate_3	102	NAM37	0.78156	0	0.15434	0.19409	0.19481	0.19481	2.87	3.2737	3.4014	3.5018	3.5504	3.6109	1.7814	1.4868	1.2096	1.0496	0.87636	0.75739	0.63805	0.54945	0.5	0.42415	0.3859
6/24/21	plate_3	102	NAM37	0.77933	0	0.12509	0.18519	0.21627	0.22378	1.8438	2.8193	3.1902	3.3649	3.5007	3.5552	1.4549	1.1087	0.84369	0.73098	0.62499	0.54847	0.46027	0.40639	0.37677	0.33333	0.31436
6/24/21	plate_3	102	NAM37	0.78015	0	0.125	0.19738	0.20009	0.19745	2.4813	3.0414	3.2737	3.4759	3.5891	3.6188	1.3659	1.022	0.73213	0.5932	0.48447	0.41265	0.34289	0.30382	0.28577	0.26326	0.24997
6/24/21	plate_3	103	NAM48	0.75882	0	0.15791	0.17395	0.17241	0.18663	3.5007	3.8267	4	4.0015	4.0506	4.1008	1.9721	1.7692	1.4148	1.154	0.90729	0.72018	0.59091	0.49294	0.42859	0.37812	0.33789
6/24/21	plate_3	103	NAM48	0.76059	0	0.1444	0.17198	0.16667	0.17395	3.2914	3.625	3.7506	3.8051	3.8267	3.8571	1.6049	1.4288	1.154	0.93113	0.73391	0.59685	0.5	0.42859	0.38575	0.3456	0.31908
6/24/21	plate_3	103	NAM48	0.76297	0	0.27068	0.17533	0.20111	0.20217	2.518	3.3211	3.5635	3.7285	3.8649	3.9105	1.4891	1.2128	0.90427	0.75007	0.60159	0.5	0.44	0.39053	0.36001	0.32956	0.31056
6/24/21	plate_3	104	NAM28	0.75202	0	0.072292	0.09299	0.11586	0.14188	1.9019	2.3521	2.5921	2.7696	2.9101	3	1.205	1.0654	0.84301	0.7592	0.68864	0.64477	0.6	0.57396	0.56214	0.52752	0.50657
6/24/21	plate_3	104	NAM28	0.53409	0	0.093434	0.079691	0.071429	0.062454	0.84671	1.0828	1.2177	1.2817	1.3853	1.4541	0.83297	0.73313	0.64727	0.59391	0.51633	0.47077	0.40821	0.36622	0.34289	0.31104	0.27482
6/24/21	plate_3	104	NAM28	0.76904	0	0.15098	0.19444	0.19812	0.20588	2.6003	3.1934	3.3938	3.5222	3.6295	3.7232	1.5489	1.32	1.0001	0.82127	0.66223	0.56053	0.48246	0.43559	0.40912	0.38337	0.35953
6/24/21	plate_3	105	NAM36	0.73693	0	0.13933	0.16667	0.16659	0.1644	2.87	3.1902	3.3005	3.4004	3.4748	3.5007	1.5891	1.3517	1.07	0.88875	0.70588	0.57142	0.47368	0.4	0.35824	0.3178	0.28373
6/24/21	plate_3	105	NAM36	0.73382	0	0.16667	0.19715	0.20008	0.19687	2.5552	3.0012	3.1589	3.3005	3.3867	3.4632	1.5939	1.286	1.0386	0.875	0.72537	0.59236	0.48567	0.4	0.35301	0.30435	0.2615
6/24/21	plate_3	105	NAM36	0.74208	0	0.12992	0.16461	0.17144	0.17391	2.9101	3.1505	3.2654	3.3521	3.4225	3.4748	1.3426	1.0855	0.8085	0.63559	0.50896	0.43221	0.36364	0.32869	0.31818	0.29695	0.2776
6/24/21	plate_3	106	NAM 4	0.76304	0	0.24997	0.15552	0.18024	0.1904	2.3554	3	3.25	3.4199	3.5465	3.6426	1.5612	1.265	1.0566	0.9152	0.81054	0.73052	0.66116	0.6	0.55469	0.50012	0.46372
6/24/21	plate_3	106	NAM 4	0.75579	0	0.16659	0.20319	0.21128	0.20417	2.7831	3.1429	3.3005	3.4286	3.5504	3.6328	1.7063	1.3609	1.0813	0.9375	0.80011	0.69231	0.59509	0.5161	0.44843	0.38819	0.34383
6/24/21	plate_3	106	NAM 4	0.75513	0	0.34438	0.2143	0.23529	0.23176	3.1384	3.5832	3.7914	3.9136	4.0004	4.0469	1.7318	1.25	0.97972	0.82708	0.69363	0.58831	0.5132	0.45129	0.41183	0.37503	0.34783
6/24/21	plate_3	107	NAM32	0.76106	0	0.14138	0.15307	0.17395	0.18689	2.3554	3.1851	3.4411	3.5832	3.6812	3.7209	1.4667	1.2117	0.96386	0.81538	0.70165	0.63383	0.55404	0.50641	0.47295	0.43375	0.40517
6/24/21	plate_3	107	NAM32	0.76223	0	0.17047	0.18384	0.20456	0.20931	2.5388	3.1664	3.375	3.5013	3.6091	3.6527	1.7004	1.3865	1.1022	0.92464	0.78735	0.69264	0.58328	0.5207	0.48447	0.43935	0.40921
6/24/21	plate_3	107	NAM32	0.75769	0	0.17091	0.15969	0.18104	0.19498	2.3554	3.0605	3.2589	3.4002	3.4713	3.5315	1.4286	1.1765	0.97077	0.84415	0.74709	0.69327	0.625	0.58433	0.56708	0.53266	0.51613
6/24/21	plate_3	108	RC	0.7611	0	0.11951	0.18047	0.20285	0.20319	2.5639	3.0538	3.2117	3.3536	3.3697	3.3885	1.4545	1.0951	0.8	0.65327	0.5416	0.48286	0.4001	0.36656	0.35857	0.32255	0.31156
6/24/21	plate_3	108	RC	0.75539	0	0.12813	0.18751	0.19745	0.20016	2.2783	2.8146	2.9575	3.0921	3.1827	3.2646	1.3577	1.0322	0.71025	0.57143	0.4692	0.43241	0.35612	0.32413	0.32145	0.29446	0.27947
6/24/21	plate_3	108	RC	0.74351	0	0.28258	0.18093	0.20656	0.21001	2.7406	3.3333	3.5658	3.7082	3.8094	3.8467	1.5872	1.1765	0.93328	0.76922	0.63383	0.54932	0.47958	0.43206	0.40517	0.37501	0.35066
6/24/21	plate_3	109	NAM42	0.7427	0	0.11897	0.17792	0.19551	0.20009	2.3545	3.1609	3.3918	3.501	3.5714	3.6491	1.4101	1.0772	0.78697	0.65897	0.54419	0.47926	0.39998	0.35811	0.33751	0.30813	0.29074
6/24/21	plate_3	109	NAM42	0.7602	0	0.12508	0.18073	0.21549	0.21953	2.2463	3.1609	3.4164	3.5582	3.6507	3.6984	1.3426	0.9469	0.69539	0.5846	0.50017	0.46012	0.3913	0.36386	0.35799	0.33333	0.31652
6/24/21	plate_3	109	NAM42	0.76153	0	0.11175	0.16135	0.21627	0.23378	2.065	2.9073	3.1373	3.2737	3.3507	3.3808	1.4057	1.0245	0.7916	0.64289	0.55	0.5	0.41384	0.38164	0.37869	0.34783	0.33329
6/24/21	plate_3	110	NAM13	0.58969	0	0.14635	0.15089	0.16667	0.17407	1.2	1.4004	1.5295	1.6323	1.7219	1.8011	1	0.9582	0.92048	0.88035	0.82768	0.786	0.75012	0.70347	0.67883	0.63312	0.60015
6/24/21	plate_3	110	NAM13	0.75854	0	0.145	0.20217	0.22862	0.21986	2.3432	3.074	3.308	3.4234	3.5005	3.5388	1.2353	0.94737	0.75805	0.64291	0.54061	0.47498	0.41016	0.36897	0.35297	0.32043	0.30598
6/24/21	plate_3	110	NAM13	0.77315	0	0.14799	0.19527	0.21651	0.21721	2.395	3.3938	3.6945	3.9105	4	4.0921	1.478	1.1477	0.93702	0.80864	0.69232	0.61432	0.54259	0.49417	0.46353	0.42776	0.40666
6/24/21	plate_3	111	NAM11	0.76394	0	0.10717	0.1644	0.17535	0.17325	2.1433	2.8467	3.0473	3.1902	3.3005	3.373	1.4002	1.0237	0.77891	0.65327	0.55556	0.49096	0.40639	0.35041	0.32309	0.29202	0.26119
6/24/21	plate_3	111	NAM11	0.75775	0	0.16461	0.20984	0.20833	0.19481	2.4648	2.8008	2.9568	3.0473	3.1745	3.2857	1.4868	1.1665	0.87999	0.73589	0.62268	0.55556	0.46156	0.41183	0.38575	0.34341	0.32391
6/24/21	plate_3	111	NAM11	0.77569	0	0.18475	0.14901	0.18276	0.19537	2.4123	3.2222	3.4582	3.6091	3.7082	3.7831	1.737	1.3865	1.1666	0.9824	0.85328	0.75881	0.63636	0.55547	0.5072	0.45209	0.41556
6/24/21	plate_3	112	NAM38	0.74589	0	0.15	0.14517	0.1568	0.15519	2.1061	2.824	3.0006	3.1331	3.2663	3.3536	1.3	0.91083	0.74283	0.64876	0.55551	0.5	0.42003	0.37771	0.35542	0.31729	0.28862
6/24/21	plate_3	112	NAM38	0.77248	0	0.13325	0.18832	0.19638	0.20011	2.435	3.0506	3.2219	3.3536	3.439	3.4748	1.4666	1.0732	0.77285	0.63834	0.52745	0.47556	0.40345	0.37719	0.36656	0.33895	0.328
6/24/21	plate_3	112	NAM38	0.75336	0	0.33764	0.19537	0.22342	0.22736	2.6554	3.4101	3.6006	3.7506	3.8435	3.9006	1.3753	1.0783	0.87233	0.72741	0.6102	0.52944	0.46372	0.42117	0.4	0.36989	0.35005
6/24/21	plate_7	113	NAM14	0.76463	0	0.13859	0.16485	0.17455	0.18431	3.2408	3.6091	3.7616	3.8571	3.9105	4	2.0264	1.6219	1.298	1.0755	0.90729	0.77778	0.6723	0.58214	0.52174	0.48058	0.45455
6/24/21	plate_7	113	NAM14	0.76468	0	0.13092	0.15528	0.1722	0.18362	3.2	3.4809	3.6377	3.7395	3.83	3.875	1.9436	1.5351	1.2502	1.0572	0.90594	0.7951	0.71672	0.63843	0.58563	0.55785	0.52753
6/24/21	plate_7	113	NAM14	0.7602	0	0.15299	0.1904	0.21104	0.22612	3.25	3.9006	4.1429	4.3174	4.4126	4.4753	2.2189	1.5752	1.3192	1.12	0.98089	0.87283	0.76796	0.67745	0.6201	0.58214	0.54299
6/24/21	plate_7	114	NAM27	0.76705	0	0.13972	0.17982	0.17497	0.17771	2.961	3.5237	3.7395	3.87	4	4.1008	2.0003	1.4667	1.0755	0.8983	0.77273	0.66659	0.58632	0.51433	0.46278	0.42638	0.40517
6/24/21	plate_7	114	NAM27	0.75386	0	0.14564	0.17047	0.18305	0.19137	3.1609	3.6664	3.9136	4.1109	4.2412	4.3507	2.143	1.6256	1.3333	1.1414	1	0.88884	0.78913	0.70149	0.62007	0.56532	0.51274
6/24/21	plate_7	114	NAM27	0.76913	0	0.13406	0.15349	0.16864	0.18568	3.125	3.5316	3.7285	3.87	3.9564	4.0951	2.1627	1.8436	1.5382	1.3218	1.1511	1.0166	0.89114	0.78825	0.71768	0.65764	0.62208
6/24/21	plate_7	115	NAM50	0.75924	0	0.13406	0.1819	0.19091	0.17892	2.7004	3.308	3.5611	3.7285	3.8332	3.8811	1.9721	1.3698	1.0566	0.85328	0.71648	0.62076	0.53429	0.45952	0.40969	0.37657	0.35714
6/24/21	plate_7	115	NAM50	0.76146	0	0.12903	0.16305	0.16219	0.16664	3.1795	3.5708	3.7406	3.841	3.9235	4.0005	1.6383	1.2355	0.98397	0.83827	0.72149	0.63023	0.54548	0.4699	0.41578	0.3803	0.3541
6/24/21	plate_7	115	NAM50	0.76223	0	0.11954	0.16864	0.16876	0.16969	2.6009	3.2613	3.5237	3.7004	3.7744	3.8504	2.0692	1.5265	1.111	0.90006	0.73213	0.61163	0.51189	0.44	0.39026	0.35722	0.33333
6/24/21	plate_7	116	NAM46	0.75942	0	0.11897	0.16461	0.17325	0.18073	3.2163	3.7143	3.9487	4.1266	4.2361	4.3174	1.9145	1.4212	1.1413	0.96122	0.81738	0.70332	0.61249	0.5289	0.4692	0.43084	0.39443
6/24/21	plate_7	116	NAM46	0.74584	0	0.13518	0.16163	0.16217	0.16479	3.044	3.4286	3.6266	3.7506	3.8435	3.9045	1.8828	1.4875	1.1843	0.98089	0.79324	0.65986	0.54549	0.4609	0.3913	0.35716	0.3288
6/24/21	plate_7	116	NAM46	0.76094	0	0.12096	0.1633	0.16855	0.17232	2.8889	3.2914	3.5	3.6527	3.7395	3.8142	2.2017	1.5911	1.3192	1.1601	1	0.87714	0.7707	0.68766	0.61768	0.57152	0.52951
6/24/21	plate_7	117	NAM22	0.75782	0	0.12338	0.16654	0.18305	0.18578	3.0008	3.4759	3.6475	3.7656	3.8193	3.9045	2.118	1.5	1.1939	1.0595	0.92863	0.81476	0.70917	0.62706	0.54482	0.49319	0.4539
6/24/21	plate_7	117	NAM22	0.74146	0	0.13636	0.15398	0.16667	0.17111	2.7831	3.2285	3.4286	3.6188	3.7219	3.8333	1.9359	1.2975	1.0274	0.90469	0.79089	0.70365	0.617	0.54375	0.46656	0.4286	0.39317
6/24/21	plate_7	117	NAM22	0.75845	0	0.15167	0.16429	0.17772	0.18431	3.4255	3.6667	3.7656	3.8333	3.8885	3.9443	2.0007	1.5003	1.2567	1.1252	1	0.86187	0.75534	0.66036	0.58099	0.53459	0.48393
6/24/21	plate_7	118	NAM31	0.74402	0	0.20984	0.13004	0.14483	0.17587	3.2761	3.8517	4.1377	4.3005	4.4354	4.5552	2.4418	2.086	1.8333	1.6219	1.4319	1.2829	1.1568	1.0195	0.9153	0.83281	0.76127
6/24/21	plate_7	118	NAM31	0.75301	0	0.19355	0.15191	0.16305	0.18001	3.7506	4.0004	4.0552	4.1664	4.2379	4.3174	2	1.5965	1.3027	1.0832	0.90769	0.79041	0.6886	0.60005	0.53228	0.48986	0.45161
6/24/21	plate_7	118	NAM31	0.74876	0	0.21058	0.22018	0.23388	0.25	3.4759	3.7384	3.8495	4.0006	4.1109	4.1771	2.105	2.0156	1.7273	1.5504	1.3686	1.2386	1.1035	1	0.90624	0.84005	0.7734
6/24/21	plate_7	119	NAM29	0.76703	0	0.14286	0.19228	0.20009	0.19782	3.3466	3.7004	3.875	4	4.0832	4.1505	2.0264	1.4043	1.091	0.91441	0.80016	0.71207	0.64562	0.57141	0.51691	0.48806	0.46481
6/24/21	plate_7	119	NAM29	0.763	0	0.14595	0.20208	0.20656	0.20008	3.1902	3.5414	3.7209	3.8467	3.9105	4	1.9689	1.4312	1.0666	0.87792	0.75675	0.67831	0.61107	0.54544	0.50011	0.46818	0.44835
6/24/21	plate_7	119	NAM29	0.76445	0	0.14286	0.20114	0.2083	0.19605	3.1437	3.7611	3.7611	3.7611	3.7741	3.9045	2.0132	1.6253	1.4287	1.3123	1.2269	1.1682	1.1027	1.034	0.96741	0.92727	0.8929
6/24/21	plate_7	120	NAM 3	0.74806	0	0.12813	0.17814	0.18315	0.18177	2.9557	3.3536	3.4505	3.5504	3.6143	3.6475	1.9666	1.3881	1.0281	0.91916	0.79602	0.69239	0.60191	0.53202	0.46656	0.43125	0.3921
6/24/21	plate_7	120	NAM 3	0.74474	0	0.17648	0.17933	0.19355	0.2003	3.5222	3.8332	4.0015	4.1833	4.3005	4.3649	1.9486	1.5308	1.1887	0.96656	0.81143	0.69836	0.62692	0.54703	0.48752	0.4597	0.43084
6/24/21	plate_7	120	NAM 3	0.74825	0	0.13394	0.18368	0.19374	0.19537	3.2011	3.5805	3.7911	3.9105	4.0002	4.0469	1.9015	1.4091	1.1383	0.94357	0.8182	0.72459	0.64714	0.55914	0.49371	0.45507	0.41968
6/24/21	plate_4	121	NAM12	0.77262	0	0.14007	0.17857	0.18431	0.18519	3.2809	3.6091	3.7285	3.8504	3.9136	3.9557	2.1038	1.6282	1.15	0.96285	0.80691	0.68766	0.6	0.51568	0.45833	0.42587	0.39071
6/24/21	plate_4	121	NAM12	0.76924	0	0.13933	0.1579	0.17982	0.19537	3.3049	3.8504	4.0543	4.2122	4.3005	4.3507	2.0005	1.5	1.0614	0.90571	0.75805	0.64524	0.55404	0.48651	0.42861	0.40256	0.3803
6/24/21	plate_4	121	NAM12	0.77724	0	0.13236	0.19409	0.19687	0.20006	3.3885	3.5639	3.5891	3.7656	3.8831	3.939	1.9257	1.5001	1.0542	0.88399	0.7291	0.63066	0.5489	0.48142	0.43113	0.41747	0.4001
6/24/21	plate_4	122	NAM17	0.76327	0	0.16216	0.19375	0.21839	0.2234	2.95	3.521	3.75	3.8769	3.9235	3.9616	1.674	1.2761	1.0177	0.84963	0.70591	0.60004	0.52253	0.46154	0.41007	0.38232	0.36667
6/24/21	plate_4	122	NAM17	0.75117	0	0.22374	0.244	0.24708	0.25543	3.3332	3.5439	3.6829	3.7776	3.8384	3.8649	1.9443	1.7692	1.5253	1.3466	1.1666	1	0.86641	0.76656	0.67199	0.59699	0.54419
6/24/21	plate_4	122	NAM17	0.76903	0	0.18475	0.22827	0.23162	0.23162	3.3608	3.625	3.739	3.8332	3.9136	3.9522	1.7947	1.5333	1.1959	0.96527	0.78374	0.63764	0.53237	0.46843	0.41183	0.37501	0.3576
6/24/21	plate_4	123	NAM10	0.77663	0	0.13793	0.19745	0.21247	0.21058	3.1309	3.5714	3.7143	3.8008	3.8504	3.8504	1.7431	1.2955	0.90408	0.7145	0.57571	0.48447	0.40909	0.36617	0.32473	0.30274	0.28954
6/24/21	plate_4	123	NAM10	0.75977	0	0.1505	0.1904	0.19517	0.20319	3.125	3.3481	3.4557	3.5013	3.5465	3.5658	1.737	1.5003	1.2451	1.0692	0.92464	0.78947	0.69998	0.62511	0.55068	0.50008	0.46663
6/24/21	plate_4	123	NAM10	0.75301	0	0.14852	0.17435	0.18558	0.19605	3.3222	3.5924	3.7406	3.7867	3.841	3.885	1.9486	1.6943	1.4041	1.1665	0.95542	0.80891	0.68508	0.60292	0.53079	0.47673	0.44321
6/24/21	plate_4	124	NAM64	0.76307	0	0.1041	0.15255	0.18176	0.1875	2.5639	3.0006	3.1331	3.2945	3.3763	3.4495	1.7607	1.1726	0.69001	0.60488	0.50028	0.43498	0.3888	0.34889	0.32438	0.30348	0.29555
6/24/21	plate_4	124	NAM64	0.76138	0	0.13423	0.17391	0.1883	0.19517	2.961	3.3649	3.5276	3.6188	3.7331	3.7776	1.7273	1.3037	0.92206	0.74466	0.60772	0.52292	0.4688	0.4238	0.39389	0.3858	0.37719
6/24/21	plate_4	124	NAM64	0.75749	0	0.11111	0.17111	0.18663	0.18507	2.3679	3.0832	3.3142	3.4748	3.5316	3.6	1.6156	1.1364	0.80419	0.64901	0.52591	0.45169	0.39389	0.35559	0.32	0.29735	0.2877
6/24/21	plate_4	125	NAM29	0.74254	0	0.15667	0.16667	0.17325	0.18663	3.0832	3.5007	3.6856	3.8008	3.8831	3.9006	2.2072	2.0346	1.7934	1.618	1.4648	1.3422	1.2003	1.0933	0.97839	0.89368	0.82043
6/24/21	plate_4	125	NAM29	0.7739	0	0.1382	0.20002	0.21429	0.21736	3.375	3.5414	3.5921	3.6377	3.7143	3.7384	1.7811	1.2887	0.86603	0.69403	0.54482	0.45833	0.40571	0.36957	0.33324	0.32026	0.30831
6/24/21	plate_4	125	NAM29	0.77432	0	0.15385	0.20259	0.21053	0.21325	3.3005	3.5714	3.6893	3.7506	3.8333	3.8885	1.843	1.4057	1	0.81827	0.64809	0.54847	0.48777	0.44918	0.41176	0.39673	0.38095
6/24/21	plate_4	126	NAM37	0.77867	0	0.14734	0.17991	0.18516	0.19137	3.1726	3.4411	3.5774	3.6527	3.7313	3.7849	1.841	1.5001	1.1525	0.95282	0.78142	0.64704	0.55065	0.49325	0.43848	0.41038	0.39248
6/24/21	plate_4	126	NAM37	0.77698	0	0.15631	0.17111	0.17945	0.17857	2.9164	3.3169	3.5013	3.6665	3.7776	3.8504	2.1295	1.5924	1.3003	1.1307	0.97771	0.8541	0.75	0.66036	0.56829	0.5083	0.45595
6/24/21	plate_4	126	NAM37	0.77079	0	0.15538	0.20188	0.20974	0.21364	3.2418	3.6437	3.8047	3.9212	4.0011	4.081	2.0714	1.6252	1.2105	1.0158	0.84511	0.70584	0.60002	0.52502	0.464	0.43199	0.41187
6/24/21	plate_4	127	NAM 4	0.7854	0	0.16045	0.20793	0.21786	0.22161	3.739	3.8467	3.9212	4	4.0469	4.1088	2.0599	1.681	1.2264	0.98371	0.77772	0.62677	0.52859	0.4691	0.41862	0.39017	0.37369
6/24/21	plate_4	127	NAM 4	0.78195	0	0.16846	0.20931	0.21285	0.21596	3.4354	3.6527	3.7914	3.9164	4.0013	4.0921	2.0573	1.6923	1.3201	1.0894	0.87714	0.71429	0.60292	0.53135	0.47295	0.43668	0.41968
6/24/21	plate_4	127	NAM 4	0.75301	0	0.22219	0.24998	0.27366	0.29672	3.358	3.6159	3.7914	3.8889	3.9994	4.0413	1.9758	1.8645	1.6091	1.3962	1.2201	1.059	0.92555	0.82609	0.74297	0.66662	0.63383
6/24/21	plate_4	128	NAM 9	0.77876	0	0.13847	0.17224	0.19674	0.20692	2.8003	3.1667	3.3333	3.439	3.5331	3.5891	1.9582	1.4138	0.97214	0.82043	0.65859	0.5601	0.50022	0.45092	0.41068	0.39252	0.37502
6/24/21	plate_4	128	NAM 9	0.7746	0	0.1429	0.17648	0.19782	0.21051	3.044	3.4759	3.6377	3.7395	3.8193	3.8571	2.0004	1.5271	1.025	0.83928	0.69175	0.59633	0.53717	0.48418	0.44762	0.42857	0.41084
6/24/21	plate_4	128	NAM 9	0.76704	0	0.13514	0.19045	0.21786	0.22857	2.9331	3.4293	3.641	3.7741	3.841	3.885	1.8142	1.4073	1.0833	0.87518	0.72864	0.6231	0.56252	0.51852	0.48246	0.46353	0.45452
6/24/21	plate_4	129	NAM 6	0.76924	0	0.15917	0.21832	0.23538	0.24419	3.6377	3.939	4.0552	4.1505	4.3005	4.3507	2.0346	1.7253	1.3192	1.074	0.87031	0.72222	0.61111	0.54104	0.47894	0.44745	0.41441
6/24/21	plate_4	129	NAM 6	0.75278	0	0.20625	0.24195	0.26411	0.28583	3.0006	3.3142	3.5301	3.7153	3.858	3.9297	1.9232	1.8807	1.6667	1.5003	1.3577	1.2288	1.1109	1.0276	0.91667	0.84209	0.7752
6/24/21	plate_4	129	NAM 6	0.77262	0	0.14291	0.19048	0.20006	0.20625	3.3331	3.858	4	4.0921	4.1893	4.215	2.154	1.6433	1.1714	0.96656	0.81248	0.6875	0.58824	0.5002	0.43393	0.38889	0.35711
6/24/21	plate_4	130	NAM24	0.77681	0	0.16664	0.23079	0.23865	0.23409	3.5832	3.8332	3.9136	4.0007	4.0876	4.1429	1.9738	1.6747	1.2801	1.0002	0.7936	0.625	0.51954	0.45002	0.39035	0.35376	0.33719
6/24/21	plate_4	130	NAM24	0.76903	0	0.1737	0.20931	0.22711	0.23008	3.75	4.1158	4.2181	4.2914	4.3197	4.4561	2.2669	1.9004	1.5871	1.3829	1.2198	1.0924	0.98349	0.89089	0.80298	0.73881	0.68766
6/24/21	plate_4	130	NAM24	0.77124	0	0.23955	0.22219	0.25	0.26362	3.483	3.7778	3.9297	4.0723	4.1664	4.2153	2.0264	1.5777	1.1324	0.92054	0.76807	0.65895	0.5832	0.52945	0.47612	0.44435	0.42415
6/24/21	plate_4	131	NAM40	0.77359	0	0.16506	0.21494	0.23169	0.23008	3.3882	3.7395	3.9075	4.0469	4.1279	4.2181	1.8949	1.3471	1.017	0.81737	0.67673	0.56588	0.50007	0.45129	0.40237	0.37657	0.36477
6/24/21	plate_4	131	NAM40	0.77995	0	0.15469	0.20217	0.19359	0.19356	3.259	3.5714	3.7082	3.824	3.9045	3.9522	1.8685	1.5	1.119	0.87999	0.70019	0.57393	0.49196	0.43047	0.38169	0.35217	0.34093
6/24/21	plate_4	131	NAM40	0.77559	0	0.15569	0.1875	0.19785	0.20004	3.1437	3.6009	3.8094	3.9572	4.0469	4.1066	2	1.4043	1.0547	0.87192	0.7385	0.63023	0.54233	0.47979	0.40741	0.36197	0.33714
6/24/21	plate_4	132	NAM46	0.76145	0	0.12027	0.17912	0.18578	0.18315	2.9101	3.3507	3.4662	3.5552	3.6266	3.6667	1.6331	1.0714	0.76471	0.61558	0.51581	0.43612	0.38381	0.34665	0.31263	0.2934	0.28288
6/24/21	plate_4	132	NAM46	0.76426	0	0.16479	0.17082	0.18294	0.19282	3.4411	3.7082	3.8193	3.9572	4.0543	4.1594	2	1.4134	1.0379	0.8253	0.68421	0.57823	0.50772	0.44918	0.40302	0.37325	0.35296
6/24/21	plate_4	132	NAM46	0.76936	0	0.14635	0.20225	0.20907	0.21285	3.2809	3.5504	3.6009	3.6665	3.7209	3.7696	1.7754	1.4002	1.0179	0.80362	0.65217	0.55547	0.49054	0.4444	0.40265	0.37325	0.35722
6/24/21	plate_4	133	NAM26	0.76212	0	0.12356	0.14458	0.15519	0.16659	3.0409	3.3808	3.5465	3.6507	3.7506	3.8008	1.929	1.5408	1.2504	1.0667	0.90931	0.80386	0.72741	0.66656	0.59685	0.54847	0.5083
6/24/21	plate_4	133	NAM26	0.78015	0	0.15469	0.21529	0.22222	0.22378	3.0872	3.5276	3.6665	3.7656	3.8333	3.8963	1.7878	1.3238	0.9375	0.75004	0.6075	0.51568	0.45765	0.41441	0.3803	0.35951	0.34289
6/24/21	plate_4	133	NAM26	0.78575	0	0.15791	0.21739	0.21887	0.21656	3.4225	3.5891	3.6109	3.7384	3.7776	3.824	1.8078	1.2776	0.8085	0.67929	0.56656	0.48286	0.43328	0.3921	0.36364	0.35491	0.33853
6/24/21	plate_4	134	NAM41	0.77082	0	0.14424	0.17822	0.17647	0.18182	3.3466	3.5611	3.6542	3.7285	3.7914	3.8435	1.8504	1.505	1.1851	1	0.82732	0.6895	0.59569	0.52866	0.46012	0.41352	0.38061
6/24/21	plate_4	134	NAM41	0.78079	0	0.14449	0.19745	0.20259	0.20365	3.081	3.3193	3.4505	3.5465	3.6527	3.7384	1.8787	1.5001	1.0888	0.85954	0.68244	0.54847	0.47254	0.42415	0.37844	0.35733	0.34254
6/24/21	plate_4	134	NAM41	0.7728	0	0.1568	0.21875	0.22778	0.2291	3.2512	3.521	3.6328	3.7082	3.8012	3.9164	1.7213	1.3881	1.0692	0.88802	0.73814	0.62333	0.54061	0.48733	0.43223	0.40469	0.38462
6/24/21	plate_4	136	NAM10	0.75693	0	0.17912	0.20008	0.19681	0.20391	3.8086	4.0874	4.2	4.27	4.3331	4.3769	2.1377	1.8645	1.5666	1.3542	1.1473	0.96775	0.82513	0.7145	0.61548	0.54462	0.4818
6/24/21	plate_4	136	NAM10	0.76705	0	0.15552	0.22501	0.23378	0.2308	3.4101	3.75	3.8193	3.9331	4.0005	4.1066	1.9568	1.595	1.1704	0.92319	0.75009	0.61232	0.51568	0.43759	0.383	0.34254	0.32043
6/24/21	plate_4	136	NAM10	0.76872	0	0.16535	0.23421	0.25	0.2537	3.6331	3.8938	4.0182	4.1231	4.1543	4.2412	1.9271	1.582	1.2	0.96259	0.80837	0.68673	0.60714	0.54821	0.49445	0.45702	0.43428
6/24/21	plate_4	137	NAM30	0.76913	0	0.14409	0.18342	0.19566	0.20009	3.6188	3.8467	3.9105	3.9212	3.9212	3.7778	1.8221	1.383	0.93807	0.72734	0.57356	0.47028	0.41379	0.37791	0.3411	0.32143	0.30992
6/24/21	plate_4	137	NAM30	0.77184	0	0.17237	0.19755	0.20575	0.21104	3.1926	3.4164	3.5465	3.6377	3.6984	3.7285	1.9716	1.5237	1.1156	0.91077	0.7457	0.64594	0.58949	0.54482	0.50756	0.48607	0.47334
6/24/21	plate_4	137	NAM30	0.76431	0	0.14687	0.19738	0.20352	0.20365	3.4126	3.6941	3.7776	3.8769	3.9297	3.9443	1.8969	1.4328	1.0228	0.81649	0.66667	0.55366	0.47465	0.41933	0.37719	0.34844	0.32808
6/24/21	plate_4	138	NAM42	0.76984	0	0.13793	0.20259	0.21429	0.21688	2.7696	3.4557	3.7143	3.9006	4	4.0951	1.7905	1.311	0.90571	0.7388	0.62906	0.53026	0.46156	0.41325	0.36518	0.33764	0.32
6/24/21	plate_4	138	NAM42	0.75569	0	0.18182	0.15388	0.15393	0.1633	3.1208	3.5	3.6963	3.8267	3.9045	3.9557	1.7666	1.3962	1.073	0.8924	0.75004	0.61325	0.53328	0.48148	0.41933	0.3803	0.36176
6/24/21	plate_4	138	NAM42	0.77624	0	0.15917	0.21596	0.23378	0.23253	3.308	3.6091	3.7395	3.8649	3.9314	4.0014	2.0941	1.5584	1.1053	0.91077	0.78421	0.68244	0.59416	0.53189	0.47067	0.42859	0.40797
6/24/21	plate_4	139	NAM31	0.77476	0	0.14653	0.18997	0.18597	0.19225	3.7934	3.885	3.9257	3.9621	4	4.0368	1.8916	1.5105	1.1041	0.88603	0.72232	0.61403	0.55068	0.50564	0.45591	0.42932	0.41379
6/24/21	plate_4	139	NAM31	0.7738	0	0.14283	0.20234	0.21001	0.21104	3.7508	3.8467	3.961	4.0775	4.1212	4.2011	1.9587	1.4538	1.0658	0.87518	0.75978	0.65217	0.58326	0.5264	0.4699	0.43333	0.4053
6/24/21	plate_4	139	NAM31	0.77331	0	0.15001	0.20193	0.19785	0.2069	3.7395	3.939	4.0414	4.125	4.1833	4.2502	2.0245	1.6743	1.2694	1	0.7966	0.65133	0.56051	0.50641	0.44584	0.4147	0.39348
6/24/21	plate_4	140	RC	0.76026	0	0.21691	0.2239	0.2205	0.2302	3.3876	3.5552	3.6941	3.7776	3.9273	3.9421	2.0362	1.6666	1.3524	1.1324	0.95176	0.79124	0.6904	0.60005	0.53579	0.48217	0.44708
6/24/21	plate_4	140	RC	0.76709	0	0.1728	0.22663	0.22378	0.22663	3.2379	3.5237	3.6507	3.7776	3.8435	3.9421	2.0009	1.6109	1.1665	0.93896	0.76938	0.63328	0.53328	0.4688	0.4154	0.3803	0.35722
6/24/21	plate_4	140	RC	0.76332	0	0.17308	0.21353	0.22857	0.23955	3.0925	3.4225	3.623	3.7616	3.8517	3.9235	1.9358	1.5553	1.2036	1	0.83914	0.70866	0.63403	0.57826	0.51675	0.48788	0.46066
6/24/21	plate_4	141	NAM12	0.76701	0	0.13325	0.1444	0.15727	0.1666	3.2857	3.6527	3.7741	3.9006	4	4.0015	2.2331	1.7501	1.3172	1.125	0.96006	0.82768	0.72891	0.63328	0.5489	0.5	0.45223
6/24/21	plate_4	141	NAM12	0.76706	0	0.14119	0.19517	0.21688	0.21791	3.2177	3.5013	3.6377	3.7285	3.7741	3.8193	1.9429	1.4737	0.92105	0.78005	0.64079	0.55234	0.49294	0.43297	0.39187	0.36617	0.35296
6/24/21	plate_4	141	NAM12	0.77193	0	0.13576	0.16766	0.2	0.21325	3.1589	3.4505	3.5257	3.6437	3.7143	3.7907	2.0362	1.6347	1.0444	0.91502	0.74364	0.63469	0.56607	0.49112	0.44065	0.41122	0.38819
6/24/21	plate_4	142	NAM18	0.7714	0	0.14901	0.19098	0.19327	0.19481	3.3211	3.5237	3.6507	3.7616	3.87	4	2.0593	1.703	1.3865	1.1741	1	0.85483	0.74575	0.65462	0.57539	0.51468	0.47147
6/24/21	plate_4	142	NAM18	0.76406	0	0.15078	0.18832	0.186	0.18578	3.2646	3.4443	3.5023	3.6266	3.7219	3.7066	1.9257	1.5811	1.2423	1.0274	0.84438	0.71104	0.59419	0.51086	0.43804	0.3921	0.35595
6/24/21	plate_4	142	NAM18	0.76894	0	0.22378	0.17442	0.18093	0.18407	3.5	3.7804	3.9557	4.1594	4.2285	4.2857	2.0003	1.487	1.154	0.95528	0.81256	0.69836	0.61558	0.54858	0.47008	0.418	0.38522
6/24/21	plate_4	143	NAM 2	0.78021	0	0.21195	0.22214	0.21672	0.22106	3.4293	3.6007	3.75	3.8094	3.8649	3.87	2.0599	1.6748	1.3114	1.0692	0.89389	0.76119	0.67303	0.60129	0.53593	0.49375	0.4691
6/24/21	plate_4	143	NAM 2	0.76115	0	0.21708	0.22787	0.21736	0.20931	3.6842	3.9105	4.0005	4.0469	4.0506	4.0921	1.8923	1.5438	1.1956	0.95064	0.79034	0.64832	0.55709	0.49168	0.42944	0.39286	0.36661
6/24/21	plate_4	143	NAM 2	0.78036	0	0.16859	0.21285	0.21058	0.21669	3.2163	3.4073	3.5237	3.6527	3.7285	3.7914	1.8859	1.5	1.1075	0.88998	0.73006	0.61768	0.55404	0.50014	0.46155	0.43582	0.42308
6/24/21	plate_4	144	NAM36	0.75693	0	0.22422	0.19356	0.1944	0.2034	3.2945	3.6	3.7515	3.8831	4	4.0663	1.8807	1.4519	1.143	0.929	0.79471	0.68042	0.59585	0.51997	0.44248	0.3921	0.35174
6/24/21	plate_4	144	NAM36	0.76494	0	0.2069	0.24138	0.24723	0.24698	3.375	3.7758	3.9508	4.0552	4.1008	4.1667	1.9716	1.5151	1.1279	0.88328	0.73328	0.59124	0.50013	0.43848	0.38264	0.35714	0.34166
6/24/21	plate_4	144	NAM36	0.76106	0	0.19517	0.17395	0.17241	0.18093	3.2222	3.5611	3.7741	3.9235	4.0469	4.0473	1.9091	1.4422	1.1277	0.90729	0.77595	0.64524	0.56903	0.5	0.43748	0.40247	0.37355
6/24/21	plate_4	145	NAM32	0.76516	0	0.17892	0.20574	0.22032	0.22736	3.1795	3.4813	3.6542	3.7696	3.8571	3.9164	1.8094	1.4073	1	0.80298	0.66662	0.58165	0.53207	0.49319	0.45517	0.43199	0.4211
6/24/21	plate_4	145	NAM32	0.75723	0	0.15273	0.20741	0.21924	0.21325	3.0004	3.4505	3.5465	3.6507	3.7004	3.8008	1.7423	1.3172	0.90571	0.72149	0.57895	0.47894	0.42255	0.375	0.34222	0.31518	0.30992
6/24/21	plate_4	145	NAM32	0.7602	0	0.15385	0.19566	0.20011	0.20259	3.2613	3.4101	3.5013	3.5465	3.6377	3.7143	1.703	1.2887	0.89285	0.71924	0.57571	0.4858	0.4412	0.4068	0.37844	0.35951	0.34714
6/24/21	plate_4	146	NAM15	0.76483	0	0.13688	0.1875	0.18885	0.19445	3.3572	3.5	3.5465	3.6527	3.7148	3.7907	1.9145	1.4789	1.0401	0.83316	0.67307	0.56731	0.5	0.44605	0.4	0.36849	0.35529
6/24/21	plate_4	146	NAM15	0.75975	0	0.14471	0.17839	0.17945	0.18895	3.2117	3.6266	3.7863	3.9134	4	4.002	1.9552	1.5504	1.174	0.96128	0.81119	0.69001	0.60772	0.53684	0.47068	0.42612	0.39035
6/24/21	plate_4	146	NAM15	0.77056	0	0.15538	0.1875	0.20759	0.21875	3.5176	3.7656	3.8811	4	4.0389	4.1594	2.0314	1.5666	1.1321	0.94915	0.80016	0.69565	0.61831	0.5512	0.50016	0.4699	0.44918
6/24/21	plate_4	147	NAM54	0.76704	0	0.14777	0.18073	0.18915	0.2	3.3169	3.7914	3.9508	4.0506	4.1008	4.1008	2.0003	1.595	1.2829	1.0401	0.88235	0.74565	0.64289	0.56255	0.48328	0.41667	0.38169
6/24/21	plate_4	147	NAM54	0.74633	0	0.20691	0.19228	0.20859	0.21736	3.3885	3.7907	3.961	4.0921	4.1664	4.2361	1.9756	1.522	1.1753	0.92712	0.76158	0.63512	0.54999	0.49375	0.4408	0.40741	0.39073
6/24/21	plate_4	147	NAM54	0.75749	0	0.15226	0.20931	0.21353	0.2069	3.2697	3.6829	3.7831	3.8831	3.9136	3.9572	1.8462	1.3541	1.0489	0.86803	0.74151	0.63075	0.54703	0.49185	0.43478	0.38889	0.3672
6/24/21	plate_4	148	NAM 8	0.75231	0	0.12693	0.17199	0.16652	0.17647	3.0007	3.3577	3.501	3.572	3.6266	3.6662	1.7863	1.3932	1.0647	0.89736	0.74444	0.61897	0.5173	0.45092	0.38889	0.35857	0.33322
6/24/21	plate_4	148	NAM 8	0.75653	0	0.13805	0.18431	0.17249	0.17647	3.1887	3.439	3.5404	3.6377	3.6664	3.7153	1.9132	1.5206	1.1851	0.96894	0.80028	0.65535	0.53846	0.44684	0.38009	0.33333	0.30779
6/24/21	plate_4	148	NAM 8	0.74916	0	0.14286	0.18182	0.18384	0.19543	3.2007	3.3885	3.4101	3.471	3.5276	3.5805	1.7032	1.4354	1.1013	0.88885	0.71573	0.58031	0.48359	0.42858	0.38712	0.35491	0.33333
6/24/21	plate_4	149	NAM14	0.7412	0	0.15489	0.16902	0.17016	0.17144	3.1505	3.4024	3.5276	3.6475	3.7153	3.7776	1.8	1.572	1.3246	1.1714	1	0.85365	0.7291	0.6328	0.55542	0.49007	0.44684
6/24/21	plate_4	149	NAM14	0.76705	0	0.14281	0.18328	0.18875	0.1864	3.2515	3.439	3.5018	3.6377	3.6941	3.7863	1.9164	1.345	0.9645	0.78954	0.63648	0.52269	0.4582	0.4101	0.37243	0.3462	0.32731
6/24/21	plate_4	149	NAM14	0.76426	0	0.13236	0.1731	0.17912	0.18519	3.1066	3.4004	3.4748	3.5552	3.5859	3.6507	1.6792	1.1953	0.86811	0.72058	0.59414	0.50947	0.46557	0.4231	0.3898	0.36091	0.35162
6/24/21	plate_4	150	NAM11	0.76233	0	0.13236	0.18001	0.19765	0.20005	3.1384	3.6188	3.8142	3.9421	3.9557	4.0552	1.8331	1.3808	1.0207	0.84301	0.73213	0.64405	0.56178	0.49096	0.43906	0.39736	0.3766
6/24/21	plate_4	150	NAM11	0.76983	0	0.1512	0.20784	0.23538	0.23444	3.2672	3.6664	3.7506	3.8267	3.8649	3.9105	1.9415	1.3877	0.89505	0.73328	0.60796	0.53614	0.47979	0.42663	0.39999	0.38921	0.3766
6/24/21	plate_4	150	NAM11	0.76481	0	0.15001	0.1458	0.17016	0.17082	3.3005	3.6665	3.8333	4.0005	4.0015	4.1066	1.8652	1.3777	1.0201	0.85476	0.70966	0.62312	0.5489	0.47775	0.42861	0.39443	0.36989
6/24/21	plate_4	151	NAM23	0.77725	0	0.1388	0.20011	0.20833	0.20271	3.0951	3.4505	3.5891	3.6856	3.7066	3.7776	1.9666	1.4415	0.85714	0.69821	0.56903	0.47368	0.41656	0.36503	0.33328	0.31263	0.29863
6/24/21	plate_4	151	NAM23	0.75927	0	0.17096	0.2239	0.22075	0.21056	3.2285	3.4748	3.5504	3.6006	3.6507	3.7004	1.7878	1.3003	0.9166	0.75009	0.59819	0.4839	0.40909	0.34813	0.30992	0.28166	0.26766
6/24/21	plate_4	151	NAM23	0.76242	0	0.1579	0.20351	0.2003	0.20656	3.4286	3.8193	3.9105	4.0469	4.0543	4.1354	1.8211	1.3481	1.1156	0.94	0.79342	0.65687	0.55211	0.474	0.41898	0.37501	0.34617
6/24/21	plate_4	152	NAM27	0.77334	0	0.12076	0.16135	0.15789	0.16955	3.1331	3.6266	3.7153	3.7515	3.7713	3.8	1.9568	1.3935	0.97428	0.79544	0.65968	0.55109	0.47059	0.41068	0.36379	0.33996	0.31579
6/24/21	plate_4	152	NAM27	0.76377	0	0.13847	0.20974	0.20456	0.2034	3	3.5301	3.6664	3.7515	3.8	3.858	2	1.5	0.94627	0.76755	0.65133	0.55316	0.4791	0.40834	0.36379	0.34555	0.32708
6/24/21	plate_4	152	NAM27	0.76431	0	0.1388	0.20585	0.23914	0.2468	2.915	3.5	3.7066	3.8495	3.8885	3.9994	1.7696	1.3875	0.89778	0.72439	0.59629	0.51783	0.45746	0.3967	0.36371	0.34819	0.33863
6/24/21	plate_7	153	NAM25	0.75624	0	0.13319	0.1608	0.16659	0.16662	2.841	3.2117	3.3649	3.4686	3.5276	3.6507	2.0003	1.487	1.1456	0.95616	0.79618	0.66657	0.55918	0.49123	0.42644	0.39477	0.36293
6/24/21	plate_7	153	NAM25	0.75579	0	0.14611	0.16667	0.18578	0.19282	2.9618	3.3748	3.5465	3.6377	3.7004	3.7776	2.0004	1.5455	1.256	1.0625	0.8982	0.76503	0.67286	0.60375	0.54235	0.51033	0.48447
6/24/21	plate_7	153	NAM25	0.7528	0	0.1233	0.15273	0.17912	0.19674	3.1266	3.4225	3.5552	3.6667	3.75	3.7515	1.7871	1.4429	1.1251	0.92857	0.75512	0.6328	0.53698	0.48217	0.43328	0.40819	0.38649
6/24/21	plate_7	154	NAM48	0.77118	0	0.13535	0.17026	0.17771	0.18368	3.0365	3.5005	3.6664	3.8012	3.9006	3.9582	2.0545	1.6041	1.231	1.0362	0.88399	0.76127	0.66196	0.58632	0.53846	0.49349	0.47372
6/24/21	plate_7	154	NAM48	0.7645	0	0.14119	0.14968	0.1644	0.17691	3.0004	3.3481	3.5013	3.6219	3.7143	3.7907	1.7908	1.5555	1.2502	1.0416	0.86549	0.74107	0.64855	0.5714	0.51645	0.4839	0.45327
6/24/21	plate_7	154	NAM48	0.74213	0	0.13805	0.16919	0.17771	0.18047	3.1309	3.5805	3.8094	3.9557	4.0794	4.1558	1.9194	1.4667	1.1554	0.96434	0.81827	0.70966	0.61546	0.52944	0.4688	0.42863	0.39738
6/24/21	plate_7	155	NAM50	0.7645	0	0.10528	0.13972	0.14931	0.14126	3.0368	3.3481	3.5	3.6664	3.7656	3.8435	2.0307	1.3903	1.037	0.87644	0.74455	0.6456	0.55734	0.47894	0.42361	0.38755	0.36248
6/24/21	plate_7	155	NAM50	0.75723	0	0.13704	0.16429	0.16255	0.1644	2.9403	3.3169	3.471	3.6006	3.7004	3.7502	2.1433	1.6032	1.2002	0.97689	0.79602	0.66036	0.55103	0.48844	0.42319	0.38527	0.36074
6/24/21	plate_7	155	NAM50	0.7584	0	0.10095	0.15215	0.17705	0.17198	2.8	3.4354	3.6188	3.7082	3.7209	3.9136	2.2263	1.7692	1.5293	1.4043	1.2988	1.2044	1.1295	1.0625	1.0002	0.96122	0.92525
6/24/21	plate_7	156	NAM34	0.74663	0	0.09325	0.11439	0.11689	0.11673	2.7143	3.3333	3.6	3.824	3.9331	4.0309	1.8935	1.4616	1.1318	1	0.8333	0.71104	0.63648	0.56094	0.48875	0.44444	0.39673
6/24/21	plate_7	156	NAM34	0.75542	0	0.097645	0.1388	0.14815	0.14711	2.5714	3.1829	3.4443	3.6109	3.7004	3.7656	1.9311	1.4215	1.0605	0.90006	0.73795	0.61288	0.53574	0.46772	0.41656	0.38186	0.35824
6/24/21	plate_7	156	NAM34	0.75331	0	0.10976	0.13484	0.13793	0.13188	2.6664	3.1664	3.3507	3.5013	3.5714	3.6437	2.0473	1.4786	1.1277	1	0.84794	0.72222	0.62951	0.53844	0.46278	0.418	0.38095
6/24/21	plate_7	157	NAM39	0.73315	0	0.31741	0.15273	0.14286	0.1512	2.9582	3.3466	3.5714	3.7285	3.8435	4	1.9738	1.5951	1.3258	1.1401	0.98125	0.86904	0.78419	0.71924	0.65586	0.60667	0.56543
6/24/21	plate_7	157	NAM39	0.75542	0	0.13043	0.17144	0.18178	0.17912	2.9415	3.2646	3.3536	3.4443	3.5301	3.6109	1.9606	1.3517	0.97594	0.83148	0.69705	0.58956	0.50921	0.4518	0.40593	0.37502	0.35294
6/24/21	plate_7	157	NAM39	0.75775	0	0.16955	0.13434	0.14281	0.14711	2.7004	3.3142	3.5	3.6475	3.7331	3.8142	2.1664	1.7035	1.4786	1.3666	1.2253	1.1388	1.0528	0.97214	0.8808	0.81649	0.76183
6/24/21	plate_7	158	NAM17	0.74977	0	0.15385	0.18073	0.19098	0.18915	3.0009	3.3481	3.5013	3.5805	3.6507	3.7616	1.7878	1.3201	1.0228	0.85174	0.72422	0.625	0.55404	0.5	0.45	0.41384	0.39555
6/24/21	plate_7	158	NAM17	0.73794	0	0.19765	0.16667	0.17771	0.18047	3.2504	3.5276	3.7004	3.8193	3.8008	3.875	1.7253	1.3192	1.0436	0.86227	0.73006	0.63158	0.55234	0.48607	0.43192	0.39389	0.3672
6/24/21	plate_7	158	NAM17	0.76418	0	0.13525	0.16461	0.17515	0.17573	2.8959	3.3726	3.5714	3.7358	3.8094	3.9421	2.0331	1.3648	1.0909	0.93085	0.79809	0.69395	0.60695	0.53039	0.48328	0.4513	0.41441
6/24/21	plate_7	159	NAM28	0.76705	0	0.12632	0.16855	0.17982	0.17082	2.9101	3.4354	3.6527	3.7771	3.824	3.9105	1.8828	1.3516	1.0396	0.87192	0.74582	0.64618	0.57356	0.50006	0.44918	0.42117	0.3969
6/24/21	plate_7	159	NAM28	0.75628	0	0.13269	0.17533	0.18783	0.18519	2.8779	3.1926	3.3466	3.4411	3.521	3.6009	1.8685	1.4022	1.073	0.93328	0.81282	0.70011	0.62499	0.56345	0.51711	0.48692	0.46584
6/24/21	plate_7	159	NAM28	0.75958	0	0.12788	0.16042	0.16663	0.16321	2.9503	3.1745	3.2857	3.3649	3.4557	3.5552	1.7705	1.3846	1.062	0.86181	0.70164	0.57393	0.48418	0.42641	0.38209	0.34783	0.33325
6/24/21	plate_7	160	NAM 3	0.75109	0	0.10968	0.15863	0.16667	0.16667	2.939	3.2776	3.2945	3.4	3.4662	3.5301	1.875	1.2069	0.91202	0.75739	0.6388	0.52508	0.46667	0.42117	0.37243	0.35857	0.33333
6/24/21	plate_7	160	NAM 3	0.73896	0	0.1187	0.16667	0.17912	0.17573	3.0465	3.4662	3.6109	3.7776	3.8485	3.9331	1.9091	1.4443	1.0003	0.86363	0.7119	0.6041	0.53081	0.46426	0.40389	0.37719	0.34911
6/24/21	plate_7	160	NAM 3	0.75871	0	0.13325	0.1761	0.18294	0.17814	3	3.3847	3.5276	3.6667	3.7384	3.8333	2.0362	1.5002	1.0667	0.8982	0.738	0.60723	0.52632	0.46156	0.40993	0.38232	0.36091
6/24/21	plate_5	161	NAM 5	0.77415	0	0.1458	0.17982	0.18184	0.1875	3.25	3.5504	3.6963	3.8008	3.8571	3.8571	2.0627	1.6773	1.3409	1.0872	0.8819	0.72037	0.61288	0.52859	0.46656	0.43047	0.39738
6/24/21	plate_5	161	NAM 5	0.7739	0	0.16479	0.17857	0.18294	0.18885	3.1429	3.4411	3.583	3.7004	3.7741	3.7758	1.9165	1.5121	1.1464	0.92863	0.74823	0.65142	0.5833	0.52475	0.48359	0.4688	0.43804
6/24/21	plate_5	161	NAM 5	0.77682	0	0.15078	0.18045	0.18182	0.17738	3.215	3.5639	3.7066	3.8662	3.9331	3.9331	2.0386	1.5331	1.2003	1.0274	0.84615	0.71467	0.60885	0.52941	0.46159	0.43393	0.40389
6/24/21	plate_5	162	NA	0.75899	0	0.12851	0.18558	0.19508	0.19004	3.1352	3.4652	3.5962	3.6842	3.7867	3.9164	2.1254	1.6137	1.3111	1.1579	1.0162	0.88039	0.7794	0.70324	0.61768	0.56673	0.51284
6/24/21	plate_5	162	NA	0.75899	0	0.13464	0.18631	0.20302	0.20221	3.1577	3.5832	3.7406	3.8333	3.9136	3.9136	2.0003	1.4752	1.2063	1.0894	0.94339	0.82799	0.72584	0.6419	0.56428	0.51756	0.46663
6/24/21	plate_5	162	NA	0.76469	0	0.13312	0.17982	0.18751	0.17587	3.2613	3.6527	3.7907	3.8008	3.7907	3.7616	2.0909	1.6316	1.4221	1.3158	1.2096	1.1277	1.0638	0.98089	0.90931	0.86849	0.81095
6/24/21	plate_5	163	NA	0.77796	0	0.15255	0.21739	0.21924	0.20833	3.1667	3.471	3.6109	3.7066	3.7515	3.7506	2.1479	1.5939	1.1503	0.93617	0.76372	0.64405	0.56607	0.49185	0.44065	0.41265	0.36771
6/24/21	plate_5	163	NA	0.75498	0	0.17982	0.21178	0.21247	0.21178	3.3918	3.6665	3.7741	3.8504	3.8963	3.9487	2.1565	1.7204	1.4406	1.2412	1.0638	0.91004	0.79639	0.69458	0.60914	0.54703	0.49662
6/24/21	plate_5	163	NA	0.75569	0	0.16745	0.1915	0.20626	0.21104	3.3049	3.6664	3.841	3.9212	4	3.961	2.1318	1.6383	1.4083	1.2454	1.1009	0.96741	0.85281	0.75373	0.65583	0.58444	0.53756
6/24/21	plate_5	164	NA	0.7711	0	0.12951	0.18001	0.17647	0.17647	3.1433	3.4632	3.5404	3.6176	3.75	3.6664	2.2113	1.4786	1.151	0.96573	0.7846	0.65711	0.55268	0.46353	0.42522	0.39035	0.34889
6/24/21	plate_5	164	NA	0.72543	0	0.11656	0.14294	0.14281	0.14294	2.5012	2.8885	3.0552	3.1664	3.2361	3.3095	1.7778	1.6523	1.4287	1.3104	1.1788	1.0909	1	0.90624	0.83333	0.78047	0.69778
6/24/21	plate_5	164	NA	0.76924	0	0.15001	0.19282	0.20741	0.20456	3.4101	3.8571	4.0506	4.1505	4.2219	4.2007	1.9065	1.4047	1.1041	0.89107	0.76275	0.65535	0.57571	0.5083	0.4478	0.41667	0.38575
6/24/21	plate_5	165	NA	0.77184	0	0.13972	0.19098	0.20225	0.20456	3.3918	3.6109	3.7656	3.9006	3.9522	4.1505	2.2119	1.7841	1.4057	1.1525	0.94248	0.77595	0.67199	0.59091	0.53228	0.50015	0.46481
6/24/21	plate_5	165	NA	0.76463	0	0.16876	0.20505	0.21791	0.21953	3.2285	3.4759	3.6188	3.7395	3.8435	3.8504	1.9429	1.6664	1.3637	1.1433	0.95975	0.81301	0.70342	0.62602	0.55476	0.52381	0.48594
6/24/21	plate_5	165	NA	0.76867	0	0.13805	0.19293	0.19638	0.19293	3.0552	3.5331	3.6	3.6662	3.6662	3.6	1.7865	1.3218	1.0605	0.91916	0.81594	0.73176	0.67466	0.61453	0.57525	0.56829	0.54016
6/24/21	plate_5	166	NA	0.76702	0	0.17241	0.23378	0.23649	0.24476	3.6812	3.9406	4.0473	4.1833	4.2379	4.22	2.1943	1.9345	1.5911	1.3536	1.1568	0.96699	0.83326	0.72727	0.63091	0.56673	0.52
6/24/21	plate_5	166	NA	0.76507	0	0.16512	0.20199	0.20946	0.21651	3.5388	3.7696	3.9212	4.0413	4.081	4.044	2.0245	1.7957	1.5513	1.3529	1.1821	1.0166	0.88886	0.78261	0.68309	0.61216	0.56606
6/24/21	plate_5	166	NA	0.76703	0	0.16823	0.18948	0.20004	0.19812	3.3466	3.6812	3.875	4.0011	4.0876	4.0876	2	1.5556	1.2547	1.0735	0.92745	0.80837	0.71105	0.62813	0.56215	0.51794	0.47702
6/24/21	plate_5	167	NA	0.76483	0	0.21396	0.22342	0.24758	0.23917	3.5304	3.9045	4.0832	4.2181	4.2795	4.2741	2.0002	1.4773	1.1238	0.85493	0.71345	0.5973	0.52094	0.47333	0.41662	0.38853	0.36373
6/24/21	plate_5	167	NA	0.76973	0	0.16829	0.21285	0.22097	0.21178	3.2962	3.605	3.7616	3.8885	3.954	3.9572	2.0727	1.622	1.204	1	0.84211	0.71005	0.61249	0.54419	0.47523	0.43451	0.3885
6/24/21	plate_5	167	NA	0.76252	0	0.13972	0.17648	0.17648	0.17857	3.1785	3.5013	3.6507	3.7616	3.8094	3.8008	2.1565	1.7841	1.4521	1.2404	1.0632	0.90677	0.77188	0.65671	0.56195	0.49266	0.43848
6/24/21	plate_5	168	NA	0.7611	0	0.10136	0.16135	0.16662	0.16173	2.6187	3	3.0552	3.118	3.1589	3.1109	1.3828	1.0528	0.78047	0.6666	0.54362	0.47178	0.41834	0.36549	0.33964	0.33328	0.29819
6/24/21	plate_5	168	NA	0.76403	0	0.11765	0.16173	0.18462	0.17199	2.7143	3.1667	3.3333	3.471	3.5891	3.5891	2.0806	1.3533	0.87812	0.70467	0.5601	0.48089	0.40345	0.34497	0.3	0.27882	0.24195
6/24/21	plate_5	168	NA	0.76708	0	0.12	0.16	0.15938	0.15863	2.6959	3.1902	3.3697	3.4443	3.5007	3.4505	2.0003	1.543	1.0976	0.875	0.71696	0.59638	0.50008	0.43084	0.38575	0.35722	0.32359
6/24/21	plate_5	169	NA	0.74434	0	0.12663	0.17111	0.17731	0.1728	3	3.3507	3.5237	3.6507	3.7776	3.7907	2.0331	1.7	1.3948	1.182	0.97885	0.80386	0.67286	0.58067	0.50008	0.45327	0.40909
6/24/21	plate_5	169	NA	0.74086	0	0.1125	0.14099	0.15385	0.15791	3.3005	3.6328	3.7907	3.8885	4	3.9465	1.9666	1.719	1.4099	1.205	1	0.81649	0.68106	0.582	0.49168	0.43759	0.40302
6/24/21	plate_5	169	NA	0.74663	0	0.14861	0.17533	0.18315	0.19356	3.2219	3.5301	3.7066	3.858	3.9421	4	2.0008	1.731	1.4241	1.2369	1.0264	0.88875	0.77285	0.66652	0.585	0.52839	0.48986
6/24/21	plate_5	170	NA	0.75618	0	0.20718	0.20188	0.22338	0.22216	3.5774	4.0011	4.2613	4.4286	4.5013	4.5013	2.2298	1.7253	1.3529	1.1182	0.93759	0.79439	0.68627	0.60252	0.51911	0.46484	0.42506
6/24/21	plate_5	170	NA	0.76495	0	0.15789	0.1966	0.20907	0.21786	3.3569	3.6482	3.8012	3.9235	4.0011	4.0011	2.0942	1.7575	1.4341	1.2343	1.0484	0.89715	0.79463	0.71058	0.63304	0.58748	0.54219
6/24/21	plate_5	170	NA	0.77289	0	0.15307	0.18885	0.19098	0.2	3.401	3.6963	3.8571	4.0005	4.0645	4.0921	2.1381	1.7634	1.4257	1.1592	0.94643	0.77423	0.65586	0.57143	0.50006	0.46027	0.41667
6/24/21	plate_5	171	NA	0.7714	0	0.13599	0.19782	0.21651	0.2105	3.215	3.6091	3.7611	3.87	3.9105	3.8752	2.0253	1.6	1.18	0.95	0.79701	0.67655	0.58586	0.51911	0.45234	0.40696	0.38207
6/24/21	plate_5	171	NA	0.76894	0	0.1593	0.20365	0.22643	0.21705	3.5714	3.8267	3.9164	3.9621	4.081	4.2412	2.3789	2.19	2.0456	1.8887	1.766	1.6318	1.5207	1.4068	1.2982	1.2034	1.113
6/24/21	plate_5	171	NA	0.77532	0	0.14138	0.19782	0.20009	0.20006	3.401	3.6664	3.8193	3.9522	4	4.0469	2.0909	1.7504	1.435	1.2156	1.0179	0.82768	0.69175	0.59416	0.50706	0.45389	0.41721
6/24/21	plate_5	172	NA	0.76706	0	0.1146	0.15917	0.20721	0.20167	2.4759	3.1109	3.3536	3.7153	3.7515	3.5945	2.0502	1.3684	0.8808	0.75961	0.61534	0.53161	0.47059	0.40729	0.36842	0.35082	0.30924
6/24/21	plate_5	172	NA	0.75905	0	0.13163	0.15191	0.14663	0.15725	2.9101	3.3507	3.5276	3.6856	3.7656	3.7656	2.0386	1.8577	1.5455	1.3429	1.1281	0.95377	0.8085	0.68011	0.58824	0.52745	0.46027
6/24/21	plate_5	172	NA	0.76708	0	0.10976	0.16667	0.18294	0.17442	2.8889	3.4786	3.6527	3.7384	3.8094	3.8008	2.2222	1.5718	1.1099	0.90296	0.75004	0.64405	0.55034	0.47894	0.42024	0.37413	0.34254
6/24/21	plate_5	173	NA	0.7626	0	0.23865	0.18407	0.2	0.2001	3.2663	3.5414	3.6829	3.87	4.0596	4	2.3753	1.8504	1.5589	1.4216	1.2502	1.1532	1.0539	0.93181	0.84203	0.783	0.70708
6/24/21	plate_5	173	NA	0.7746	0	0.17144	0.16888	0.19327	0.1944	3.2737	3.8435	4.1066	4.2978	4.4225	4.4443	2.1792	1.5141	1.1597	0.98107	0.82876	0.71168	0.62511	0.54625	0.4688	0.42751	0.3913
6/24/21	plate_5	173	NA	0.76059	0	0.19745	0.17587	0.20259	0.21178	3.7143	4.2122	4.4716	4.6667	4.7912	4.7776	2.2072	1.5612	1.1953	1	0.81656	0.70504	0.61546	0.54104	0.48607	0.46584	0.43241
6/24/21	plate_5	174	NA	0.72992	0	0.1568	0.16461	0.17391	0.18832	2.8332	3.1902	3.3808	3.5504	3.6328	3.6507	2.2113	2.0331	1.8	1.6287	1.4843	1.3517	1.2415	1.119	1.0274	0.95461	0.86066
6/24/21	plate_5	174	NA	0.77963	0	0.15185	0.2019	0.21651	0.21927	3.1	3.3333	3.462	3.5774	3.641	3.6542	1.9522	1.5625	1.213	0.98482	0.81436	0.68469	0.61037	0.54378	0.50003	0.4699	0.42863
6/24/21	plate_5	174	NA	0.74509	0	0.1419	0.16217	0.16272	0.17325	3.1505	3.5552	3.7219	3.8384	3.8885	3.8885	2.215	2.074	1.8391	1.6465	1.471	1.3246	1.1943	1.0761	0.953	0.8608	0.76995
6/24/21	plate_5	175	NA	0.73281	0	0.16667	0.13637	0.14458	0.13163	2.841	3.25	3.4759	3.6507	3.7384	3.7104	1.9666	1.6001	1.256	1.1088	0.98051	0.88113	0.79089	0.69778	0.60982	0.54054	0.48307
6/24/21	plate_5	175	NA	0.68112	0	0.2	0.20593	0.2204	0.23328	2.5312	2.7506	2.8504	2.9429	2.954	2.9487	1.75	1.6455	1.4688	1.3333	1.211	1.0988	1	0.90014	0.82021	0.75006	0.68421
6/24/21	plate_5	175	NA	0.73118	0	0.18384	0.18622	0.19537	0.19356	2.8504	3.1829	3.2857	3.4582	3.5222	3.501	1.9132	1.658	1.4043	1.2393	1.0819	0.95943	0.85476	0.75007	0.66667	0.60007	0.53844
6/24/21	plate_5	176	NA	0.76409	0	0.12693	0.18752	0.20974	0.2143	3.3333	3.6266	3.8	3.9331	4.0663	4.0723	2.125	1.7505	1.3028	1.0573	0.86518	0.72725	0.61232	0.52225	0.46492	0.42319	0.38889
6/24/21	plate_5	176	NA	0.76894	0	0.16129	0.21285	0.24744	0.23955	3.7143	4.0876	4.2122	4.3197	4.4225	4.5805	2.4846	1.8685	1.3801	1.1275	0.93855	0.80285	0.68668	0.60288	0.53169	0.48788	0.45452
6/24/21	plate_5	176	NA	0.76269	0	0.14852	0.2083	0.22563	0.22342	3.4087	3.7384	3.9105	4.0469	4.1066	4.1377	2.0822	1.7468	1.3268	1.0755	0.87941	0.73454	0.62239	0.54061	0.4767	0.43708	0.40969
6/24/21	plate_5	177	NA	0.76233	0	0.18885	0.1837	0.2	0.20423	3.3466	3.8571	4.1109	4.3005	4.4225	4.4225	2.0593	1.4547	1.1926	0.96656	0.83652	0.72422	0.63482	0.56345	0.4858	0.43848	0.40542
6/24/21	plate_5	177	NA	0.76701	0	0.17241	0.20931	0.21953	0.21811	3.2177	3.4786	3.6091	3.7143	3.7741	3.7698	2.1878	1.7301	1.4232	1.2601	1.0852	0.95975	0.84342	0.73328	0.66134	0.6074	0.54605
6/24/21	plate_5	177	NA	0.46657	0	0.087036	0.069778	0.067427	0.057379	0.76161	0.86402	0.96024	1.1318	1.2276	1.3	0.76332	0.6538	0.58987	0.54141	0.50015	0.46768	0.43286	0.39477	0.37155	0.36588	0.34497
6/24/21	plate_5	178	NA	0.767	0	0.1429	0.1864	0.18073	0.17648	3.0465	3.3697	3.5237	3.6665	3.7506	3.7616	2.0627	1.6667	1.2504	1.0002	0.79324	0.62076	0.52174	0.44918	0.39738	0.36989	0.33764
6/24/21	plate_5	178	NA	0.77148	0	0.1429	0.19098	0.19481	0.19715	3.1664	3.5465	3.6829	3.8193	3.9024	3.9045	2.0806	1.75	1.4047	1.1457	0.92587	0.74504	0.62116	0.53081	0.46372	0.41898	0.38575
6/24/21	plate_5	178	NA	0.78195	0	0.1429	0.18475	0.19537	0.19409	3.0772	3.5465	3.8094	4.0543	4.1902	4.1505	2.3126	1.8112	1.4101	1.1765	0.97515	0.81649	0.70504	0.61831	0.55068	0.50789	0.46156
6/24/21	plate_5	179	NA	0.77118	0	0.16088	0.19327	0.21875	0.20974	3.3808	3.8267	4.0004	4.1377	4.2379	4.2219	2.3918	1.8462	1.2887	1.0588	0.86656	0.74565	0.64291	0.56178	0.50006	0.46065	0.43045
6/24/21	plate_5	179	NA	0.75858	0	0.13663	0.20259	0.21153	0.20505	3.2737	3.5013	3.6665	3.7907	3.8662	3.8885	2.1111	1.8277	1.3903	1.1238	0.90917	0.74565	0.61398	0.51568	0.4412	0.3913	0.35296
6/24/21	plate_5	179	NA	0.77928	0	0.13834	0.1633	0.18689	0.1875	3.2082	3.7831	4	4.1902	4.3197	4.2741	2.3536	1.7618	1.2916	1.079	0.8967	0.76656	0.67691	0.57356	0.51433	0.47958	0.42859
6/24/21	plate_5	180	NA	0.75378	0	0.122	0.17945	0.20319	0.19231	2.9101	3.3697	3.5504	3.7515	4	4.0006	2.1824	1.5717	1.1109	0.91667	0.72527	0.62951	0.5367	0.46656	0.43328	0.418	0.37869
6/24/21	plate_5	180	NA	0.75334	0	0.13406	0.2083	0.24002	0.23333	3.5388	4.1902	4.1429	4.0832	4.0469	4	2.0573	1.7213	1.4134	1.24	1.0849	0.98316	0.88146	0.77624	0.69687	0.64704	0.59458
6/24/21	plate_5	180	NA	0.75086	0	0.14411	0.20024	0.23079	0.23169	3.3453	3.75	3.9572	4.0775	4.1185	4.0876	1.8887	1.5294	1.1009	0.91058	0.7715	0.68079	0.59528	0.53621	0.4877	0.45781	0.43379
6/24/21	plate_5	181	NA	0.74387	0	0.20265	0.13484	0.1429	0.14437	3.081	3.6507	3.9508	4.1377	4.2646	4.2646	2.0605	1.6123	1.2727	1.0654	0.90006	0.76376	0.65	0.55749	0.46799	0.40741	0.36146
6/24/21	plate_5	181	NA	0.75977	0	0.13793	0.13747	0.15393	0.15001	2.7278	3.3481	3.6377	3.8008	3.9045	3.9193	2.065	1.5265	1.1666	1.0003	0.81986	0.69918	0.60584	0.50789	0.43877	0.4	0.3547
6/24/21	plate_5	181	NA	0.76092	0	0.13704	0.164	0.17814	0.16902	2.6829	3.2646	3.4443	3.5891	3.6667	3.7219	2.0362	1.4859	1.0813	0.91317	0.70917	0.585	0.5	0.41518	0.38095	0.37031	0.32708
6/24/21	plate_5	182	NA	0.76705	0	0.14119	0.17857	0.18609	0.18829	3.1429	3.5007	3.6507	3.7506	3.8435	3.8435	1.9429	1.649	1.3331	1.0933	0.90006	0.73213	0.61343	0.53228	0.46325	0.42398	0.3888
6/24/21	plate_5	182	NA	0.77592	0	0.16664	0.1915	0.20199	0.20793	3.6377	3.9582	4.1266	4.2181	4.2741	4.2857	1.8571	1.5639	1.24	1.0002	0.85303	0.72727	0.64	0.58444	0.51349	0.47428	0.45671
6/24/21	plate_5	182	NA	0.7739	0	0.13637	0.1904	0.2	0.19785	3.2011	3.5	3.6377	3.8094	3.9136	3.8649	1.8652	1.5	1.2	0.98089	0.80341	0.66656	0.5694	0.50006	0.44613	0.41441	0.38264
6/24/21	plate_5	183	NAM36	0.76446	0	0.13747	0.18829	0.23077	0.22663	2.8008	3.2177	3.3649	3.4286	3.4557	3.3649	1.7574	1.3416	0.9582	0.79602	0.64901	0.57635	0.5	0.4412	0.40008	0.38328	0.36211
6/24/21	plate_5	183	NAM36	0.75854	0	0.13637	0.19765	0.21688	0.20456	3.4505	3.6665	3.7506	3.9045	4.1505	3.9045	2.118	1.6586	1.2128	0.97689	0.78947	0.6723	0.56931	0.49258	0.43047	0.39187	0.35628
6/24/21	plate_5	183	NAM36	0.75554	0	0.13212	0.19765	0.20984	0.20234	3.3481	3.7285	3.7285	3.6829	3.6856	3.6665	2.121	1.9167	1.6316	1.4324	1.2667	1.1457	1.0195	0.90729	0.81935	0.73328	0.69235
6/24/21	plate_5	183	NA	0.765	0	0.1505	0.2069	0.2192	0.20225	3.2312	3.5658	3.6963	3.8094	3.8674	3.8649	2	1.5714	1.2201	1.0187	0.86227	0.74575	0.64704	0.57962	0.51977	0.47295	0.44762
6/24/21	plate_5	183	NA	0.73401	0	0.17963	0.15465	0.1666	0.15393	3.081	3.5658	3.8094	3.9105	4.0005	4	2.121	1.8423	1.5511	1.3577	1.1934	1.0552	0.92803	0.83331	0.74107	0.68077	0.62805
6/24/21	plate_5	183	NA	0.75871	0	0.18431	0.22214	0.23078	0.2394	3.3885	3.6667	3.8333	3.9443	4.0018	4.0018	2.118	2	1.6969	1.4868	1.3172	1.1753	1.0253	0.90711	0.81143	0.72352	0.65462
6/24/21	plate_5	184	NAM 5	0.76705	0	0.1429	0.19537	0.21247	0.20984	3.2408	3.5504	3.7143	3.8193	3.9443	3.9105	2.0627	1.658	1.1915	0.94562	0.76275	0.63075	0.54299	0.47428	0.42861	0.40542	0.37222
6/24/21	plate_5	184	NAM 5	0.7619	0	0.15469	0.19231	0.20285	0.20505	3.4286	3.6665	3.8051	3.9421	3.9508	4	2.0327	1.7144	1.3094	1.0564	0.84438	0.68011	0.56192	0.48286	0.43313	0.40639	0.37322
6/24/21	plate_5	184	NAM 5	0.76701	0	0.13092	0.17945	0.2	0.20271	3.0004	3.333	3.4748	3.6006	3.6856	3.7066	1.8128	1.3948	1.0235	0.83326	0.67929	0.56903	0.49112	0.43084	0.39997	0.38575	0.35824
6/24/21	plate_5	185	NAM32	0.76469	0	0.13044	0.20479	0.21953	0.20984	3.1664	3.3918	3.4786	3.5921	3.6328	3.6006	1.9091	1.5527	1.149	0.90408	0.72891	0.59391	0.50015	0.43759	0.38575	0.35529	0.32902
6/24/21	plate_5	185	NAM32	0.76707	0	0.14683	0.20199	0.22005	0.22102	3.4293	3.5666	3.641	3.6913	3.7508	3.7778	1.8247	1.6457	1.4774	1.3413	1.25	1.154	1.0833	0.9929	0.92312	0.87606	0.8272
6/24/21	plate_5	185	NAM32	0.76948	0	0.14134	0.19773	0.21178	0.21178	3.3649	3.6377	3.7831	3.9045	4	4.0005	2.0006	1.7106	1.3045	1.0409	0.83018	0.64809	0.52944	0.45068	0.40265	0.37978	0.35066
6/24/21	plate_5	186	NAM 8	0.75542	0	0.12949	0.18931	0.20479	0.19738	3.4101	3.5891	3.7143	3.8333	3.8963	4	2.0362	1.8828	1.5206	1.2444	1.0207	0.84301	0.6949	0.58853	0.51568	0.45727	0.42105
6/24/21	plate_5	186	NAM 8	0.76469	0	0.1505	0.19537	0.20741	0.2	3.2011	3.4582	3.5832	3.6963	3.7395	3.7395	1.9716	1.6154	1.2342	1	0.7966	0.65586	0.55719	0.49294	0.45139	0.42282	0.39477
6/24/21	plate_5	186	NAM 8	0.76466	0	0.16461	0.19355	0.20456	0.2	3.25	3.5013	3.6527	3.7616	3.8094	3.8142	2.0287	1.7221	1.4	1.1741	0.98012	0.82856	0.70708	0.61905	0.54545	0.5	0.46481
6/24/21	plate_5	187	NAM13	0.75447	0	0.13709	0.18431	0.19356	0.19409	3.2219	3.471	3.5891	3.7066	3.7656	3.7515	1.8816	1.597	1.2308	1.0274	0.86066	0.74466	0.63009	0.55916	0.50436	0.46426	0.45286
6/24/21	plate_5	187	NAM13	0.76707	0	0.13518	0.2143	0.23887	0.22727	3.0552	3.5	3.6475	3.8142	3.8831	3.8831	2.072	1.6253	1.1538	0.90923	0.7145	0.59629	0.50008	0.43125	0.39348	0.37504	0.3443
6/24/21	plate_5	187	NAM13	0.76475	0	0.13044	0.17982	0.19765	0.19355	3.3211	3.6009	3.7395	3.8649	3.9522	3.9522	1.8974	1.619	1.24	1.0002	0.8001	0.66667	0.56449	0.5	0.45452	0.42398	0.40453
6/24/21	plate_5	188	NAM31	0.76073	0	0.19355	0.1875	0.20008	0.18948	3.1437	3.401	3.5583	3.6507	3.6963	3.6812	1.8332	1.3916	1.154	1.0365	0.9174	0.85	0.78059	0.71887	0.69234	0.67655	0.63636
6/24/21	plate_5	188	NAM31	0.74806	0	0.18431	0.20784	0.21053	0.21325	3.3808	3.6006	3.7219	3.8333	3.8831	3.8963	1.885	1.6287	1.3104	1.0976	0.91104	0.75542	0.61538	0.51929	0.45765	0.4068	0.37504
6/24/21	plate_5	188	NAM31	0.75871	0	0.15585	0.18578	0.19123	0.18182	3.3507	3.5805	3.6893	3.7776	3.8333	3.8331	1.8218	1.25	0.87812	0.73862	0.62043	0.53852	0.47465	0.42638	0.39026	0.37503	0.34844
6/24/21	plate_5	189	NAM41	0.75569	0	0.15552	0.18885	0.20217	0.20234	3.259	3.521	3.641	3.7395	3.7914	3.7831	1.7318	1.4312	1.1726	0.98125	0.82451	0.69363	0.59091	0.52866	0.47295	0.43848	0.41775
6/24/21	plate_5	189	NAM41	0.75656	0	0.15465	0.19098	0.20456	0.20009	3.2312	3.5222	3.6665	3.7831	3.8504	3.8254	1.9194	1.5001	1.1349	0.9648	0.8388	0.72891	0.63646	0.57152	0.50738	0.46584	0.43045
6/24/21	plate_5	189	NAM41	0.76701	0	0.16154	0.19537	0.20423	0.20656	3.3211	3.6091	3.7503	3.8649	3.9564	4	1.9474	1.6429	1.3125	1.1066	0.93045	0.79065	0.68223	0.60292	0.5407	0.50006	0.46205
6/24/21	plate_5	190	NAM28	0.7645	0	0.14635	0.19738	0.20505	0.18751	3.1373	3.5237	3.6507	3.7004	3.7384	3.7004	1.8182	1.5001	1.2253	1.07	0.93617	0.84005	0.74063	0.66081	0.60362	0.56376	0.53328
6/24/21	plate_5	190	NAM28	0.75539	0	0.16667	0.20019	0.22787	0.20931	3.2285	3.5237	3.7506	3.9508	3.9075	3.8008	2.0292	1.4503	1.111	0.9641	0.83197	0.73061	0.64901	0.58111	0.5161	0.47163	0.43891
6/24/21	plate_5	190	NAM28	0.74716	0	0.18431	0.21058	0.21058	0.2	3.0921	3.2379	3.2857	3.3808	3.4505	3.5237	1.8182	1.765	1.6475	1.5555	1.5001	1.4212	1.3609	1.3158	1.2633	1.2143	1.1904
6/24/21	plate_5	191	NAM29	0.76384	0	0.13126	0.19638	0.20692	0.19239	3.118	3.4662	3.5465	3.6437	3.6662	3.6941	1.885	1.3331	0.97314	0.80028	0.62208	0.51104	0.42863	0.37031	0.33327	0.31579	0.29618
6/24/21	plate_5	191	NAM29	0.75231	0	0.16667	0.18578	0.17912	0.17912	3.1223	3.4225	3.5805	3.6875	3.7515	3.8142	2.0368	1.6779	1.3332	1.1388	0.94745	0.8085	0.69053	0.60828	0.53931	0.48933	0.46159
6/24/21	plate_5	191	NAM29	0.76036	0	0.1512	0.20741	0.22896	0.21953	3.2613	3.6377	3.8008	3.9487	4.0007	4.0005	1.9167	1.5253	1.1333	0.92151	0.73684	0.61905	0.52944	0.47056	0.42644	0.39738	0.37844
6/24/21	plate_6	192	NAM33	0.75334	0	0.12121	0.17047	0.18885	0.19425	3.3169	3.7696	3.9557	4.0921	4.1667	4.2613	1.9392	1.4211	1.0783	0.8982	0.78196	0.66667	0.60667	0.51911	0.45911	0.40969	0.3766
6/24/21	plate_6	192	NAM33	0.74014	0	0.17694	0.21122	0.2143	0.21046	3.1667	3.3763	3.439	3.5639	3.6475	3.7147	2.1309	1.8464	1.6387	1.5003	1.3445	1.1803	1.064	0.97237	0.85914	0.78964	0.71448
6/24/21	plate_6	192	NAM33	0.752	0	0.13713	0.17407	0.1731	0.16982	3.3698	3.501	3.5774	3.6664	3.75	3.7713	1.9503	1.5218	1.2415	1.0616	0.87694	0.69638	0.58116	0.48702	0.40912	0.36923	0.32664
6/24/21	plate_6	193	NAM54	0.76094	0	0.1264	0.1875	0.20004	0.2039	3.462	3.7741	3.9136	3.9572	4.044	4.0951	2.1318	1.7947	1.3657	1.1041	0.91077	0.73006	0.62312	0.53245	0.46154	0.41325	0.38009
6/24/21	plate_6	193	NAM54	0.75719	0	0.14024	0.16982	0.18052	0.19785	3.4107	3.6667	3.8082	3.87	3.8869	4	2.0489	1.8213	1.5745	1.4037	1.2406	1.0679	0.95161	0.81758	0.72864	0.64661	0.58748
6/24/21	plate_6	193	NAM54	0.76252	0	0.15795	0.2039	0.22188	0.23162	3.2508	3.6527	3.8082	3.9164	3.9582	4	2.0816	1.7911	1.5414	1.3401	1.1481	0.95161	0.8388	0.72067	0.64291	0.57908	0.53169
6/24/21	plate_6	194	NAM 4	0.76469	0	0.14437	0.18073	0.19409	0.19461	3.4786	3.7741	3.9045	4.0016	4.1008	4.1532	2.1251	1.719	1.3261	1.0832	0.91139	0.75	0.6723	0.5872	0.53515	0.48594	0.45595
6/24/21	plate_6	194	NAM 4	0.7602	0	0.17047	0.23253	0.24094	0.23607	3.5013	3.7506	3.8885	4.0005	4.0552	4.1008	2.0605	1.7895	1.4047	1.1514	0.9582	0.76938	0.65	0.54545	0.4688	0.418	0.37322
6/24/21	plate_6	194	NAM 4	0.76094	0	0.14683	0.20423	0.2069	0.20004	3.2962	3.521	3.6009	3.6812	3.75	3.7914	1.9486	1.4786	1.1111	0.9153	0.75753	0.61649	0.54662	0.46843	0.42117	0.38092	0.35625
6/24/21	plate_6	195	NAM22	0.76703	0	0.12767	0.19568	0.20456	0.19568	2.7515	3.0723	3.1558	3.25	3.3095	3.3328	2.0533	1.1741	0.74229	0.62872	0.55547	0.46154	0.43259	0.42522	0.36373	0.34889	0.32613
6/24/21	plate_6	195	NAM22	0.767	0	0.12734	0.1819	0.1819	0.1819	3.0921	3.333	3.4293	3.6437	3.7331	3.6941	2.1824	1.4616	1.1075	0.91428	0.7715	0.64087	0.57908	0.5408	0.47785	0.45049	0.42208
6/24/21	plate_6	195	NAM22	0.75805	0	0.13236	0.18182	0.17912	0.17199	2.6665	2.8858	3.0005	3.1035	3.1266	3.1771	1.7778	1.3636	1.0769	0.90469	0.80937	0.71081	0.67437	0.64437	0.59204	0.58431	0.57
6/24/21	plate_6	196	NAM25	0.76481	0	0.15489	0.19327	0.20259	0.20984	3.5414	3.8193	3.9572	4.1008	4.1667	4.2122	1.9486	1.8333	1.5009	1.2548	1.0379	0.83328	0.72149	0.61546	0.54167	0.48692	0.44918
6/24/21	plate_6	196	NAM25	0.75775	0	0.12693	0.19356	0.20907	0.19356	3.0538	3.5002	3.7103	3.8769	3.8142	3.824	2.2914	1.4688	1.0276	0.85021	0.71266	0.5832	0.52745	0.48003	0.40729	0.38478	0.3462
6/24/21	plate_6	196	NAM25	0.76701	0	0.14291	0.2	0.22727	0.21887	3.3333	3.9297	4.1331	4.3142	4.3102	4.2867	2.3502	1.4377	1	0.82043	0.69588	0.5601	0.50018	0.4791	0.40729	0.39293	0.36549
6/24/21	plate_6	197	NAM48	0.74583	0	0.17395	0.19195	0.20456	0.21429	3.1609	3.5013	3.6517	3.7515	3.7907	3.8217	2.2357	2.0888	1.8415	1.6503	1.4754	1.2955	1.1843	1.0576	0.94745	0.86533	0.7857
6/24/21	plate_6	197	NAM48	0.75448	0	0.13535	0.18355	0.18948	0.18558	3.0006	3.4101	3.5611	3.6842	3.7395	3.7741	1.9243	1.5714	1.1481	0.9109	0.74598	0.59712	0.51942	0.43153	0.37355	0.33326	0.3023
6/24/21	plate_6	197	NAM48	0.75696	0	0.15001	0.21688	0.22787	0.23077	3.3193	3.5237	3.6665	3.7776	3.8571	3.9006	2.0346	1.8391	1.4754	1.2329	1.0201	0.7961	0.67249	0.55652	0.47699	0.42024	0.3795
6/24/21	plate_6	198	NAM12	0.76093	0	0.13889	0.15078	0.16461	0.16479	3.1303	3.5	3.6507	3.7758	3.8504	3.9136	2.072	1.5399	1.1215	0.92571	0.80004	0.67718	0.625	0.56759	0.49131	0.45337	0.41978
6/24/21	plate_6	198	NAM12	0.76165	0	0.16568	0.17442	0.18184	0.17047	3.1003	3.4759	3.5906	3.6829	3.7285	3.7616	2.2331	1.591	1.1333	0.91161	0.77176	0.63328	0.55987	0.4853	0.42303	0.37503	0.34201
6/24/21	plate_6	198	NAM12	0.76394	0	0.14282	0.18751	0.19481	0.18915	3.2697	3.5921	3.7004	3.8674	3.9508	4.1037	2.2463	1.6219	1.2476	1.0638	0.91424	0.78947	0.72733	0.65864	0.58328	0.53736	0.49306
6/24/21	plate_6	199	NAM37	0.75994	0	0.14517	0.1568	0.16652	0.16955	2.8333	3.2515	3.3763	3.5	3.5508	3.6176	2.1061	1.5	1.1	0.94224	0.84914	0.71436	0.65329	0.60012	0.52437	0.48844	0.45007
6/24/21	plate_6	199	NAM37	0.78431	0	0.12949	0.18751	0.20271	0.20741	3.3808	3.5714	3.6917	3.7907	3.8963	3.939	2.143	1.6667	1.2096	0.95786	0.77112	0.6102	0.55366	0.52632	0.4696	0.46091	0.43478
6/24/21	plate_6	199	NAM37	0.7714	0	0.14792	0.19004	0.19231	0.18475	3.3649	3.5465	3.6527	3.7831	3.8538	3.9508	2.0847	1.4227	1.1349	0.98142	0.88146	0.75006	0.68244	0.61383	0.54233	0.5	0.46109
6/24/21	plate_6	200	NAM23	0.76709	0	0.13793	0.18462	0.1904	0.1786	3.0414	3.4557	3.6188	3.7907	3.8504	3.9508	2.1878	1.5367	1.111	0.92151	0.78196	0.63328	0.56255	0.49228	0.42861	0.3893	0.35579
6/24/21	plate_6	200	NAM23	0.77174	0	0.13534	0.18752	0.20278	0.19357	3.3892	3.8963	4.0002	3.9508	3.9045	3.8765	2.1	1.5	1.0862	0.8983	0.76575	0.64757	0.59857	0.54932	0.4865	0.46478	0.43551
6/24/21	plate_6	200	NAM23	0.77262	0	0.13704	0.17814	0.18178	0.18047	3.3332	3.6667	3.8333	3.8963	3.9443	4.0006	2.0346	1.5003	1.2107	1.0456	0.90014	0.75526	0.69403	0.65327	0.56632	0.53574	0.49168
6/24/21	plate_6	201	NAM40	0.72176	0	0.16004	0.17822	0.18558	0.18475	2.858	3.259	3.4569	3.5876	3.682	3.7395	2.0718	1.8395	1.5933	1.4384	1.2955	1.1401	1.0536	0.95015	0.86603	0.79695	0.74233
6/24/21	plate_6	201	NAM40	0.78453	0	0.14706	0.20564	0.21212	0.21532	3.462	3.7313	3.8476	3.9582	4	4.0413	2.1024	1.6765	1.2654	1.0182	0.83324	0.66912	0.59458	0.53622	0.48651	0.45746	0.43375
6/24/21	plate_6	201	NAM40	0.76963	0	0.16663	0.18663	0.20009	0.21688	3.3049	3.6377	3.8094	3.9508	4.0015	4.0506	2.3188	2.121	1.8055	1.5885	1.3865	1.1953	1.0801	0.9582	0.85719	0.77423	0.70966
6/24/21	plate_6	202	NAM39	0.77331	0	0.21627	0.22736	0.23538	0.24687	3.3332	3.5658	3.6856	3.7831	3.8435	3.8649	2.1251	1.8288	1.4868	1.2291	1.0386	0.86904	0.77357	0.68182	0.61288	0.56522	0.52951
6/24/21	plate_6	202	NAM39	0.76362	0	0.17111	0.22342	0.22996	0.2291	3.308	3.5388	3.6829	3.7914	3.875	3.9164	1.8609	1.6383	1.3136	1.082	0.89071	0.71188	0.61403	0.5282	0.47168	0.43045	0.40237
6/24/21	plate_6	202	NAM39	0.77454	0	0.15964	0.21157	0.22113	0.21705	3.2914	3.6295	3.8012	3.9257	4.0004	4.0413	1.9538	1.5959	1.2105	0.98384	0.82715	0.68395	0.61855	0.53756	0.48651	0.44439	0.42695
6/24/21	plate_6	203	NAM46	0.76706	0	0.14291	0.17738	0.17647	0.17144	3.0506	3.3333	3.4632	3.5552	3.6377	3.6667	1.9232	1.4198	1.0003	0.81301	0.67356	0.5487	0.49096	0.45997	0.41068	0.38787	0.36656
6/24/21	plate_6	203	NAM46	0.76138	0	0.15938	0.21128	0.21319	0.21649	3.2271	3.3333	3.4225	3.5	3.5805	3.6475	1.8969	1.6364	1.3429	1.1252	0.94294	0.75582	0.6518	0.55366	0.48523	0.43641	0.39348
6/24/21	plate_6	203	NAM46	0.75477	0	0.18609	0.21736	0.21875	0.20626	3.3107	3.5184	3.625	3.7143	3.7741	3.841	1.8949	1.3916	1.0175	0.81827	0.6883	0.56759	0.51783	0.45573	0.41379	0.38207	0.36549
6/24/21	plate_6	204	NAM26	0.75871	0	0.21739	0.17111	0.16265	0.15667	3.0465	3.4126	3.6328	3.8435	3.9751	4.0663	2.0003	1.5143	1.2195	1.0682	0.91409	0.76601	0.69998	0.6273	0.54305	0.4839	0.43119
6/24/21	plate_6	204	NAM26	0.76409	0	0.13518	0.16667	0.16667	0.16902	3.2117	3.4748	3.6109	3.6667	3.7656	3.824	2.072	1.6253	1.2369	1.0245	0.84438	0.67356	0.58824	0.50946	0.44065	0.4033	0.36871
6/24/21	plate_6	204	NAM26	0.76223	0	0.14282	0.17399	0.19715	0.20002	3.8885	4.2361	4.2776	4.2776	4.2867	4.3333	1.9376	1.4004	0.92012	0.77766	0.63158	0.5085	0.48307	0.46426	0.40302	0.38643	0.36804
6/24/21	plate_6	205	NAM15	0.7573	0	0.15042	0.20564	0.20946	0.20588	3.5924	3.8082	3.9235	4.0006	4.0011	4.1037	1.9271	1.5513	1.1333	0.93646	0.78583	0.66663	0.60642	0.52377	0.47066	0.42393	0.39783
6/24/21	plate_6	205	NAM15	0.76223	0	0.13722	0.19537	0.20005	0.19231	3.2408	3.6328	3.7515	3.9045	3.9557	4.0552	2.1144	1.5265	1.1666	0.96066	0.80341	0.65631	0.5872	0.50974	0.44651	0.41022	0.37869
6/24/21	plate_6	205	NAM15	0.75244	0	0.14284	0.17647	0.17648	0.17442	3.3211	3.5714	3.6875	3.7776	3.8094	3.8571	2.0299	1.7144	1.3853	1.1666	0.97898	0.78196	0.67805	0.57374	0.50007	0.44	0.4014
6/30/21	plate_1	1	NAM46	0.75301	0	0.2761	0.25	0.24476	0.25257	3.5789	3.8332	4.0013	4.0832	4.1429	4.2181	1.5959	1.3201	1.0555	0.86826	0.73881	0.62993	0.56	0.48878	0.46584	0.45002	0.43045
6/30/21	plate_1	1	NAM46	0.75086	0	0.23467	0.22787	0.22827	0.23449	3.3222	3.5013	3.6527	3.7285	3.7778	3.841	1.4375	1.2156	1.0179	0.84211	0.71104	0.61209	0.5396	0.4699	0.44162	0.42474	0.40451
6/30/21	plate_1	1	NAM46	0.767	0	0.20006	0.20625	0.21207	0.2204	3.5639	3.7066	3.824	3.9297	4	4.0663	1.6667	1.3238	1.0666	0.90446	0.7752	0.66667	0.59088	0.50018	0.45286	0.43393	0.40345
6/30/21	plate_1	2	NAM42	0.74111	0	0.21053	0.22331	0.22731	0.23221	3.1554	3.4331	3.5839	3.6666	3.6899	3.7331	1.537	1.3162	1.0806	0.89869	0.77007	0.65469	0.57867	0.50023	0.46781	0.44336	0.41753
6/30/21	plate_1	2	NAM42	0.7633	0	0.20759	0.22113	0.21786	0.22012	3.521	3.801	3.961	4.0414	4.0004	4.0876	1.5718	1.25	0.98371	0.81678	0.70005	0.60003	0.53015	0.46429	0.43192	0.40469	0.38314
6/30/21	plate_1	2	NAM42	0.74742	0	0.20406	0.21875	0.22222	0.2277	3.2666	3.6159	3.8012	3.9164	3.9582	4.0011	1.5294	1.2887	1.0526	0.86656	0.73213	0.6231	0.54882	0.48246	0.45671	0.43536	0.41556
6/30/21	plate_1	4	NAM37	0.7626	0	0.14286	0.13328	0.14281	0.1568	3.25	3.4662	3.6437	3.7713	3.8328	3.9164	1.8263	1.4006	1.1741	1.0142	0.87518	0.74722	0.64293	0.53846	0.48003	0.42861	0.38632
6/30/21	plate_1	4	NAM37	0.7711	0	0.19674	0.20974	0.21562	0.22465	3.118	3.2867	3.439	3.5639	3.6176	3.7153	1.6554	1.3551	1.143	1	0.87114	0.76923	0.6875	0.60523	0.54754	0.51177	0.47178
6/30/21	plate_1	4	NAM37	0.767	0	0.21053	0.21207	0.2143	0.22727	3.0006	3.2007	3.3536	3.439	3.5018	3.5891	1.6666	1.375	1.1605	1.0255	0.88399	0.79089	0.70729	0.60885	0.55542	0.51997	0.47059
6/30/21	plate_1	5	NAM23	0.76483	0	0.24997	0.24138	0.23538	0.23449	3.6328	3.9105	4.1186	4.2308	4.2857	4.3507	1.6586	1.3192	1.0576	0.87714	0.74598	0.61905	0.53444	0.45099	0.41898	0.39477	0.37856
6/30/21	plate_1	5	NAM23	0.77304	0	0.18915	0.17814	0.19137	0.20907	3.1266	3.2945	3.4748	3.6328	3.7507	3.824	1.7863	1.5666	1.3429	1.1708	1.0269	0.91013	0.81336	0.69998	0.64161	0.59088	0.5489
6/30/21	plate_1	5	NAM23	0.76701	0	0.2055	0.22214	0.21924	0.22075	3.7066	4	4.144	4.2521	4.3142	4.3583	1.5331	1.1388	0.91104	0.75526	0.63998	0.54375	0.47556	0.4154	0.38328	0.37719	0.36074
6/30/21	plate_1	6	NAM18	0.75786	0	0.32563	0.31323	0.31034	0.30338	3.5388	3.8193	4.0004	4.1309	4.1594	4.2379	2.0806	1.8159	1.6137	1.4047	1.25	1.0819	0.95542	0.81422	0.74565	0.66162	0.61111
6/30/21	plate_1	6	NAM18	0.76914	0	0.19392	0.20008	0.20199	0.21046	3.0666	3.2666	3.4444	3.5556	3.625	3.7082	1.619	1.3464	1.1176	0.93935	0.80113	0.69647	0.61111	0.54061	0.50641	0.48148	0.45129
6/30/21	plate_1	6	NAM18	0.76059	0	0.1837	0.18187	0.1915	0.20009	3.2809	3.4786	3.625	3.6963	3.7506	3.8094	1.706	1.4773	1.24	1.0512	0.89107	0.75004	0.64079	0.53736	0.4848	0.44427	0.41099
6/30/21	plate_1	7	NAM22	0.75137	0	0.3374	0.30494	0.29124	0.28258	3.3481	3.6188	3.8435	3.9557	4.044	4.1109	2.0264	1.7863	1.5959	1.3957	1.2177	1.0444	0.91217	0.77285	0.70504	0.63066	0.58067
6/30/21	plate_1	7	NAM22	0.76094	0	0.29074	0.27771	0.27189	0.27275	3.4582	3.6437	3.7914	3.885	3.9557	4.0004	1.8638	1.6	1.3586	1.1733	1.0174	0.88854	0.78328	0.67133	0.62034	0.57133	0.5264
6/30/21	plate_1	7	NAM22	0.76469	0	0.21626	0.21468	0.22896	0.24059	3.3065	3.5216	3.6829	3.8094	3.8649	3.9557	1.9716	1.737	1.4948	1.3263	1.1733	1.0379	0.92977	0.80548	0.74041	0.6717	0.62505
6/30/21	plate_1	8	NAM32	0.74783	0	0.20505	0.2143	0.21739	0.22214	3.4004	3.6662	3.8333	3.9421	3.9443	4.0552	1.6877	1.3332	1.0386	0.83697	0.68083	0.57635	0.50974	0.44843	0.42208	0.40302	0.37941
6/30/21	plate_1	8	NAM32	0.75871	0	0.22864	0.21656	0.23795	0.26034	3.1003	3.3333	3.5018	3.6475	3.7026	3.7776	1.8571	1.6287	1.4002	1.2113	1.0528	0.91502	0.82984	0.72527	0.67929	0.625	0.5832
6/30/21	plate_1	8	NAM32	0.76059	0	0.25017	0.24138	0.24181	0.23806	3.6091	3.9045	4.1109	4.2508	4.2857	4.3702	1.8923	1.5504	1.2732	1.0547	0.85954	0.7	0.59091	0.48875	0.44596	0.40542	0.38232
6/30/21	plate_1	9	NAM34	0.78162	0	0.22106	0.2235	0.22827	0.2308	3.3608	3.641	3.8267	3.9508	3.9572	4.0473	1.8949	1.5825	1.3125	1.0614	0.86844	0.70872	0.61209	0.507	0.47823	0.44671	0.4286
6/30/21	plate_1	9	NAM34	0.75331	0	0.29567	0.29237	0.31942	0.32784	3.6266	4	4.2275	4.3536	4.4639	4.5301	2.2415	1.9091	1.5636	1.2927	1.0888	0.90489	0.78653	0.65277	0.59287	0.5416	0.50896
6/30/21	plate_1	9	NAM34	0.77225	0	0.32359	0.2	0.20271	0.19738	3.3808	3.7384	3.9421	4.0552	4.1109	4.1771	1.618	1.2107	0.83697	0.66667	0.55935	0.48142	0.42415	0.37322	0.3443	0.34844	0.3382
6/30/21	plate_1	10	NAM36	0.77124	0	0.32582	0.33333	0.35132	0.36373	3.2312	3.4411	3.6188	3.7209	3.7656	3.87	1.9065	1.7504	1.5714	1.3921	1.2435	1.1041	1	0.86656	0.80453	0.73913	0.68182
6/30/21	plate_1	10	NAM36	0.75301	0	0.41898	0.38662	0.35066	0.32869	3.5891	3.7285	3.8662	3.9212	3.9572	4.0005	1.7063	1.5654	1.3092	1.073	0.90446	0.75393	0.66196	0.5585	0.53245	0.48692	0.46656
6/30/21	plate_1	10	NAM36	0.77515	0	0.23333	0.23806	0.24233	0.25865	3.375	3.5611	3.7285	3.8267	3.8649	3.9522	1.9231	1.6666	1.4288	1.2451	1.0945	0.96285	0.84497	0.74202	0.68418	0.625	0.58214
6/30/21	plate_1	11	NAM40	0.76345	0	0.21786	0.23529	0.23649	0.24022	3.3222	3.5184	3.7129	3.8082	3.858	3.9277	1.7002	1.4506	1.2332	1.063	0.92667	0.81515	0.72799	0.63423	0.59226	0.54919	0.50627
6/30/21	plate_1	11	NAM40	0.76963	0	0.25888	0.224	0.224	0.23237	3.6665	3.9508	4.1505	4.2508	4.3331	4.4225	2.2666	1.9721	1.7178	1.4887	1.278	1.0731	0.92464	0.76864	0.67745	0.59856	0.54545
6/30/21	plate_1	11	NAM40	0.77084	0	0.2002	0.18689	0.18622	0.19095	3.3107	3.5388	3.7209	3.841	3.9212	4.0011	1.9047	1.5489	1.2543	1.0423	0.88869	0.76301	0.67087	0.58178	0.53798	0.50011	0.46781
6/30/21	plate_1	12	RC	0.77432	0	0.16029	0.21207	0.23282	0.2394	3.1954	3.5018	3.6893	3.8287	3.8885	3.9443	1.9127	1.6	1.3331	1.091	0.91964	0.81508	0.73852	0.64649	0.61897	0.5714	0.54198
6/30/21	plate_1	12	RC	0.75749	0	0.35153	0.23077	0.22985	0.22977	3.2809	3.5658	3.7741	3.8985	4	4.0552	1.7849	1.4354	1.1277	0.92464	0.77476	0.66667	0.59685	0.52315	0.48703	0.4609	0.43104
6/30/21	plate_1	12	RC	0.7771	0	0.21937	0.23176	0.22212	0.22581	3.5465	3.7181	3.87	3.9572	4.0002	4.0936	2.0003	1.6503	1.2342	1	0.79678	0.65687	0.5685	0.49294	0.45452	0.4286	0.40969
6/30/21	plate_1	13	NAM 2	0.76914	0	0.3766	0.27708	0.26088	0.24723	3.6664	3.8193	4.0006	4.0951	4.2007	4.2857	1.8331	1.4444	1.0801	0.8751	0.74534	0.63911	0.57249	0.5	0.47008	0.44914	0.43085
6/30/21	plate_1	13	NAM 2	0.77193	0	0.28954	0.25971	0.25637	0.25971	3.8504	4.1594	4.3885	4.5014	4.5891	4.7066	1.911	1.5184	1.1747	0.95715	0.7925	0.65	0.55749	0.47056	0.4412	0.418	0.40316
6/30/21	plate_1	13	NAM 2	0.78206	0	0.22501	0.22378	0.22075	0.21791	3.6507	3.8435	4.0015	4.1109	4.1771	4.2776	1.8406	1.3846	0.97885	0.78567	0.66081	0.57635	0.5083	0.44613	0.41656	0.41265	0.39997
6/30/21	plate_1	14	NAM50	0.76948	0	0.16667	0.18642	0.19003	0.19765	3.081	3.3608	3.5658	3.6963	3.7907	3.9006	1.8383	1.4534	1.1022	0.88998	0.729	0.62497	0.54607	0.47934	0.45455	0.43524	0.41061
6/30/21	plate_1	14	NAM50	0.76894	0	0.15917	0.1765	0.18689	0.19799	2.9331	3.1331	3.2867	3.3701	3.4411	3.5009	1.4425	1.1542	0.85609	0.69325	0.58966	0.52653	0.47899	0.43427	0.4162	0.40857	0.38475
6/30/21	plate_1	14	NAM50	0.76475	0	0.20247	0.21596	0.20952	0.20993	3.5184	3.6893	3.87	3.9487	3.9522	4.0854	1.7324	1.3332	1.0224	0.82208	0.69237	0.5846	0.51349	0.43375	0.40269	0.37427	0.35297
6/30/21	plate_1	15	NAM24	0.7323	0	0.25637	0.25005	0.26326	0.27377	3.4286	3.6377	3.841	3.9557	4.0013	4.1008	2.1	1.9503	1.8112	1.6747	1.5253	1.4083	1.2611	1.1071	1.0002	0.90178	0.81818
6/30/21	plate_1	15	NAM24	0.77415	0	0.18816	0.19463	0.20008	0.21163	3.1437	3.3333	3.4786	3.5924	3.682	3.725	1.6593	1.4011	1.1486	0.9803	0.83674	0.74265	0.67484	0.60833	0.57947	0.55699	0.53079
6/30/21	plate_1	15	NAM24	0.78164	0	0.18751	0.20004	0.20005	0.20793	3.5237	3.6507	3.8193	3.9045	4.0005	4.0506	1.8714	1.5009	1.1568	0.94427	0.78465	0.67199	0.58913	0.51954	0.48113	0.45452	0.43241
6/30/21	plate_1	16	NAM12	0.77511	0	0.16667	0.18752	0.2	0.19738	3.3649	3.5805	3.7907	3.8885	3.9443	4.002	1.7358	1.3082	0.8957	0.75247	0.62498	0.54704	0.49185	0.43305	0.40909	0.39997	0.37322
6/30/21	plate_1	16	NAM12	0.75336	0	0.17336	0.17857	0.19517	0.20984	3.2177	3.4759	3.7004	3.8094	3.9006	4.0015	1.8787	1.7144	1.4763	1.2727	1.0985	0.95679	0.84005	0.72741	0.66654	0.59172	0.53844
6/30/21	plate_1	16	NAM12	0.77184	0	0.22106	0.24094	0.23538	0.23229	3.8649	4.0543	4.2741	4.3702	4.4437	4.5237	1.9194	1.4444	1.0783	0.89285	0.75	0.63383	0.55268	0.47193	0.43748	0.4068	0.37978
6/30/21	plate_1	17	NAM31	0.77515	0	0.25569	0.23293	0.21502	0.21765	3.3211	3.4754	3.6377	3.7616	3.8118	3.9136	1.8423	1.5295	1.2646	1.0852	0.94503	0.8253	0.75	0.65583	0.61307	0.58248	0.55
6/30/21	plate_1	17	NAM31	0.76463	0	0.23077	0.20479	0.21247	0.21832	3.3005	3.4582	3.6377	3.7656	3.8094	3.9006	1.824	1.5951	1.3777	1.18	1.0195	0.86625	0.75004	0.63469	0.57143	0.53228	0.5
6/30/21	plate_1	17	NAM31	0.74674	0	0.2881	0.28128	0.28328	0.30149	3.0639	3.2361	3.3577	3.471	3.5331	3.6	1.6924	1.5151	1.2858	1.1085	0.9716	0.8483	0.75542	0.64876	0.59509	0.55542	0.5207
6/30/21	plate_1	18	NAM48	0.76948	0	0.25006	0.24996	0.25569	0.27275	3.375	3.5686	3.7616	3.8885	3.912	4.0013	2.0005	1.7945	1.6055	1.4005	1.2044	1.0432	0.92555	0.79041	0.72726	0.66127	0.61209
6/30/21	plate_1	18	NAM48	0.75624	0	0.22358	0.22663	0.23378	0.25325	3.081	3.2285	3.4225	3.5504	3.6507	3.7285	1.7715	1.6287	1.4519	1.2857	1.1307	1	0.90014	0.78868	0.73176	0.66667	0.61875
6/30/21	plate_1	18	NAM48	0.75234	0	0.20225	0.20656	0.21596	0.23176	3.375	3.6188	3.8193	4	4.0473	4.1377	1.7504	1.5367	1.3504	1.1496	0.98209	0.84567	0.74216	0.64673	0.60006	0.55637	0.52177
6/30/21	plate_1	19	NAM54	0.75831	0	0.24457	0.25	0.26215	0.27882	3.5376	3.75	3.9164	4.0008	4.0469	4.1377	1.9513	1.7507	1.5482	1.353	1.174	1.0352	0.9309	0.81017	0.77473	0.70298	0.63989
6/30/21	plate_1	19	NAM54	0.75835	0	0.24536	0.24998	0.26511	0.28976	2.9685	3.1795	3.3851	3.5176	3.6009	3.6829	1.9231	1.8087	1.6364	1.4887	1.3429	1.2276	1.1381	1.0228	0.98033	0.90909	0.85483
6/30/21	plate_1	19	NAM54	0.76277	0	0.30303	0.26742	0.2525	0.25264	3.6664	3.9164	4.1109	4.1902	4.2379	4.3049	1.7106	1.4493	1.2001	1.0002	0.84638	0.70917	0.61897	0.5301	0.50005	0.45765	0.43028
6/30/21	plate_1	20	NAM38	0.74836	0	0.37175	0.35066	0.33804	0.32145	3.3049	3.6188	3.8267	3.9508	4.0005	4.0951	1.8828	1.658	1.4189	1.1915	1	0.83928	0.72891	0.6231	0.58632	0.53328	0.50007
6/30/21	plate_1	20	NAM38	0.76708	0	0.2838	0.25637	0.24687	0.25	3.0951	3.3193	3.4759	3.6006	3.6665	3.7616	1.7776	1.487	1.1953	1.0221	0.86227	0.74011	0.64901	0.57133	0.53328	0.4915	0.4478
6/30/21	plate_1	20	NAM38	0.73556	0	0.21953	0.22075	0.23449	0.25005	2.6331	2.8193	2.9652	3.074	3.1309	3.2082	1.7106	1.6282	1.4476	1.298	1.154	1.0566	0.96232	0.87812	0.83328	0.77357	0.73006
6/30/21	plate_1	21	NAM41	0.76448	0	0.25624	0.25	0.23596	0.23253	3.6109	3.9497	4.1833	4.3005	4.3122	4.4008	1.8141	1.4216	1.1213	0.92117	0.79041	0.67243	0.58645	0.507	0.474	0.45197	0.43045
6/30/21	plate_1	21	NAM41	0.75464	0	0.22097	0.22222	0.21596	0.22222	3.462	3.7506	3.9487	4.0543	4.1109	4.2122	1.7221	1.4148	1.18	0.98012	0.82768	0.69264	0.59091	0.5	0.45455	0.41954	0.39136
6/30/21	plate_1	21	NAM41	0.7602	0	0.27908	0.17533	0.18047	0.19566	2.9257	3.1664	3.3481	3.4759	3.5714	3.6507	1.7435	1.4221	1.0945	0.91916	0.78735	0.72459	0.66196	0.60375	0.56255	0.5585	0.52253
6/30/21	plate_1	22	NAM 5	0.78291	0	0.18689	0.18305	0.19137	0.19566	3.308	3.5832	3.7741	3.8858	3.9443	4.044	1.9264	1.5458	1.1265	0.92587	0.77109	0.68111	0.61418	0.54561	0.51261	0.48889	0.46208
6/30/21	plate_1	22	NAM 5	0.77262	0	0.25	0.23607	0.25753	0.28304	3.2646	3.5301	3.7498	3.8831	3.9443	4.0645	2	1.8889	1.7242	1.5626	1.4167	1.2776	1.1584	1.0253	0.95223	0.87812	0.80672
6/30/21	plate_1	22	NAM 5	0.77225	0	0.2206	0.22627	0.21991	0.22075	3.6665	3.8571	4.0506	4.1505	4.2521	4.3174	2	1.5714	1.1706	0.95882	0.78757	0.66657	0.57395	0.48986	0.45799	0.42555	0.3957
6/30/21	plate_1	23	NAM 6	0.76321	0	0.26145	0.26967	0.26667	0.26316	3.6159	3.9105	4.0876	4.1833	4.2379	4.3049	1.841	1.5718	1.2727	1.0526	0.87518	0.72976	0.64291	0.56522	0.53756	0.50005	0.47428
6/30/21	plate_1	23	NAM 6	0.77331	0	0.27771	0.2715	0.2654	0.27416	3.333	3.5028	3.6963	3.8571	3.9557	4.044	1.8094	1.5756	1.3554	1.18	1.0237	0.91217	0.8136	0.71887	0.67655	0.62116	0.58067
6/30/21	plate_1	23	NAM 6	0.78015	0	0.22736	0.22663	0.22896	0.2344	3.2914	3.5331	3.7143	3.8504	3.9508	4.0543	1.9696	1.6	1.3028	1.1065	0.93498	0.82208	0.72762	0.63648	0.58704	0.55189	0.50872
6/30/21	plate_1	24	NAM26	0.75805	0	0.21207	0.20625	0.20907	0.20352	3.5301	3.8142	4.0018	4.1266	4.1893	4.233	1.7588	1.3224	0.94686	0.80028	0.66667	0.56857	0.4903	0.41068	0.38717	0.34497	0.31656
6/30/21	plate_1	24	NAM26	0.72823	0	0.19282	0.19481	0.20285	0.20656	3.5714	3.8831	4.1066	4.2122	4.2508	4.3769	1.6509	1.2576	0.96066	0.77003	0.63158	0.53736	0.47214	0.40909	0.40302	0.36538	0.34813
6/30/21	plate_1	24	NAM26	0.75086	0	0.22761	0.22214	0.22663	0.22541	3.5714	3.8332	4.0506	4.1594	4.2122	4.2857	1.7433	1.3782	1.0978	0.93333	0.78493	0.65535	0.56486	0.47775	0.44918	0.39995	0.36989
6/30/21	plate_1	25	NAM29	0.75156	0	0.18947	0.20136	0.20833	0.22217	3.4004	3.6585	3.824	3.8885	3.9421	4.0006	1.8391	1.6001	1.3525	1.1471	0.97594	0.83697	0.73098	0.61395	0.56469	0.5157	0.46438
6/30/21	plate_1	25	NAM29	0.75871	0	0.23298	0.24468	0.2326	0.23535	3.471	3.7219	3.8885	4.0006	4.0596	4.1558	1.6568	1.351	1.0872	0.88661	0.75	0.62951	0.54552	0.46091	0.42753	0.40605	0.37975
6/30/21	plate_1	25	NAM29	0.76707	0	0.2344	0.22217	0.20625	0.20784	3.3333	3.5504	3.7066	3.8142	3.8716	3.939	1.75	1.2355	0.90305	0.73795	0.60998	0.5125	0.44651	0.38465	0.35767	0.34497	0.32808
6/30/21	plate_1	26	NAM11	0.7611	0	0.17647	0.18915	0.21953	0.24	3.1829	3.4225	3.6109	3.7219	3.824	3.8885	1.9331	1.7221	1.4868	1.3003	1.1579	1.0237	0.91317	0.79602	0.7272	0.66081	0.6
6/30/21	plate_1	26	NAM11	0.75854	0	0.21875	0.23331	0.23315	0.23444	3.215	3.4101	3.6006	3.6892	3.7611	3.8193	1.5184	1.2423	1	0.81656	0.68813	0.60003	0.5396	0.47801	0.45602	0.4404	0.41252
6/30/21	plate_1	26	NAM11	0.76708	0	0.24233	0.23865	0.2534	0.24687	3.6188	3.8094	3.939	4.0469	4.0574	4.144	1.8333	1.4136	0.96045	0.73454	0.57859	0.50938	0.45765	0.40769	0.38178	0.38264	0.35799
6/30/21	plate_1	27	NAM30	0.76466	0	0.36488	0.33329	0.3117	0.29735	3.4786	3.6829	3.8649	3.9557	4.0006	4.0693	1.7221	1.4404	1.2177	1.0182	0.84911	0.70966	0.6273	0.53958	0.52253	0.47147	0.45216
6/30/21	plate_1	27	NAM30	0.76505	0	0.17705	0.18751	0.19592	0.20008	2.9618	3.2508	3.4443	3.5639	3.6664	3.7285	1.6753	1.3192	0.97771	0.77188	0.63158	0.56178	0.51633	0.4645	0.43906	0.42644	0.40265
6/30/21	plate_1	27	NAM30	0.76463	0	0.16864	0.18294	0.18984	0.2033	3.2219	3.3808	3.5714	3.7219	3.8008	3.8495	1.7945	1.5833	1.2752	1.0638	0.88761	0.77769	0.68542	0.5932	0.55	0.50861	0.46426
6/30/21	plate_1	28	NAM 4	0.75958	0	0.23686	0.22465	0.21791	0.21887	3.5237	3.7143	3.8831	3.9557	4.0018	4.1109	1.6001	1.1777	0.82708	0.66656	0.53736	0.48089	0.43478	0.4033	0.40302	0.3888	0.36925
6/30/21	plate_1	28	NAM 4	0.74916	0	0.24997	0.25813	0.24621	0.2394	3.7066	3.9421	4.1266	4.2	4.2821	4.4	1.8037	1.4057	1.07	0.88875	0.72166	0.58772	0.48447	0.41518	0.39648	0.35824	0.33853
6/30/21	plate_1	28	NAM 4	0.75723	0	0.19745	0.22097	0.21791	0.21791	3.6665	3.9006	4.0543	4.1109	4.1505	4.1771	1.8533	1.5504	1.1915	0.93948	0.73263	0.58414	0.49258	0.41441	0.3888	0.35722	0.33812
6/30/21	plate_1	29	NAM 9	0.77639	0	0.18663	0.23077	0.244	0.24351	3.2177	3.4225	3.5714	3.6665	3.6893	3.8008	1.6154	1.2274	0.80011	0.64901	0.53135	0.48532	0.4412	0.40273	0.37677	0.38717	0.36107
6/30/21	plate_1	29	NAM 9	0.77043	0	0.3051	0.24593	0.22643	0.22963	3.2361	3.439	3.5552	3.6475	3.7066	3.7863	1.6924	1.344	1	0.80028	0.65133	0.5367	0.46285	0.39625	0.37031	0.35857	0.33895
6/30/21	plate_1	29	NAM 9	0.77023	0	0.18462	0.21656	0.20625	0.20974	3.3697	3.5639	3.6893	3.7515	3.7863	3.8485	1.5865	1.1624	0.81594	0.66641	0.55316	0.46426	0.41068	0.35595	0.33936	0.33326	0.31476
6/30/21	plate_1	30	NAM13	0.75927	0	0.21178	0.23552	0.23333	0.23596	3.521	3.7506	3.9164	4.0006	4.044	4.0552	1.5714	1.2662	1.0184	0.81986	0.67691	0.56543	0.50012	0.43241	0.40797	0.40247	0.37037
6/30/21	plate_1	30	NAM13	0.77639	0	0.18829	0.20984	0.21104	0.21791	3.2914	3.4786	3.6377	3.7395	3.7741	3.8571	1.6254	1.298	0.94737	0.75	0.61288	0.52315	0.47775	0.42858	0.41548	0.40876	0.38963
6/30/21	plate_1	30	NAM13	0.77193	0	0.22097	0.24723	0.24723	0.25	3.6377	3.8571	4.0005	4.1266	4.1429	4.2122	1.8573	1.5552	1.2393	1.0195	0.82451	0.67199	0.57525	0.49258	0.45455	0.43848	0.40571
6/30/21	plate_1	31	NAM15	0.76177	0	0.25	0.24723	0.24056	0.24094	3.5465	3.8094	4.0005	4.1109	4.1771	4.2663	1.8391	1.487	1.1398	0.94248	0.77357	0.64549	0.56857	0.49196	0.46176	0.42857	0.40273
6/30/21	plate_1	31	NAM15	0.76948	0	0.19782	0.22787	0.2297	0.23686	3.5	3.7143	3.8831	4.0002	4.0543	4.1186	1.9244	1.5408	1.2195	1.0395	0.87999	0.7711	0.66661	0.5728	0.53128	0.4839	0.43759
6/30/21	plate_1	31	NAM15	0.77698	0	0.19231	0.20479	0.2	0.20741	3.3049	3.4759	3.6507	3.7515	3.8142	3.9164	1.7358	1.3724	1	0.80779	0.65	0.55814	0.50008	0.44613	0.42556	0.41354	0.38712
6/30/21	plate_1	32	NAM25	0.75131	0	0.22963	0.21319	0.2381	0.24996	2.8136	3.3331	3.6	3.7331	3.8	3.8769	1.9618	1.6838	1.3875	1.172	0.97385	0.85328	0.76314	0.68672	0.67407	0.61798	0.58333
6/30/21	plate_1	32	NAM25	0.77023	0	0.17648	0.19715	0.2	0.2048	3.0465	3.2776	3.4414	3.5552	3.6328	3.7219	1.6969	1.3676	1	0.80011	0.64369	0.582	0.50946	0.46656	0.45	0.44257	0.41834
6/30/21	plate_1	32	NAM25	0.7549	0	0.23328	0.22963	0.24996	0.2592	3.5018	3.7515	3.939	4.0663	4.1331	4.2	2.2082	1.8935	1.6433	1.4519	1.2727	1.1109	0.9716	0.82043	0.73176	0.63412	0.56272
6/30/21	plate_7	33	NAM64	0.74252	0	0.14286	0.13406	0.14458	0.15469	3	3.3211	3.4759	3.5805	3.6328	3.6665	1.8652	1.5127	1.2444	1.0555	0.90006	0.76796	0.67805	0.60038	0.53958	0.50012	0.46818
6/30/21	plate_7	33	NAM64	0.71708	0	0.1388	0.11538	0.12677	0.13793	2.4759	3.0465	3.3142	3.4748	3.6006	3.6667	1.7914	1.4443	1.1381	0.91502	0.74444	0.62498	0.54003	0.48986	0.44651	0.42192	0.40014
6/30/21	plate_7	33	NAM64	0.746	0	0.11094	0.11094	0.12813	0.14635	2.6437	3.1433	3.3748	3.5404	3.6664	3.75	2.0006	1.333	1.0009	0.8483	0.71058	0.60597	0.50033	0.43259	0.37924	0.34289	0.32033
6/30/21	plate_7	34	NAM28	0.75177	0	0.17892	0.17892	0.18368	0.1904	3.2011	3.4582	3.6091	3.7506	3.8193	3.8963	2.1664	1.7696	1.5	1.3263	1.1765	1.0379	0.94118	0.84301	0.76922	0.71421	0.67286
6/30/21	plate_7	34	NAM28	0.73164	0	0.17477	0.17398	0.19605	0.21157	3.1298	3.4073	3.5556	3.6899	3.7406	3.8094	2.0545	1.7914	1.5	1.2761	1.1003	0.96928	0.88736	0.80045	0.75353	0.71749	0.68507
6/30/21	plate_7	34	NAM28	0.74716	0	0.18083	0.17864	0.19111	0.19785	3.1208	3.4601	3.625	3.7082	3.7885	3.8538	2.0269	1.6667	1.3571	1.1525	0.9824	0.84342	0.74399	0.66658	0.6057	0.56745	0.53614
6/30/21	plate_7	35	NAM 8	0.74521	0	0.14448	0.14635	0.16088	0.17857	3.4354	3.9006	4.1066	4.2219	4.2978	4.3536	2.0974	1.8128	1.5527	1.3333	1.1237	0.95512	0.85097	0.73684	0.68187	0.61656	0.59022
6/30/21	plate_7	35	NAM 8	0.74323	0	0.14286	0.15273	0.15465	0.16485	3.2379	3.5552	3.6963	3.7616	3.8571	3.8831	2.0331	1.7106	1.4002	1.1959	1.0002	0.84497	0.74504	0.6388	0.57393	0.52253	0.48986
6/30/21	plate_7	35	NAM 8	0.75294	0	0.18178	0.17573	0.17497	0.18519	3.1309	3.4101	3.5658	3.6507	3.7506	3.7481	2.1061	1.7301	1.3865	1.1592	0.9582	0.80494	0.69647	0.61656	0.55935	0.51568	0.4839
6/30/21	plate_7	36	NAM10	0.73125	0	0.10346	0.13333	0.14286	0.14901	3.0009	3.3577	3.5	3.5828	3.6664	3.728	1.843	1.2914	0.9	0.71444	0.5832	0.50023	0.42117	0.38717	0.35714	0.34141	0.32577
6/30/21	plate_7	36	NAM10	0.73559	0	0.1187	0.12951	0.13805	0.14286	2.8885	3.4	3.6662	3.8	3.9297	4.0723	2.0832	1.5795	1.2	0.97428	0.80028	0.68201	0.57771	0.52181	0.47214	0.44375	0.42117
6/30/21	plate_7	36	NAM10	0.74375	0	0.13933	0.1728	0.18578	0.1944	2.9522	3.2177	3.3697	3.4437	3.5276	3.5891	1.6574	1.3055	1	0.81422	0.68507	0.585	0.51033	0.47059	0.43759	0.4154	0.3967
6/30/21	plate_7	37	NAM 3	0.74695	0	0.1923	0.17096	0.18178	0.19373	3.1795	3.501	3.7214	3.8649	3.9582	4.0414	2.2001	1.7729	1.4443	1.231	1.0891	0.98012	0.89107	0.81256	0.75482	0.71861	0.68184
6/30/21	plate_7	37	NAM 3	0.74783	0	0.18045	0.12881	0.13793	0.1505	2.8222	3.2945	3.5484	3.7285	3.8571	3.9522	2.0692	1.6665	1.3753	1.1666	1	0.8751	0.78947	0.70942	0.65104	0.61301	0.5872
6/30/21	plate_7	37	NAM 3	0.75916	0	0.17111	0.13163	0.13847	0.15142	2.9101	3.3005	3.5289	3.7384	3.8831	4	2.1926	1.7696	1.5	1.2858	1.0976	0.97472	0.86316	0.78414	0.71749	0.66667	0.62268
6/30/21	plate_7	38	NAM27	0.75123	0	0.16855	0.18276	0.18948	0.20626	3.2697	3.6091	3.75	3.87	3.9212	3.9572	2.0002	1.7106	1.4134	1.2184	1.0427	0.90446	0.81986	0.72727	0.67199	0.62511	0.59712
6/30/21	plate_7	38	NAM27	0.76277	0	0.1633	0.17395	0.18384	0.2	3.1078	3.5	3.6963	3.8267	3.9136	3.9557	2.0833	1.7253	1.3757	1.1601	0.96573	0.83333	0.74229	0.66662	0.61897	0.57962	0.5588
6/30/21	plate_7	38	NAM27	0.72978	0	0.22517	0.17294	0.19009	0.21562	2.5411	3.0316	3.3	3.4691	3.6211	3.7666	2.1665	1.9213	1.6077	1.3542	1.1586	1.0185	0.93702	0.86383	0.81085	0.77225	0.74351
6/30/21	plate_7	39	NAM14	0.75871	0	0.21688	0.19745	0.19517	0.2034	3.1664	3.4748	3.6377	3.7506	3.8435	3.8649	2.065	1.8002	1.5127	1.2975	1.111	0.96232	0.86975	0.77778	0.71924	0.6723	0.62906
6/30/21	plate_7	39	NAM14	0.75167	0	0.18276	0.17587	0.17731	0.18609	2.9618	3.2613	3.4164	3.5237	3.6188	3.6527	1.9463	1.6805	1.3856	1.1698	1.0002	0.86603	0.77188	0.69505	0.6419	0.60292	0.56731
6/30/21	plate_7	39	NAM14	0.74766	0	0.18355	0.21001	0.2083	0.21651	3.6159	3.9582	4.0921	4.1745	4.2613	4.2741	2.0287	1.7145	1.3333	1.106	0.90476	0.76727	0.70347	0.62034	0.58541	0.54662	0.53429
6/30/21	plate_7	40	NAM39	0.75974	0	0.16341	0.15398	0.16365	0.17533	2.824	3.1433	3.3763	3.501	3.6176	3.6941	2.059	1.5832	1.2806	1.0938	0.9582	0.86518	0.75881	0.70601	0.64727	0.61094	0.57451
6/30/21	plate_7	40	NAM39	0.75655	0	0.13704	0.15191	0.16	0.16919	2.961	3.2646	3.4474	3.5484	3.6475	3.7219	1.9449	1.5002	1.1687	0.97756	0.8377	0.74444	0.66664	0.61102	0.56135	0.53328	0.5083
6/30/21	plate_7	40	NAM39	0.76177	0	0.21058	0.14564	0.15489	0.1644	2.7219	3.1505	3.3885	3.5805	3.6893	3.7776	1.9657	1.6001	1.2728	1.0573	0.91317	0.82351	0.74063	0.69821	0.64437	0.61172	0.582
6/30/21	plate_2	41	NAM17	0.76403	0	0.30772	0.28328	0.27896	0.29618	2.8959	3.0951	3.2117	3.3005	3.3808	3.4126	1.75	1.6563	1.4688	1.3331	1.2155	1.0974	1	0.8888	0.81508	0.74733	0.6904
6/30/21	plate_2	41	NAM17	0.74931	0	0.35951	0.31476	0.31841	0.32664	3.2646	3.5301	3.7219	3.824	3.939	3.9331	2.0872	1.8184	1.5414	1.3422	1.1818	1.0528	0.9375	0.85617	0.79089	0.71696	0.66661
6/30/21	plate_2	41	NAM17	0.77083	0	0.24192	0.2291	0.22208	0.23289	3.215	3.4	3.5828	3.6437	3.7863	3.803	1.7902	1.577	1.3	1.0985	0.93587	0.7776	0.6665	0.57139	0.51401	0.4688	0.43498
6/30/21	plate_2	42	NAM24	0.75927	0	0.37869	0.35301	0.36989	0.39998	3.0538	3.2613	3.3649	3.4443	3.5018	3.5552	1.9606	1.8828	1.7143	1.5679	1.4754	1.3743	1.2857	1.2128	1.1277	1.0772	1.0007
6/30/21	plate_2	42	NAM24	0.76811	0	0.36	0.33308	0.3456	0.37282	3.5658	3.7831	3.9443	4.0006	4.1008	4.1088	2.2331	2.086	1.7947	1.5818	1.4031	1.2355	1.1096	0.98193	0.89285	0.8136	0.75423
6/30/21	plate_2	42	NAM24	0.75038	0	0.22643	0.23763	0.26601	0.30856	2.9257	3.2697	3.462	3.5658	3.6812	3.7219	1.9503	1.8609	1.6747	1.4982	1.3271	1.2001	1.111	1.0237	0.96656	0.90008	0.85
6/30/21	plate_2	43	NAM46	0.76469	0	0.27634	0.27153	0.28577	0.30766	3.2613	3.4557	3.6091	3.7004	3.7907	3.8435	1.703	1.5455	1.3246	1.1221	0.98033	0.86549	0.77357	0.70075	0.64405	0.58632	0.54104
6/30/21	plate_2	43	NAM46	0.76704	0	0.38088	0.33281	0.33292	0.34369	3.2914	3.5007	3.6377	3.7395	3.8504	3.9006	1.75	1.6187	1.4319	1.2503	1.0819	0.96066	0.84157	0.75	0.67328	0.61426	0.56835
6/30/21	plate_2	43	NAM46	0.74323	0	0.32947	0.30196	0.31422	0.33751	2.6295	2.8662	3.0465	3.1252	3.2117	3.2379	1.5939	1.5143	1.3333	1.1902	1.0769	1	0.91428	0.86094	0.80362	0.75007	0.7119
6/30/21	plate_2	44	NAM13	0.75551	0	0.27273	0.26656	0.26656	0.2776	2.6169	2.8193	2.9096	3.0019	3.2026	3.2494	1.6	1.4215	1.1902	1.059	1	0.90446	0.8235	0.76032	0.69588	0.64699	0.60015
6/30/21	plate_2	44	NAM13	0.76711	0	0.2	0.19013	0.18564	0.19674	2.9015	3.1266	3.2776	3.3763	3.5018	3.5331	1.6075	1.4	1.1342	0.94294	0.81016	0.70019	0.61897	0.55822	0.50023	0.47731	0.44684
6/30/21	plate_2	44	NAM13	0.76373	0	0.19239	0.20784	0.23077	0.24351	3.0538	3.5007	3.6856	3.8003	3.9465	4	2.1479	1.8533	1.5756	1.3517	1.1797	1.0643	0.95715	0.86603	0.80011	0.74217	0.6875
6/30/21	plate_2	45	NAM26	0.77533	0	0.1904	0.17497	0.1728	0.18356	2.6373	3.1745	3.3808	3.5465	3.6667	3.7506	1.8331	1.5897	1.3172	1.1248	0.96808	0.85174	0.75482	0.67286	0.61656	0.56449	0.52315
6/30/21	plate_2	45	NAM26	0.75802	0	0.17407	0.18182	0.19674	0.21319	2.8094	3.1771	3.3536	3.471	3.6266	3.6662	2.0828	1.8005	1.5184	1.3332	1.1714	1.0362	0.92522	0.83326	0.74444	0.67511	0.61897
6/30/21	plate_2	45	NAM26	0.78235	0	0.19293	0.20417	0.19638	0.20692	3.0786	3.2867	3.4293	3.501	3.6176	3.6941	1.6804	1.4	1.0857	0.91202	0.75881	0.65026	0.57525	0.5	0.45658	0.41459	0.383
6/30/21	plate_2	46	NAM30	0.76101	0	0.23865	0.2297	0.23444	0.25	3.2177	3.5018	3.6856	3.7506	3.8435	3.8566	1.8859	1.6867	1.4134	1.2072	1.0496	0.90408	0.79057	0.69997	0.62057	0.56051	0.51506
6/30/21	plate_2	46	NAM30	0.76468	0	0.21429	0.20833	0.23077	0.26277	3.1609	3.4126	3.5596	3.6748	3.7616	3.7907	1.8859	1.7852	1.595	1.4047	1.2528	1.1185	1	0.88889	0.81649	0.73328	0.67855
6/30/21	plate_2	46	NAM30	0.76106	0	0.25	0.25926	0.25478	0.25717	3.3507	3.5805	3.7395	3.8012	3.8649	3.87	1.8888	1.6515	1.4166	1.1733	0.97077	0.82451	0.71207	0.62872	0.57947	0.52068	0.48148
6/30/21	plate_2	47	NAM36	0.75156	0	0.26511	0.23449	0.25	0.28	3.1664	3.4004	3.5714	3.6665	3.7616	3.7776	1.9091	1.8391	1.6656	1.4773	1.3263	1.182	1.0456	0.93181	0.8332	0.75	0.69239
6/30/21	plate_2	47	NAM36	0.767	0	0.24311	0.23077	0.23084	0.24	3.4164	3.6507	3.8094	3.9443	4.0543	4.0552	2.0003	1.8185	1.5127	1.2777	1.0888	0.92587	0.79057	0.68128	0.6	0.53026	0.48447
6/30/21	plate_2	47	NAM36	0.76908	0	0.34166	0.33776	0.37096	0.4059	3.3193	3.5237	3.6748	3.7741	3.847	3.88	1.918	1.8254	1.5584	1.3471	1.2	1.0819	0.96359	0.8673	0.78356	0.71421	0.66127
6/30/21	plate_2	48	NAM40	0.74951	0	0.34222	0.32513	0.33333	0.36837	3	3.1558	3.3328	3.4164	3.5508	3.6023	1.749	1.6851	1.5218	1.3605	1.2392	1.1331	1.0331	0.95352	0.86227	0.8	0.72727
6/30/21	plate_2	48	NAM40	0.75696	0	0.19882	0.20011	0.2122	0.23179	3.0005	3.2737	3.5007	3.6328	3.5891	3.5222	1.4699	1.372	1.2072	1.0832	0.97632	0.89612	0.82414	0.75477	0.6991	0.65555	0.62951
6/30/21	plate_2	48	NAM40	0.78015	0	0.26237	0.24	0.2638	0.29167	3.044	3.2646	3.4004	3.5007	3.6266	3.6507	2.2806	2.0806	1.8438	1.6109	1.4328	1.2907	1.1479	1.0467	0.95751	0.8957	0.83281
6/30/21	plate_2	49	NAM39	0.76964	0	0.30432	0.29254	0.29497	0.30884	3.049	3.2285	3.3763	3.4557	3.5639	3.6227	1.658	1.5003	1.2329	1.0421	0.88679	0.7689	0.66667	0.59478	0.54327	0.5	0.45693
6/30/21	plate_2	49	NAM39	0.77367	0	0.35595	0.33328	0.3443	0.35711	3.1066	3.2776	3.439	3.5331	3.6475	3.6893	1.8182	1.635	1.4002	1.2001	1.0344	0.90458	0.8007	0.71749	0.6457	0.58327	0.5416
6/30/21	plate_2	49	NAM39	0.77248	0	0.17144	0.16888	0.16667	0.1819	3.0921	3.3885	3.5891	3.7331	3.8662	3.9421	1.5756	1.4328	1.1538	0.97515	0.82984	0.71429	0.62076	0.55316	0.50013	0.46176	0.43849
6/30/21	plate_2	50	NAM 3	0.77415	0	0.19359	0.20075	0.20217	0.21353	3.2011	3.401	3.5805	3.6829	3.8	3.8571	1.9474	1.6586	1.3258	1.1065	0.94339	0.8002	0.68182	0.6	0.5396	0.50015	0.47894
6/30/21	plate_2	50	NAM 3	0.76507	0	0.26923	0.28583	0.286	0.28391	3.7384	4.0018	4.215	4.4	4.5	4.6006	2.2914	1.8504	1.4091	1.1568	0.96285	0.80362	0.68668	0.6	0.53896	0.49325	0.46065
6/30/21	plate_2	50	NAM 3	0.77765	0	0.18689	0.20234	0.20006	0.21353	3.1902	3.401	3.5465	3.6829	3.8094	3.8649	1.8609	1.5475	1.1777	0.94643	0.77574	0.64699	0.55719	0.49325	0.45092	0.42857	0.40517
6/30/21	plate_2	51	NAM 4	0.7459	0	0.43241	0.37191	0.37861	0.41016	3.2285	3.5257	3.7219	3.8435	3.9432	4	2.2613	2.2727	2.121	2	1.8675	1.7382	1.6109	1.488	1.3777	1.2847	1.2045
6/30/21	plate_2	51	NAM 4	0.76138	0	0.45609	0.40729	0.44548	0.49149	3.2117	3.4754	3.6328	3.749	3.8333	3.8621	2.1995	2.1926	2.0386	1.8839	1.7681	1.6656	1.5408	1.412	1.3079	1.2029	1.1111
6/30/21	plate_2	51	NAM 4	0.77	0	0.50019	0.4154	0.4491	0.49007	3.4443	3.6507	3.7907	3.8885	4.0006	4.0552	2.259	2.2072	2.0756	1.9311	1.8078	1.6714	1.5422	1.4212	1.305	1.2048	1.1085
6/30/21	plate_2	52	NAM18	0.75624	0	0.33333	0.3022	0.3051	0.31717	3.0639	3.2515	3.3934	3.4662	3.572	3.6266	1.6407	1.483	1.2858	1.1111	0.9716	0.87059	0.76656	0.68362	0.61538	0.56253	0.52048
6/30/21	plate_2	52	NAM18	0.74142	0	0.21627	0.21058	0.21924	0.23077	3.3169	3.5891	3.7506	3.8008	3.8333	3.9508	2.1759	2.1039	2.0368	1.9273	1.8533	1.7642	1.6667	1.5791	1.4991	1.4025	1.3248
6/30/21	plate_2	52	NAM18	0.75428	0	0.244	0.22222	0.23537	0.25717	2.9596	3.2646	3.4372	3.5552	3.6665	3.7143	1.9	1.8055	1.6055	1.4415	1.3055	1.1822	1.0654	0.98012	0.88885	0.82365	0.76172
6/30/21	plate_2	53	NAM27	0.7746	0	0.27527	0.26034	0.27527	0.30244	3.0552	3.3005	3.5007	3.6109	3.7331	3.7776	1.9311	1.7878	1.5679	1.4057	1.2685	1.1398	1.0228	0.91916	0.85119	0.77357	0.71429
6/30/21	plate_2	53	NAM27	0.75147	0	0.16132	0.16461	0.17731	0.20009	2.9136	3.1309	3.3181	3.4443	3.5714	3.6517	1.7106	1.5133	1.2648	1.0783	0.92319	0.79545	0.69836	0.63812	0.59391	0.54775	0.52253
6/30/21	plate_2	53	NAM27	0.77682	0	0.28128	0.26625	0.26237	0.27677	3.3248	3.5301	3.6893	3.8	3.9331	4.0018	1.6156	1.4283	1.1468	0.95429	0.79736	0.67407	0.59395	0.52941	0.50014	0.46165	0.44132
6/30/21	plate_2	54	NAM 8	0.76038	0	0.24351	0.22864	0.23266	0.25387	2.6542	2.875	3.0409	3.1558	3.2646	3.3328	1.7807	1.6665	1.5	1.3541	1.2633	1.1667	1.1001	1.0235	0.95542	0.8967	0.84911
6/30/21	plate_2	54	NAM 8	0.75994	0	0.18001	0.19765	0.20656	0.22358	3.3481	3.5714	3.75	3.8504	3.9487	4.0004	1.9038	1.6125	1.3258	1.1065	0.93113	0.79618	0.69239	0.61558	0.56406	0.52475	0.49185
6/30/21	plate_2	54	NAM 8	0.76709	0	0.25	0.24056	0.25888	0.28954	3	3.2177	3.3918	3.5	3.6188	3.6665	1.8193	1.7253	1.5351	1.3659	1.2291	1.111	1	0.91077	0.84638	0.77778	0.72722
6/30/21	plate_2	55	NAM54	0.75905	0	0.38328	0.34937	0.36074	0.37466	3.4759	3.6856	3.8435	3.8963	3.9522	4.0005	2.1926	2.0832	1.8383	1.6368	1.4754	1.3333	1.1843	1.0654	0.97214	0.86012	0.78947
6/30/21	plate_2	55	NAM54	0.75331	0	0.3592	0.32043	0.32	0.32842	3.4557	3.7143	3.9025	4.0013	4.1354	4.1505	2.1605	2.0287	1.75	1.5147	1.3333	1.1832	1.0248	0.90007	0.79041	0.69528	0.62428
6/30/21	plate_2	55	NAM54	0.7714	0	0.2055	0.19782	0.19517	0.20585	3.0872	3.2809	3.4286	3.5222	3.625	3.6507	1.807	1.6409	1.3865	1.1666	1	0.88146	0.77708	0.68083	0.61538	0.56178	0.5161
6/30/21	plate_2	57	NAM12	0.75231	0	0.25387	0.24	0.24002	0.2615	3.0663	3.2504	3.4004	3.4748	3.5891	3.6266	1.7588	1.6253	1.4167	1.2355	1.0857	0.95223	0.82634	0.7291	0.65026	0.57997	0.53459
6/30/21	plate_2	57	NAM12	0.75447	0	0.17945	0.18485	0.18757	0.2	2.8504	3.001	3.1574	3.2177	3.2857	3.3577	1.5885	1.3333	1.059	0.9165	0.79809	0.69908	0.6102	0.55768	0.5184	0.47588	0.45866
6/30/21	plate_2	57	NAM12	0.76431	0	0.19048	0.18989	0.19427	0.21433	2.9522	3.1589	3.3328	3.4286	3.5018	3.5805	1.5593	1.3502	1.119	0.97741	0.86518	0.7707	0.69403	0.6457	0.60009	0.55542	0.53459
6/30/21	plate_2	58	NAM28	0.76703	0	0.17731	0.17198	0.19481	0.2297	3.044	3.3193	3.5	3.6006	3.7143	3.7616	1.9213	1.8112	1.5833	1.3937	1.244	1.1154	1	0.89204	0.8136	0.74151	0.68328
6/30/21	plate_2	58	NAM28	0.77791	0	0.2574	0.21902	0.21364	0.23467	2.8394	3.0974	3.2508	3.3701	3.5005	3.5556	1.7449	1.54	1.283	1.1017	0.95679	0.8658	0.78872	0.72222	0.67566	0.63643	0.6057
6/30/21	plate_2	58	NAM28	0.76703	0	0.22736	0.23078	0.22595	0.2393	3.2663	3.5018	3.6856	3.8008	3.9443	4.0022	1.9486	1.7178	1.4002	1.1479	0.93231	0.77708	0.6717	0.59158	0.53429	0.49294	0.46065
6/30/21	plate_2	59	NAM64	0.77043	0	0.28366	0.27505	0.28571	0.29752	3.1373	3.3697	3.5013	3.5828	3.6667	3.7066	1.9648	1.8333	1.595	1.3865	1.2221	1.0638	0.92319	0.80113	0.7119	0.63998	0.59022
6/30/21	plate_2	59	NAM64	0.76984	0	0.21974	0.21656	0.21325	0.22378	2.8263	3.0951	3.3169	3.4748	3.6006	3.7004	1.9311	1.8128	1.5791	1.4212	1.3002	1.1793	1.0654	0.95679	0.8614	0.77891	0.7143
6/30/21	plate_2	59	NAM64	0.76963	0	0.21186	0.20365	0.20278	0.22075	3	3.2448	3.4004	3.5504	3.6352	3.6856	1.7681	1.6253	1.4064	1.2435	1.0888	0.97321	0.84716	0.75004	0.67855	0.62133	0.57395
6/30/21	plate_2	60	NAM31	0.76446	0	0.22896	0.20585	0.20285	0.21642	2.9522	3.1373	3.2914	3.3885	3.4557	3.5465	1.4252	1.256	0.98125	0.83281	0.71924	0.64405	0.58632	0.54419	0.5085	0.4696	0.45
6/30/21	plate_2	60	NAM31	0.74838	0	0.33328	0.30149	0.31391	0.33333	3.001	3.2007	3.3193	3.439	3.5301	3.5762	1.8229	1.7035	1.5003	1.3328	1.1793	1.0633	0.95461	0.8644	0.78964	0.72628	0.68919
6/30/21	plate_2	60	NAM31	0.75086	0	0.26824	0.25	0.26375	0.27586	3.074	3.25	3.4004	3.4759	3.5552	3.5921	1.7444	1.5854	1.3328	1.1601	1.037	0.92587	0.83281	0.74968	0.68766	0.63075	0.58831
6/30/21	plate_2	61	NAM41	0.76026	0	0.2332	0.223	0.2297	0.24031	3.1331	3.3142	3.4293	3.5316	3.6006	3.6507	1.8828	1.6295	1.3119	1.1109	0.93019	0.77734	0.67767	0.57884	0.51929	0.46168	0.42749
6/30/21	plate_2	61	NAM41	0.74346	0	0.22102	0.22465	0.22217	0.23162	3.25	3.5658	3.7616	3.8649	3.9572	4.0469	1.7106	1.4653	1.2131	1	0.81827	0.68766	0.58776	0.52366	0.47958	0.43848	0.41775
6/30/21	plate_2	61	NAM41	0.73113	0	0.29405	0.28579	0.29533	0.31449	2.765	2.9415	3.0723	3.1377	3.2361	3.2776	1.6075	1.4519	1.2069	1.0564	0.9277	0.82856	0.72422	0.65327	0.60002	0.5489	0.51929
6/30/21	plate_2	62	NAM11	0.75966	0	0.29511	0.28181	0.29409	0.3194	3.2007	3.4004	3.5805	3.6665	3.7656	3.8008	2	1.8787	1.6667	1.4779	1.3331	1.1959	1.0658	0.95882	0.87507	0.81563	0.76278
6/30/21	plate_2	62	NAM11	0.76711	0	0.21058	0.20585	0.20931	0.21429	2.5916	2.8807	3.0538	3.1726	3.3142	3.4101	1.711	1.4444	1.1875	1.037	0.97214	0.86849	0.81999	0.74504	0.69234	0.64809	0.62312
6/30/21	plate_2	62	NAM11	0.77965	0	0.21433	0.22188	0.22948	0.24728	3.2117	3.4582	3.625	3.739	3.8649	3.9557	2.1085	1.8254	1.4773	1.2329	1.037	0.89421	0.78142	0.69687	0.6366	0.58307	0.54803
6/30/21	plate_2	63	NAM 6	0.76715	0	0.23088	0.21515	0.23176	0.25369	2.9243	3.2737	3.5237	3.6527	3.7299	3.7911	1.8328	1.7244	1.5	1.3332	1.183	1.0764	0.97502	0.8784	0.81282	0.76127	0.71429
6/30/21	plate_2	63	NAM 6	0.76705	0	0.30019	0.28166	0.30274	0.33537	3.1373	3.3902	3.5439	3.6748	3.7907	3.8435	1.9404	1.8331	1.6376	1.4853	1.358	1.2369	1.1398	1.021	0.93543	0.86228	0.80681
6/30/21	plate_2	63	NAM 6	0.7645	0	0.23078	0.21627	0.22222	0.24438	2.8969	3.2011	3.401	3.5658	3.7004	3.6664	1.6586	1.6001	1.4047	1.2667	1.1538	1.0528	1	0.90469	0.85617	0.8085	0.77768
6/30/21	plate_2	64	NAM17	0.73791	0	0.29867	0.30149	0.31038	0.32473	3.0872	3.2776	3.4286	3.5276	3.6328	3.6507	1.6779	1.5139	1.2563	1.0667	0.92682	0.81999	0.72891	0.66036	0.60667	0.56135	0.5184
6/30/21	plate_2	64	NAM17	0.77156	0	0.31697	0.24188	0.25637	0.26251	3.1609	3.4443	3.6377	3.7831	3.8924	3.9997	2	1.6475	1.3471	1.1661	1.0187	0.8991	0.79544	0.7082	0.643	0.59547	0.55551
6/30/21	plate_2	64	NAM17	0.73439	0	0.39477	0.3456	0.35945	0.39187	2.9235	3.2082	3.3808	3.5222	3.6091	3.6527	1.9222	1.8685	1.677	1.512	1.4	1.3045	1.2026	1.1202	1.0579	1	0.94
6/30/21	plate_2	65	NAM42	0.75177	0	0.18989	0.13747	0.13688	0.1512	2.7017	3.1609	3.4557	3.6527	3.9006	4.0015	1.9666	1.5139	1.1003	0.90931	0.75998	0.67199	0.60667	0.55556	0.52632	0.50006	0.49294
6/30/21	plate_2	65	NAM42	0.737	0	0.16217	0.18663	0.19123	0.20019	2.765	2.9487	3.0872	3.1429	3.2361	3.2646	1.3246	1.0976	0.83697	0.67286	0.56094	0.48447	0.43084	0.38575	0.36364	0.34383	0.33329
6/30/21	plate_2	65	NAM42	0.72442	0	0.19681	0.2034	0.2	0.20053	3.0506	3.2646	3.4195	3.5002	3.5805	3.6656	1.5	1.2415	0.95542	0.76656	0.62912	0.52745	0.45362	0.40452	0.37413	0.34497	0.33328
6/30/21	plate_2	66	NAM48	0.74766	0	0.23079	0.21433	0.20658	0.21433	3.1066	3.3507	3.5301	3.6665	3.7831	3.846	1.6656	1.5121	1.2379	1.0245	0.85724	0.72741	0.6272	0.54847	0.4915	0.44431	0.42192
6/30/21	plate_2	66	NAM48	0.74014	0	0.17864	0.18519	0.19018	0.20505	2.5206	2.9006	3.1829	3.2646	3.4101	3.4505	1.5414	1.4737	1.2927	1.1252	1	0.90184	0.81999	0.74011	0.67805	0.63328	0.6
6/30/21	plate_2	66	NAM48	0.76984	0	0.17169	0.17533	0.17391	0.18816	2.7776	3.0365	3.215	3.3312	3.4411	3.5222	1.4134	1.2001	0.95327	0.78409	0.68578	0.60988	0.55521	0.50641	0.48142	0.45573	0.44745
6/30/21	plate_2	67	NAM29	0.76448	0	0.34497	0.32816	0.34641	0.37924	3.1401	3.3536	3.471	3.5504	3.6266	3.6666	1.8889	1.7761	1.5717	1.3974	1.2504	1.111	1	0.89536	0.82363	0.7711	0.73691
6/30/21	plate_2	67	NAM29	0.75464	0	0.26868	0.23806	0.24056	0.25637	3.2613	3.4101	3.5276	3.6006	3.6507	3.6856	1.8533	1.7358	1.5003	1.3333	1.1714	1.0392	0.92857	0.82634	0.74229	0.67511	0.62906
6/30/21	plate_2	67	NAM29	0.74399	0	0.22857	0.21325	0.22097	0.24325	2.5002	2.731	2.9257	3.0414	3.1373	3.1966	1.6951	1.6574	1.5002	1.3782	1.2887	1.2045	1.1331	1.0614	1	0.92587	0.87612
6/30/21	plate_2	68	NAM 5	0.74509	0	0.28128	0.26817	0.3	0.33333	3.333	3.5891	3.7585	3.8831	3.9715	4.0018	1.7242	1.6134	1.3333	1.1185	0.97406	0.87069	0.77574	0.71436	0.66004	0.61558	0.57157
6/30/21	plate_2	68	NAM 5	0.74323	0	0.20259	0.19745	0.21247	0.2308	3.1433	3.4101	3.6006	3.7219	3.824	3.8662	1.6316	1.4503	1.1554	0.94745	0.82856	0.71467	0.64405	0.582	0.53844	0.50006	0.47619
6/30/21	plate_2	68	NAM 5	0.73791	0	0.28579	0.2615	0.27445	0.30019	3.0014	3.2219	3.4	3.5018	3.6176	3.6893	1.8263	1.7778	1.6005	1.4444	1.308	1.1939	1.0912	1	0.90351	0.83908	0.78567
6/30/21	plate_2	69	RC	0.75542	0	0.31585	0.31209	0.31656	0.33333	2.7143	2.8797	3.0009	3.1066	3.2219	3.25	1.6171	1.5195	1.3246	1.1896	1.0691	0.96894	0.87573	0.78854	0.73479	0.69235	0.6457
6/30/21	plate_2	69	RC	0.7549	0	0.27896	0.27527	0.28862	0.3113	2.8003	3.0005	3.1589	3.2219	3.3333	3.3838	1.577	1.4484	1.2572	1.1029	1	0.90711	0.83323	0.76111	0.7144	0.67407	0.63998
6/30/21	plate_2	69	RC	0.76409	0	0.22577	0.21319	0.20319	0.21053	3.1589	3.3169	3.4632	3.5301	3.6109	3.6662	1.3636	1.1514	0.88399	0.71421	0.58824	0.50974	0.45286	0.40834	0.38328	0.36074	0.3462
6/30/21	plate_2	70	NAM10	0.76242	0	0.17542	0.19098	0.18751	0.20005	3.25	3.5	3.6665	3.824	3.9045	4.0005	1.6558	1.3333	1.0607	0.8751	0.73903	0.62463	0.54847	0.48506	0.43759	0.40542	0.38527
6/30/21	plate_2	70	NAM10	0.7602	0	0.32	0.27778	0.30019	0.33751	3.2177	3.4354	3.5891	3.6475	3.7506	3.7907	1.8383	1.7431	1.5527	1.3786	1.2274	1.1041	1	0.90923	0.84211	0.78947	0.75004
6/30/21	plate_2	70	NAM10	0.767	0	0.21578	0.19765	0.1904	0.20002	3.3918	3.6006	3.7616	3.8963	4.0005	4.0548	1.765	1.5598	1.2618	1.0002	0.80961	0.65074	0.54545	0.46772	0.42644	0.38819	0.36488
6/30/21	plate_2	71	NAM 2	0.75805	0	0.31582	0.2877	0.29863	0.32816	3.0009	3.2361	3.4004	3.5007	3.6188	3.6856	1.5939	1.543	1.375	1.2369	1.1204	1.0467	0.99946	0.91317	0.86012	0.82984	0.78419
6/30/21	plate_2	71	NAM 2	0.75579	0	0.24006	0.21433	0.22075	0.2381	2.7778	3.0506	3.25	3.3333	3.4443	3.5007	1.4754	1.428	1.256	1.1056	1	0.9166	0.84301	0.7707	0.71467	0.67249	0.63998
6/30/21	plate_2	71	NAM 2	0.75656	0	0.22188	0.20019	0.20585	0.2297	2.8807	3.1158	3.2914	3.3918	3.5222	3.6	1.471	1.3333	1.1371	1	0.87812	0.79701	0.73698	0.66667	0.6219	0.58281	0.56931
6/30/21	plate_2	72	NAM14	0.75167	0	0.30547	0.25717	0.25625	0.26326	2.7147	2.925	3.0828	3.2489	3.3649	3.4164	1.546	1.4002	1.2177	1.1204	1	0.89317	0.8	0.71421	0.643	0.58616	0.5312
6/30/21	plate_2	72	NAM14	0.73625	0	0.2082	0.20019	0.20692	0.21692	2.572	2.7219	2.9331	3.0639	3.1607	3.215	1.3701	1.3028	1.1331	1.0003	0.91857	0.83333	0.75623	0.69231	0.6265	0.59754	0.55521
6/30/21	plate_2	72	NAM14	0.75927	0	0.17933	0.19687	0.21887	0.22864	3.0832	3.5921	3.824	3.9443	4.1109	4.1667	2.1726	1.8218	1.5315	1.3238	1.1753	1.0475	0.93333	0.85119	0.77357	0.71656	0.67356
6/30/21	plate_7	73	NAM23	0.75464	0	0.16305	0.17198	0.18431	0.2044	3.125	3.3649	3.5237	3.6182	3.6665	3.7907	1.8438	1.4868	1.1359	0.94201	0.79124	0.69135	0.62692	0.56656	0.52475	0.49319	0.47699
6/30/21	plate_7	73	NAM23	0.75336	0	0.24593	0.20974	0.21728	0.22864	2.8959	3.1429	3.3005	3.4443	3.5276	3.5891	1.7102	1.4982	1.2618	1.1252	1	0.88875	0.7916	0.72537	0.66654	0.61538	0.582
6/30/21	plate_7	73	NAM23	0.75167	0	0.14517	0.17648	0.18315	0.18462	3	3.2361	3.3763	3.471	3.5018	3.5891	1.5924	1.2572	0.93044	0.7393	0.59629	0.5002	0.43849	0.39673	0.35857	0.3443	0.328
6/30/21	plate_7	74	NAM50	0.76007	0	0.15977	0.16864	0.17857	0.19355	3.074	3.259	3.3332	3.4195	3.4809	3.5222	1.9653	1.6398	1.2815	1.0754	0.90181	0.78863	0.7066	0.62929	0.58274	0.54061	0.5138
6/30/21	plate_7	74	NAM50	0.74886	0	0.13864	0.16276	0.17245	0.18178	3.5222	3.9443	4.1066	4.1893	4.2007	4.2508	2.0346	1.6343	1.3405	1.1525	0.98125	0.8444	0.74011	0.64345	0.57571	0.5231	0.48556
6/30/21	plate_7	74	NAM50	0.74895	0	0.16846	0.15845	0.17047	0.1875	3.3193	3.4354	3.4809	3.5611	3.7831	4.0469	3	2.961	2.8666	2.7863	2.6667	2.5608	2.4064	2.291	2.1741	2.0605	1.9463
6/30/21	plate_7	75	NAM 9	0.77532	0	0.19282	0.22097	0.22358	0.24094	3.25	3.4354	3.5658	3.6829	3.7616	3.7957	2.0911	1.7573	1.3915	1.1633	0.97542	0.83633	0.74485	0.6666	0.62605	0.59091	0.56073
6/30/21	plate_7	75	NAM 9	0.76212	0	0.21953	0.22653	0.22736	0.2372	3.1479	3.308	3.4411	3.5013	3.5832	3.641	1.8923	1.619	1.298	1.1156	0.96285	0.84626	0.75805	0.68213	0.63075	0.59322	0.56345
6/30/21	plate_7	75	NAM 9	0.77056	0	0.31465	0.30439	0.31717	0.3452	3	3.1666	3.2962	3.3851	3.4652	3.5365	1.7777	1.5534	1.3148	1.1538	1.0158	0.91656	0.86153	0.80011	0.76127	0.72378	0.69821
6/30/21	plate_7	76	NAM25	0.7459	0	0.19409	0.19123	0.21302	0.23607	2.8571	3.0473	3.1589	3.2504	3.3005	3.3507	1.6779	1.4261	1.1667	0.97385	0.8085	0.70775	0.65026	0.59253	0.56857	0.54714	0.53313
6/30/21	plate_7	76	NAM25	0.76153	0	0.17814	0.18915	0.1944	0.20974	3.2379	3.5805	3.7384	3.8435	3.9443	4	2	1.618	1.2727	1.0528	0.87773	0.75482	0.66652	0.59236	0.5489	0.5184	0.4848
6/30/21	plate_7	76	NAM25	0.7379	0	0.18558	0.19098	0.19537	0.21001	3.4225	3.7506	3.8963	4	4.0506	4.1558	1.8974	1.6316	1.3481	1.1456	0.96232	0.80644	0.71887	0.62076	0.57325	0.52773	0.50663
6/30/21	plate_7	77	NAM37	0.77262	0	0.23179	0.21602	0.2239	0.23535	3.1505	3.3763	3.5276	3.6475	3.7066	3.7515	1.9628	1.7102	1.4241	1.2164	1.0502	0.90923	0.80028	0.72352	0.65133	0.60723	0.57116
6/30/21	plate_7	77	NAM37	0.75974	0	0.30761	0.29618	0.30769	0.32071	2.925	3.118	3.2361	3.3331	3.3763	3.439	1.8807	1.6667	1.4648	1.3126	1.1514	1.0298	0.89654	0.80547	0.72214	0.66652	0.61897
6/30/21	plate_7	77	NAM37	0.72619	0	0.32513	0.30244	0.30937	0.31813	2.3312	2.4992	2.6	2.7147	2.7414	2.7863	1.6667	1.5206	1.3481	1.2379	1.1008	1	0.9	0.82184	0.75017	0.69427	0.65126
6/30/21	plate_7	78	NAM15	0.75336	0	0.31255	0.28197	0.2881	0.30274	3.25	3.5465	3.6856	3.8008	3.8649	3.9045	2.2072	2.0006	1.7895	1.6433	1.5	1.375	1.2727	1.1741	1.0872	1.0228	0.96066
6/30/21	plate_7	78	NAM15	0.75378	0	0.26979	0.26145	0.2715	0.2877	3	3.2007	3.3507	3.4748	3.572	3.6328	2.0974	1.9376	1.7634	1.6316	1.5143	1.4167	1.3332	1.2393	1.1708	1.1054	1.0475
6/30/21	plate_7	78	NAM15	0.75539	0	0.2466	0.23607	0.25	0.27416	2.8807	3.1505	3.3193	3.4286	3.5465	3.6377	1.9689	1.8112	1.6368	1.5276	1.4358	1.3571	1.282	1.2177	1.1664	1.1164	1.0714
6/30/21	plate_7	79	NAM38	0.74983	0	0.35889	0.36771	0.38712	0.4154	2.8725	3.1003	3.2379	3.3193	3.3885	3.4505	2.2222	2.0806	1.9065	1.7774	1.6667	1.5574	1.4573	1.3716	1.2902	1.2222	1.146
6/30/21	plate_7	79	NAM38	0.76701	0	0.28237	0.25012	0.25029	0.26326	2.9628	3.0772	3.1664	3.2613	3.3193	3.3481	1.9052	1.6792	1.4047	1.221	1.0783	0.96177	0.87031	0.79041	0.73616	0.69075	0.6556
6/30/21	plate_7	79	NAM38	0.75656	0	0.36678	0.27634	0.28574	0.29867	3.0465	3.3005	3.4557	3.5276	3.6507	3.6667	2.1295	1.902	1.6858	1.5127	1.3737	1.2614	1.1579	1.0682	1	0.93543	0.87999
6/30/21	plate_7	80	NAM22	0.76446	0	0.18045	0.17647	0.18663	0.20585	3.044	3.3333	3.5237	3.6475	3.7219	3.8142	1.8666	1.5139	1.2419	1.0813	0.95461	0.86268	0.78095	0.72826	0.67855	0.64706	0.60723
6/30/21	plate_7	80	NAM22	0.75624	0	0.18047	0.19231	0.19293	0.20907	3.0005	3.2007	3.3507	3.4126	3.4996	3.5276	1.7934	1.5385	1.2435	1.0714	0.91317	0.7916	0.70164	0.63482	0.582	0.54552	0.50921
6/30/21	plate_7	80	NAM22	0.7606	0	0.24633	0.256	0.2638	0.28166	3.3808	3.5714	3.6917	3.7885	3.8504	3.9045	2.0962	1.8572	1.5612	1.3413	1.1753	1.0249	0.9193	0.80996	0.72891	0.68223	0.64405
6/30/21	plate_3	81	NAM34	0.77532	0	0.16888	0.18885	0.19745	0.20505	3.3918	3.7776	3.9557	4.1008	4.2646	4.3702	2.0006	1.6109	1.2945	1.0625	0.87941	0.74504	0.62906	0.55387	0.49007	0.45452	0.42474
6/30/21	plate_3	81	NAM34	0.77765	0	0.17111	0.1728	0.18047	0.1904	3.1373	3.4286	3.5891	3.6856	3.7776	3.8769	1.8666	1.5717	1.2752	1.0228	0.81649	0.68507	0.58824	0.5255	0.46656	0.45609	0.42644
6/30/21	plate_3	81	NAM34	0.78426	0	0.16662	0.1644	0.16888	0.18045	3.0639	3.2945	3.4443	3.5331	3.6475	3.7331	1.6899	1.4167	1.1381	0.9392	0.78272	0.67587	0.60007	0.54235	0.48875	0.4582	0.43787
6/30/21	plate_3	82	NAM32	0.7626	0	0.23806	0.22685	0.23079	0.23607	3.1851	3.4234	3.5924	3.6963	3.8193	3.875	2.086	1.7754	1.512	1.311	1.1568	1.0365	0.93328	0.85719	0.78583	0.73328	0.69116
6/30/21	plate_3	82	NAM32	0.75579	0	0.26575	0.26923	0.28577	0.30003	3	3.1505	3.3049	3.375	3.5013	3.5552	1.8055	1.6662	1.4761	1.3183	1.1915	1.0909	1.0002	0.94118	0.85725	0.83333	0.7925
6/30/21	plate_3	82	NAM32	0.76948	0	0.2206	0.22342	0.23596	0.24138	3.5658	3.9045	4.0951	4.2379	4.3507	4.4225	2.2858	1.9213	1.6586	1.4164	1.2353	1.0832	0.96285	0.86363	0.75753	0.7119	0.65217
6/30/21	plate_3	83	NAM24	0.76448	0	0.20907	0.19231	0.20302	0.22378	3.3697	3.5805	3.7656	3.8769	4	4.0018	1.8533	1.6877	1.5298	1.3333	1.1708	1.0456	0.93333	0.84794	0.75	0.7082	0.65938
6/30/21	plate_3	83	NAM24	0.75408	0	0.27771	0.25283	0.26183	0.27275	3.5921	3.8267	4.0013	4.0921	4.2007	4.2379	1.9721	1.765	1.5438	1.3491	1.1882	1.0566	0.93896	0.85719	0.73528	0.70504	0.65074
6/30/21	plate_3	83	NAM24	0.76165	0	0.25717	0.25	0.25637	0.26593	3.6856	3.9508	4.1109	4.1898	4.2776	4.3174	2.1749	1.8725	1.6854	1.4821	1.295	1.1445	0.9993	0.8819	0.7457	0.6949	0.62531
6/30/21	plate_3	84	NAM26	0.75167	0	0.18431	0.17511	0.17771	0.18431	2.6941	2.858	3.0019	3.1664	3.2737	3.3328	1.4443	1.2636	1.1056	1	0.90014	0.80937	0.75	0.6846	0.62951	0.6	0.56039
6/30/21	plate_3	84	NAM26	0.76711	0	0.21821	0.19239	0.19221	0.20365	3.2867	3.5	3.6244	3.7153	3.8485	3.9164	1.9001	1.6005	1.345	1.1381	0.96285	0.82377	0.69995	0.61538	0.52366	0.5	0.45451
6/30/21	plate_3	84	NAM26	0.77717	0	0.22214	0.21285	0.22217	0.2381	3.0012	3.2361	3.4	3.5018	3.6266	3.6667	1.7616	1.5173	1.286	1.0909	0.92522	0.80494	0.72111	0.66652	0.59585	0.57451	0.5416
6/30/21	plate_3	85	NAM23	0.77	0	0.25681	0.23755	0.25325	0.27947	3.1745	3.4004	3.5805	3.7004	3.8094	3.8831	2.0004	1.8623	1.6943	1.5362	1.3885	1.2563	1.1429	1.0456	0.93312	0.90258	0.83733
6/30/21	plate_3	85	NAM23	0.7722	0	0.20005	0.1883	0.20691	0.22663	3	3.166	3.3481	3.4354	3.6006	3.6591	1.7507	1.5386	1.3502	1.1872	1.0436	0.93896	0.85174	0.79205	0.70813	0.7	0.66081
6/30/21	plate_3	85	NAM23	0.77878	0	0.17647	0.17455	0.18328	0.19638	3.1433	3.2867	3.4443	3.5331	3.6475	3.7331	1.731	1.4404	1.2119	1.0301	0.8888	0.7752	0.68875	0.6219	0.5601	0.54003	0.51033
6/30/21	plate_3	86	NAM 5	0.76706	0	0.19355	0.19812	0.21832	0.24151	3.1667	3.3608	3.5465	3.6812	3.7907	3.87	1.8752	1.6409	1.4	1.2177	1.074	0.95	0.84794	0.77285	0.7	0.66162	0.62692
6/30/21	plate_3	86	NAM 5	0.74585	0	0.23007	0.23955	0.25543	0.26927	3.291	3.5176	3.6928	3.7778	3.9164	3.9621	1.9459	1.7264	1.5295	1.3467	1.1929	1.0685	0.95356	0.86665	0.78954	0.74419	0.71032
6/30/21	plate_3	86	NAM 5	0.76904	0	0.19782	0.20505	0.22358	0.24419	3.1664	3.3918	3.5921	3.6664	3.7616	3.8094	1.9194	1.6343	1.3846	1.1714	1.0007	0.88884	0.79141	0.71429	0.625	0.60375	0.55749
6/30/21	plate_3	87	NAM34	0.77214	0	0.19537	0.20984	0.22075	0.23686	3.2613	3.5658	3.7506	3.8571	4.0005	4.0543	2.2666	1.9689	1.7178	1.487	1.2857	1.119	0.96177	0.85	0.74504	0.69647	0.63941
6/30/21	plate_3	87	NAM34	0.76914	0	0.16276	0.1568	0.17497	0.19327	3.081	3.2613	3.4505	3.5658	3.6662	3.7285	1.8714	1.6924	1.4648	1.2501	1.0872	0.93896	0.83018	0.74598	0.65074	0.6102	0.56051
6/30/21	plate_3	87	NAM34	0.74948	0	0.18134	0.17892	0.17771	0.18187	3.0832	3.625	3.8504	3.9572	4.0473	4.0936	1.8572	1.5608	1.2955	1.089	0.9083	0.77769	0.66116	0.58134	0.5001	0.46826	0.42597
6/30/21	plate_3	88	NAM15	0.72646	0	0.20456	0.20019	0.2	0.20011	2.5	2.6169	2.75	2.9024	3.0009	3.0828	1.412	1.364	1.2276	1.0951	1	0.88889	0.80779	0.74063	0.66652	0.62076	0.58616
6/30/21	plate_3	88	NAM15	0.75109	0	0.18978	0.18328	0.20365	0.2143	3.3577	3.6856	3.8769	3.9443	4.0723	4.1558	2.1309	1.8003	1.5654	1.344	1.1667	1.0287	0.90624	0.80494	0.69888	0.66633	0.60488
6/30/21	plate_3	88	NAM15	0.76483	0	0.21053	0.22541	0.24	0.24687	3.3332	3.6377	3.8328	3.9045	4.0552	4.1008	2.1	1.7778	1.487	1.2611	1.0769	0.95751	0.84638	0.77976	0.6875	0.67328	0.63158
6/30/21	plate_3	89	NAM25	0.76701	0	0.2466	0.26326	0.28577	0.28981	2.9293	3.3193	3.5237	3.6328	3.7907	3.8435	2.1295	1.8828	1.649	1.4328	1.2435	1.1003	0.97515	0.87233	0.77357	0.72584	0.67328
6/30/21	plate_3	89	NAM25	0.77248	0	0.17731	0.19231	0.21325	0.22787	3.044	3.333	3.5552	3.6667	3.8008	3.858	1.9666	1.7144	1.4721	1.2504	1.0833	0.95679	0.84301	0.76111	0.68187	0.65535	0.60667
6/30/21	plate_3	89	NAM25	0.76707	0	0.20833	0.20585	0.22727	0.25007	2.8571	3.001	3.2	3.2646	3.3763	3.439	1.6563	1.4868	1.3145	1.1666	1.0512	0.95377	0.87812	0.81818	0.74283	0.73313	0.70019
6/30/21	plate_3	90	NAM40	0.74663	0	0.23176	0.22075	0.23253	0.24351	3.2379	3.4748	3.6006	3.6665	3.7285	3.7741	2.0008	1.7945	1.6253	1.4134	1.2444	1.1156	1	0.87999	0.76656	0.71887	0.64618
6/30/21	plate_3	90	NAM40	0.76516	0	0.22501	0.21058	0.21429	0.22501	3.4073	3.6542	3.8485	3.9421	4.0004	4.0832	2.0833	1.8204	1.5455	1.3136	1.1209	0.97839	0.84624	0.75542	0.67691	0.63383	0.59391
6/30/21	plate_3	90	NAM40	0.77415	0	0.27527	0.25009	0.25325	0.26575	3.6109	3.858	4.0543	4.1667	4.2521	4.2951	2.215	2	1.7505	1.5276	1.3333	1.1708	1.0228	0.89368	0.76755	0.70708	0.64289
6/30/21	plate_3	91	NAM41	0.75428	0	0.19188	0.21433	0.2394	0.25717	2.9557	3.4126	3.6667	3.8094	3.9443	4.0007	2.3935	2.1381	1.9257	1.719	1.5001	1.3659	1.2253	1.091	0.96232	0.89536	0.82984
6/30/21	plate_3	91	NAM41	0.74451	0	0.24281	0.24195	0.25813	0.28128	2.7506	3	3.1771	3.305	3.4126	3.4872	2.1373	2.0872	1.9653	1.8464	1.75	1.6664	1.5535	1.4552	1.3429	1.2583	1.1711
6/30/21	plate_3	91	NAM41	0.75301	0	0.29418	0.27178	0.29579	0.31767	2.841	3.0365	3.1851	3.308	3.4286	3.4759	1.9696	1.8254	1.6365	1.488	1.3676	1.2707	1.1959	1.118	1.0405	1	0.94737
6/30/21	plate_3	92	NAM30	0.76015	0	0.16654	0.16135	0.1765	0.19582	2.8858	3.1667	3.3331	3.501	3.5774	3.6437	1.5346	1.4068	1.2263	1.0605	0.94756	0.86849	0.78954	0.73698	0.66667	0.63683	0.60885
6/30/21	plate_3	92	NAM30	0.76222	0	0.16902	0.18322	0.19481	0.20567	3.5504	3.8284	4.0596	4.1771	4.3142	4.4126	2.1111	1.6455	1.3786	1.1843	1.0002	0.8808	0.76601	0.67437	0.57575	0.53698	0.48393
6/30/21	plate_3	92	NAM30	0.7611	0	0.17945	0.17647	0.19738	0.22208	3.0506	3.3697	3.5639	3.7004	3.8008	3.8769	1.9257	1.7863	1.6109	1.4519	1.3328	1.2164	1.118	1.0253	0.92857	0.87031	0.82153
6/30/21	plate_3	93	NAM 9	0.73676	0	0.291	0.28128	0.30244	0.32664	2.5237	2.7004	2.8831	2.9487	3.0596	3.1109	1.7914	1.7406	1.6253	1.5002	1.3828	1.2858	1.2	1.1111	1.0235	0.97741	0.92105
6/30/21	plate_3	93	NAM 9	0.75805	0	0.19512	0.1904	0.18829	0.19029	3.3481	3.6377	3.8094	3.9006	4.0015	4.0951	1.5715	1.2857	1.0421	0.8751	0.73213	0.63655	0.54545	0.48607	0.43099	0.41782	0.39101
6/30/21	plate_3	93	NAM 9	0.77933	0	0.21546	0.20479	0.21432	0.22378	3.1902	3.3808	3.5465	3.6328	3.7506	3.8333	1.649	1.4003	1.1722	0.96177	0.83018	0.72752	0.65535	0.60667	0.55387	0.53026	0.50028
6/30/21	plate_3	94	NAM 8	0.77174	0	0.27998	0.28579	0.30662	0.33281	3.1829	3.4286	3.6091	3.7219	3.8571	3.9487	2.1792	1.9736	1.8062	1.666	1.5127	1.4004	1.2615	1.1507	1.0195	0.95786	0.88252
6/30/21	plate_3	94	NAM 8	0.7508	0	0.29953	0.27947	0.26528	0.26613	3.358	3.5924	3.755	3.8094	3.9235	4	1.7792	1.5859	1.3505	1.1613	1.0001	0.90399	0.8044	0.73825	0.67106	0.64014	0.61013
6/30/21	plate_3	94	NAM 8	0.77617	0	0.19425	0.20193	0.21178	0.22338	3.0301	3.2312	3.4142	3.5222	3.6549	3.7313	1.7829	1.5481	1.2839	1.0918	0.94842	0.85101	0.76807	0.70663	0.6497	0.6199	0.59764
6/30/21	plate_3	95	NAM39	0.75542	0	0.33936	0.33329	0.35082	0.38232	3.0506	3.2504	3.4225	3.5	3.5805	3.6328	2.1078	1.9682	1.8146	1.6768	1.5556	1.4501	1.3422	1.25	1.1305	1.0769	1
6/30/21	plate_3	95	NAM39	0.75447	0	0.35174	0.34383	0.36376	0.39369	2.6373	2.8003	3	3.0552	3.118	3.2117	1.9582	1.875	1.731	1.597	1.4843	1.3932	1.3028	1.2237	1.1295	1.0828	1.0253
6/30/21	plate_3	95	NAM39	0.77928	0	0.22058	0.22736	0.23162	0.24138	3.259	3.521	3.7285	3.841	3.9572	4.0011	2.0336	1.6851	1.3695	1.1368	0.96656	0.85714	0.76127	0.69116	0.62662	0.59572	0.56745
6/30/21	plate_3	96	NAM18	0.75131	0	0.2	0.18875	0.1875	0.2	2.8478	3	3.1266	3.2489	3.3095	3.3867	1.6156	1.5	1.3218	1.1818	1.0627	0.93587	0.8483	0.76503	0.67587	0.628	0.57947
6/30/21	plate_3	96	NAM18	0.75542	0	0.20006	0.19169	0.20585	0.22214	3.1109	3.3329	3.5	3.6266	3.7219	3.7656	1.827	1.6554	1.5003	1.3533	1.2119	1.0909	0.98885	0.90014	0.79426	0.74444	0.67883
6/30/21	plate_3	96	NAM18	0.75539	0	0.20931	0.22378	0.23077	0.23449	3.4557	3.7285	3.9421	4.1109	4.2776	4.4126	2.0974	1.6761	1.3956	1.2329	1.0963	1	0.8808	0.80011	0.70365	0.65	0.5932
6/30/21	plate_3	97	NAM64	0.77608	0	0.16152	0.15725	0.17391	0.19506	2.9628	3.25	3.4354	3.5658	3.6829	3.7506	1.8333	1.5791	1.3796	1.1862	1.0201	0.88889	0.78735	0.71656	0.64618	0.62906	0.59391
6/30/21	plate_3	97	NAM64	0.75555	0	0.17945	0.17857	0.19282	0.20605	3.044	3.25	3.4101	3.5007	3.6188	3.6585	1.5975	1.4493	1.2752	1.1211	0.98089	0.88478	0.77778	0.7181	0.64566	0.6199	0.58281
6/30/21	plate_3	97	NAM64	0.7695	0	0.16021	0.15385	0.16659	0.18073	3.2177	3.6109	3.7907	3.8963	4.0247	4.1049	1.7242	1.4005	1.0832	0.85174	0.66667	0.56553	0.48252	0.437	0.39852	0.38095	0.36771
6/30/21	plate_3	98	NAM33	0.77352	0	0.18689	0.18751	0.19765	0.21247	3.3005	3.5013	3.6664	3.7616	3.8571	3.9331	1.8533	1.5791	1.3502	1.1664	1	0.84005	0.70992	0.61558	0.53614	0.5002	0.46663
6/30/21	plate_3	98	NAM33	0.75555	0	0.22378	0.21247	0.21325	0.21765	3.1309	3.2857	3.4004	3.4748	3.5504	3.6006	1.7273	1.5385	1.3686	1.2143	1.0638	0.93181	0.80937	0.71459	0.62951	0.58067	0.53981
6/30/21	plate_3	98	NAM33	0.74743	0	0.21791	0.20833	0.21791	0.2297	3.0005	3.1505	3.2857	3.3808	3.4505	3.5	1.6563	1.5237	1.4002	1.2727	1.1538	1.0489	0.93498	0.85725	0.76372	0.71696	0.66667
6/30/21	plate_3	99	NAM 2	0.75977	0	0.28197	0.27634	0.29237	0.31652	2.9652	3.1745	3.3481	3.4443	3.5504	3.6527	2.0003	1.8888	1.7715	1.6429	1.5351	1.4503	1.3577	1.2728	1.1793	1.1277	1.0625
6/30/21	plate_3	99	NAM 2	0.76252	0	0.27416	0.26766	0.27908	0.30125	3.1111	3.2914	3.4444	3.5388	3.625	3.6829	1.9474	1.8159	1.6831	1.5229	1.4	1.2887	1.1875	1.1104	1.0002	0.9648	0.90729
6/30/21	plate_3	99	NAM 2	0.76252	0	0.25283	0.244	0.2704	0.29754	3.0009	3.2082	3.3608	3.462	3.5611	3.625	1.9754	1.8666	1.7333	1.5911	1.4773	1.3846	1.2916	1.2316	1.1333	1.0925	1.0274
6/30/21	plate_3	100	NAM 6	0.75547	0	0.2	0.20692	0.22736	0.25009	2.858	3.1664	3.3577	3.501	3.6664	3.75	2.0006	1.7395	1.5362	1.3577	1.2147	1.0803	0.9696	0.88588	0.8	0.71444	0.67466
6/30/21	plate_3	100	NAM 6	0.74142	0	0.21178	0.22075	0.22358	0.23179	3.4759	3.8504	4.0951	4.2122	4.3702	4.4437	1.8383	1.5612	1.3045	1.1109	0.96006	0.83652	0.71887	0.64524	0.55556	0.51783	0.48651
6/30/21	plate_3	100	NAM 6	0.7626	0	0.33333	0.30769	0.31346	0.32768	3.4225	3.6109	3.7656	3.8504	3.9487	4.0006	2.0006	1.8333	1.6523	1.4859	1.3409	1.2219	1.0833	1	0.88478	0.82768	0.7707
6/30/21	plate_3	101	NAM54	0.75805	0	0.35021	0.34222	0.35296	0.37504	3.2011	3.3808	3.5465	3.6328	3.7506	3.8008	1.9415	1.8332	1.7106	1.5654	1.4189	1.2975	1.1851	1.1088	1	0.94339	0.88854
6/30/21	plate_3	101	NAM54	0.72517	0	0.23176	0.20009	0.20278	0.21247	3.5276	3.8267	4.0006	4.1148	4.2219	4.2583	1.8029	1.5122	1.3094	1.1176	0.94246	0.79508	0.69047	0.5951	0.50811	0.48073	0.44267
6/30/21	plate_3	101	NAM54	0.75624	0	0.23449	0.22222	0.23077	0.23686	3.7285	4.1186	4.3333	4.4443	4.5891	4.6481	2.0974	1.75	1.4503	1.2379	1.0401	0.87999	0.74063	0.64809	0.55902	0.51506	0.46772
6/30/21	plate_3	102	NAM37	0.76966	0	0.22217	0.21529	0.22727	0.2466	2.7379	2.9557	3.1109	3.2177	3.3181	3.3918	1.9376	1.8005	1.7106	1.5791	1.4666	1.3589	1.244	1.149	1.028	0.97612	0.8991
6/30/21	plate_3	102	NAM37	0.77	0	0.24265	0.24325	0.25353	0.26868	3.0213	3.2007	3.3649	3.4443	3.5237	3.5596	1.7607	1.5756	1.4004	1.2298	1.077	0.95129	0.84157	0.7687	0.68875	0.64223	0.60002
6/30/21	plate_3	102	NAM37	0.77005	0	0.1819	0.18989	0.20271	0.21535	3.3507	3.6188	3.7863	3.9006	4	4.0543	1.9	1.5593	1.3238	1.1252	0.95943	0.80779	0.69239	0.60667	0.51929	0.47465	0.43759
6/30/21	plate_3	103	NAM48	0.75308	0	0.24311	0.24861	0.25717	0.27412	3.3193	3.5714	3.7384	3.8193	3.9045	4	1.8859	1.6984	1.5063	1.3333	1.19	1.0646	0.92417	0.84966	0.75	0.70536	0.64124
6/30/21	plate_3	103	NAM48	0.76704	0	0.21953	0.21832	0.22541	0.24	3.4354	3.6527	3.8193	3.9045	4.0005	4.0015	1.8923	1.6667	1.4319	1.2291	1.06	0.92868	0.79324	0.7119	0.60943	0.59091	0.53844
6/30/21	plate_3	103	NAM48	0.75977	0	0.27595	0.29124	0.30274	0.32434	3.8008	4.0015	4.1186	4.2122	4.2867	4.3174	2.4293	2.2331	2.0003	1.7776	1.5885	1.4358	1.2666	1.1398	0.98012	0.92151	0.84638
6/30/21	plate_3	104	NAM28	0.76963	0	0.18462	0.20625	0.21168	0.21656	3.2361	3.5	3.6475	3.7656	3.8831	3.9421	1.8333	1.4843	1.1408	0.90923	0.7393	0.62619	0.54714	0.50018	0.46656	0.42988	0.42587
6/30/21	plate_3	104	NAM28	0.76384	0	0.35082	0.33324	0.34497	0.36771	3.1771	3.3333	3.471	3.5639	3.6662	3.7481	1.9001	1.8146	1.6368	1.4688	1.3333	1.2001	1.07	0.97689	0.86625	0.81999	0.76755
6/30/21	plate_3	104	NAM28	0.76925	0	0.19537	0.21104	0.21736	0.22581	3.2011	3.4164	3.6091	3.7285	3.8649	3.9522	1.9443	1.6844	1.4091	1.1664	1	0.85954	0.75423	0.66659	0.58831	0.55234	0.51468
6/30/21	plate_3	105	NAM36	0.76028	0	0.25914	0.25003	0.24708	0.25302	3.5013	3.7143	3.8571	3.9522	4.0543	4.1066	1.8949	1.577	1.3371	1.1251	0.94745	0.82181	0.72005	0.65354	0.5839	0.54889	0.5206
6/30/21	plate_3	105	NAM36	0.76233	0	0.19327	0.20456	0.21353	0.22985	3.1078	3.2737	3.401	3.4809	3.5805	3.6091	1.5351	1.2707	1.0228	0.85119	0.71429	0.61288	0.54548	0.50007	0.46065	0.44	0.42117
6/30/21	plate_3	105	NAM36	0.74253	0	0.28588	0.28594	0.29413	0.30002	3.6328	3.8885	4.0018	4.1266	4.2361	4.2951	2	1.7242	1.5065	1.325	1.1464	1	0.86826	0.7566	0.65133	0.61172	0.54754
6/30/21	plate_3	106	NAM 4	0.76701	0	0.21832	0.21953	0.22075	0.22896	3.1208	3.2914	3.4582	3.5921	3.7285	3.8094	1.7747	1.5367	1.323	1.1252	0.96177	0.85328	0.74598	0.68816	0.62116	0.5872	0.55547
6/30/21	plate_3	106	NAM 4	0.74766	0	0.23596	0.22736	0.23088	0.23596	3.5805	3.8649	4.0552	4.1893	4.3005	4.3702	2.0003	1.7106	1.4653	1.2505	1.079	0.92682	0.79041	0.70319	0.60597	0.56345	0.52
6/30/21	plate_3	106	NAM 4	0.77165	0	0.25325	0.25006	0.25926	0.26251	3.5504	3.7907	3.9487	4.0596	4.1771	4.2646	2.0327	1.8112	1.5397	1.3333	1.1333	0.9645	0.83697	0.74151	0.65535	0.61656	0.57393
6/30/21	plate_3	107	NAM32	0.76705	0	0.25506	0.24687	0.26251	0.28577	3.2285	3.4354	3.6091	3.7214	3.8193	3.9045	1.8533	1.6761	1.4644	1.2857	1.1592	1.0553	0.96066	0.9012	0.81476	0.78272	0.74565
6/30/21	plate_3	107	NAM32	0.75428	0	0.28685	0.30003	0.30992	0.33312	3.3005	3.5007	3.6856	3.7384	3.8435	3.8963	2.0666	1.9038	1.6969	1.5139	1.3786	1.2563	1.1164	1.0253	0.91848	0.87773	0.8125
6/30/21	plate_3	107	NAM32	0.74965	0	0.27947	0.2728	0.27276	0.27527	2.7831	3.0008	3.1887	3.2945	3.4225	3.471	1.8889	1.6483	1.4443	1.25	1.1085	0.9779	0.86518	0.80028	0.71467	0.6666	0.64161
6/30/21	plate_3	108	RC	0.75595	0	0.17249	0.17864	0.1819	0.19293	3.2515	3.439	3.572	3.6662	3.7713	3.8485	1.7082	1.4006	1.1056	0.89204	0.73313	0.61368	0.52181	0.46958	0.4166	0.383	0.37732
6/30/21	plate_3	108	RC	0.75871	0	0.18578	0.20011	0.20784	0.2143	3.2007	3.4225	3.6109	3.7066	3.8333	3.9006	1.7945	1.4573	1.1538	0.95542	0.81824	0.71168	0.62739	0.58328	0.54104	0.49007	0.48286
6/30/21	plate_3	108	RC	0.72573	0	0.18989	0.18578	0.2034	0.22222	2.4164	2.5916	2.728	2.8504	3.0009	3.1429	1.7221	1.5679	1.4391	1.3158	1.2177	1.1144	1.0392	0.9791	0.90571	0.86268	0.8332
6/30/21	plate_3	109	NAM42	0.73038	0	0.22222	0.20365	0.20625	0.21887	2.7506	2.9136	3.0552	3.1505	3.2504	3.2867	1.5362	1.4138	1.3028	1.1514	1.0274	0.93044	0.85119	0.77778	0.72352	0.67356	0.63648
6/30/21	plate_3	109	NAM42	0.75723	0	0.17026	0.19098	0.20234	0.21429	3.3049	3.7616	3.9557	4.1008	4.215	4.2951	1.8573	1.4887	1.1631	0.94562	0.78868	0.67199	0.582	0.51568	0.47556	0.43425	0.42117
6/30/21	plate_3	109	NAM42	0.75447	0	0.16429	0.16365	0.16919	0.18045	3.2776	3.5331	3.6475	3.7066	3.8485	3.8662	1.572	1.333	1.0647	0.86656	0.70467	0.5832	0.5	0.45092	0.39625	0.37941	0.38712
6/30/21	plate_3	110	NAM13	0.75428	0	0.21535	0.21181	0.21887	0.23179	3.1829	3.4225	3.5805	3.6875	3.7907	3.8333	1.8752	1.6563	1.4847	1.3	1.1476	1.0412	0.91882	0.84209	0.7561	0.71467	0.66663
6/30/21	plate_3	110	NAM13	0.76233	0	0.27274	0.25325	0.26472	0.28197	3.1373	3.3918	3.5504	3.6266	3.7219	3.7741	2.0006	1.824	1.7106	1.5276	1.3753	1.2379	1.1138	1.0207	0.90184	0.86066	0.78868
6/30/21	plate_3	110	NAM13	0.77559	0	0.21953	0.20625	0.21353	0.22736	3.2737	3.5658	3.7616	3.87	4.0005	4.0473	2	1.6904	1.5	1.298	1.1001	0.96573	0.85719	0.76575	0.68328	0.64618	0.60292
6/30/21	plate_3	111	NAM11	0.74252	0	0.21128	0.18578	0.2082	0.22663	3.2504	3.5504	3.728	3.8662	4.0006	4.0645	2.0414	1.6899	1.471	1.2761	1.119	0.97689	0.84615	0.75482	0.66004	0.58932	0.54552
6/30/21	plate_3	111	NAM11	0.76707	0	0.24279	0.21207	0.21432	0.22146	3.5331	3.7219	3.8831	3.9991	4.0663	4.1266	1.9331	1.6877	1.4563	1.2263	1.0547	0.93181	0.79485	0.7291	0.63805	0.59633	0.55805
6/30/21	plate_3	111	NAM11	0.75927	0	0.16255	0.17455	0.18832	0.20002	3.4372	3.7219	3.9297	4.0552	4.1667	4.215	2.0006	1.4868	1.2253	1.0461	0.91571	0.80006	0.68758	0.61868	0.53901	0.4848	0.45984
6/30/21	plate_3	112	NAM38	0.76711	0	0.19506	0.20011	0.20008	0.2082	3.0014	3.3095	3.4632	3.572	3.7153	3.803	1.8003	1.3203	1	0.8	0.66667	0.57908	0.51274	0.47515	0.45007	0.39555	0.40014
6/30/21	plate_3	112	NAM38	0.767	0	0.2143	0.19123	0.19687	0.21535	2.8831	3.0596	3.2361	3.3333	3.4662	3.5301	1.5924	1.3332	1.0938	0.90963	0.79471	0.70729	0.63648	0.59478	0.5489	0.50974	0.5
6/30/21	plate_3	112	NAM38	0.76706	0	0.2055	0.18178	0.18384	0.19738	2.87	3.0872	3.2379	3.333	3.4505	3.5007	1.7945	1.4484	1.1615	0.97741	0.85021	0.76471	0.68978	0.64289	0.60723	0.55189	0.54235
6/30/21	plate_7	113	NAM14	0.75579	0	0.26711	0.24195	0.25753	0.28579	3.1066	3.3697	3.5301	3.6662	3.7066	3.7776	2.0806	1.8969	1.7	1.5865	1.471	1.3609	1.2707	1.1899	1.1085	1.0489	0.97594
6/30/21	plate_7	113	NAM14	0.75871	0	0.26868	0.20285	0.20319	0.21168	2.824	3.2007	3.3885	3.5276	3.6176	3.7066	1.9618	1.6779	1.3888	1.205	1.0512	0.94856	0.84794	0.78272	0.7145	0.68187	0.63834
6/30/21	plate_7	113	NAM14	0.74399	0	0.19098	0.17241	0.18047	0.19282	3.3049	3.5465	3.6475	3.7616	3.8649	3.9487	1.8483	1.4635	1.182	0.98193	0.82708	0.71656	0.65586	0.59022	0.55068	0.51568	0.50013
6/30/21	plate_7	114	NAM27	0.75378	0	0.17241	0.18989	0.19327	0.20907	3.3193	3.6091	3.7616	3.8571	3.9508	4	2.154	1.8	1.4754	1.2857	1.0852	0.95461	0.83018	0.72352	0.66105	0.60007	0.56857
6/30/21	plate_7	114	NAM27	0.76177	0	0.21247	0.19745	0.21688	0.244	3.1902	3.5504	3.7219	3.8504	3.9443	4	2.3	2.0627	1.8483	1.6768	1.5127	1.3716	1.2444	1.1364	1.0605	0.97972	0.92151
6/30/21	plate_7	114	NAM27	0.75312	0	0.15818	0.16964	0.18328	0.20008	3.125	3.4809	3.6663	3.8008	3.9006	4	2.1331	1.8415	1.5341	1.3332	1.149	1.0002	0.90605	0.81054	0.74575	0.69528	0.66093
6/30/21	plate_7	115	NAM50	0.74836	0	0.16667	0.1728	0.18073	0.19356	3.0872	3.3005	3.4505	3.5465	3.6188	3.6665	1.9091	1.6943	1.3865	1.1862	1.0201	0.8957	0.78735	0.70075	0.63469	0.5846	0.54552
6/30/21	plate_7	115	NAM50	0.74252	0	0.18751	0.1904	0.20011	0.21791	2.8193	3.0473	3.2003	3.3169	3.3697	3.3885	1.8438	1.6554	1.4004	1.2379	1.0938	1	0.87518	0.786	0.72188	0.66654	0.61558
6/30/21	plate_7	115	NAM50	0.73296	0	0.24056	0.24297	0.25006	0.26938	3.1887	3.3697	3.4225	3.4662	3.5276	3.5504	2	1.9091	1.6666	1.5265	1.3903	1.265	1.1579	1.0667	1	0.929	0.86975
6/30/21	plate_7	116	NAM46	0.75447	0	0.24195	0.22577	0.24195	0.26316	2.8959	3.1066	3.2504	3.3169	3.3697	3.4126	1.7821	1.577	1.4377	1.3333	1.2189	1.1318	1.0298	0.97385	0.90258	0.84626	0.78571
6/30/21	plate_7	116	NAM46	0.73791	0	0.17731	0.17731	0.18294	0.20259	3.5237	3.7142	3.8435	3.9045	3.9508	4	1.9331	1.6475	1.4004	1.2414	1.0923	0.97414	0.88748	0.78196	0.71784	0.65398	0.61398
6/30/21	plate_7	116	NAM46	0.72944	0	0.28	0.25717	0.2592	0.27814	3.1373	3.3481	3.4505	3.5465	3.6048	3.6328	1.9273	1.7273	1.5376	1.4	1.2618	1.1413	1.0421	0.94	0.87233	0.81422	0.75482
6/30/21	plate_7	117	NAM22	0.71122	0	0.15793	0.17442	0.19738	0.21515	3.2082	3.7143	3.9105	4.0543	4.1771	4.3174	2.1251	1.8572	1.6117	1.4216	1.2452	1.0991	0.97941	0.87509	0.78383	0.7227	0.67775
6/30/21	plate_7	117	NAM22	0.73195	0	0.27882	0.26938	0.27595	0.2916	2.3918	2.5504	2.6941	2.7907	2.8504	2.8959	1.5519	1.4198	1.2355	1.1353	1.0314	0.95223	0.89156	0.84615	0.80028	0.76314	0.73333
6/30/21	plate_7	117	NAM22	0.75729	0	0.19226	0.18622	0.18829	0.20285	3.4286	3.6426	3.7776	3.8769	3.9421	4.0005	1.7878	1.4101	1.1047	0.95751	0.81476	0.74351	0.69009	0.63569	0.60362	0.57823	0.55129
6/30/21	plate_7	118	NAM31	0.75749	0	0.30662	0.26979	0.27273	0.28197	3.2379	3.4443	3.5805	3.6856	3.7636	3.7776	2.072	1.8438	1.618	1.4721	1.3332	1.222	1.1204	1.0235	0.94153	0.88439	0.81999
6/30/21	plate_7	118	NAM31	0.74705	0	0.24351	0.22612	0.22501	0.2344	3.4354	3.5504	3.6527	3.7506	3.8333	3.8571	1.9392	1.7102	1.4286	1.2444	1.0801	0.94118	0.84638	0.74565	0.6886	0.64405	0.61288
6/30/21	plate_7	118	NAM31	0.74045	0	0.16656	0.16667	0.18355	0.20423	3.3918	3.6963	3.8571	3.9993	4.0645	4.1309	2.0769	1.8328	1.5487	1.3491	1.1821	1.0579	0.98286	0.90322	0.85483	0.80952	0.78697
6/30/21	plate_7	119	NAM29	0.74701	0	0.24195	0.23176	0.22214	0.2297	2.6792	2.8332	2.9522	3.0389	3.125	3.1902	1.75	1.5315	1.2955	1.1464	1.0207	0.92012	0.84005	0.77778	0.73589	0.70365	0.66105
6/30/21	plate_7	119	NAM29	0.74461	0	0.19765	0.20423	0.21053	0.22106	2.7	2.8969	3.044	3.1666	3.2776	3.3808	1.7331	1.5625	1.3481	1.2077	1.1036	1.0002	0.9375	0.87697	0.83061	0.8002	0.7638
6/30/21	plate_7	119	NAM29	0.72775	0	0.22465	0.22577	0.22222	0.23088	2.8645	3.0012	3.1066	3.2117	3.2646	3.2776	1.8623	1.6667	1.4286	1.2858	1.1503	1.0475	0.93333	0.85119	0.7715	0.70729	0.6457
6/30/21	plate_7	120	NAM 3	0.75045	0	0.19517	0.20008	0.20285	0.21627	3.2361	3.4443	3.5891	3.7004	3.7907	3.8504	1.6455	1.3502	1.0833	0.91848	0.76471	0.66667	0.59629	0.54552	0.5083	0.48986	0.46156
6/30/21	plate_7	120	NAM 3	0.71743	0	0.23077	0.24351	0.24063	0.25302	3.4759	3.8003	3.9508	4.0506	4.1377	4.1667	1.8859	1.6407	1.3571	1.1704	1	0.87714	0.7857	0.6886	0.62511	0.57908	0.54003
6/30/21	plate_7	120	NAM 3	0.74924	0	0.18073	0.19359	0.19694	0.2082	3.1309	3.4101	3.5714	3.6917	3.7907	3.8435	2	1.6768	1.3837	1.2001	1.0245	0.89428	0.78196	0.6991	0.63655	0.59101	0.55454
6/30/21	plate_4	121	NAM12	0.75775	0	0.2615	0.24998	0.25753	0.2783	3.0465	3.215	3.4004	3.5009	3.6221	3.6662	1.9	1.7863	1.6253	1.5184	1.412	1.3028	1.2119	1.1295	1.0444	0.95223	0.89204
6/30/21	plate_4	121	NAM12	0.72649	0	0.19256	0.1818	0.1883	0.20007	3.4443	3.7506	3.9421	4.0663	4.2776	4.2951	1.8183	1.5001	1.3254	1.1665	1.0002	0.86608	0.7397	0.63744	0.57143	0.5096	0.47058
6/30/21	plate_4	121	NAM12	0.76705	0	0.13805	0.14283	0.15398	0.17533	2.8885	3.2515	3.4662	3.572	3.6662	3.7153	1.8757	1.4704	1.1875	1.0292	0.87114	0.75012	0.66652	0.62672	0.56829	0.54362	0.53333
6/30/21	plate_4	122	NAM17	0.76708	0	0.24633	0.23298	0.23449	0.24493	3.0012	3.2857	3.4786	3.6006	3.6963	3.75	2.072	1.7	1.4091	1.2502	1.1041	1.0002	0.92319	0.86803	0.80779	0.75881	0.73098
6/30/21	plate_4	122	NAM17	0.75109	0	0.34714	0.26326	0.2297	0.22222	3.3507	3.5	3.7026	3.7776	3.8435	3.939	2.1251	1.8112	1.5385	1.3333	1.1768	1.0654	0.95679	0.87031	0.81054	0.75009	0.70588
6/30/21	plate_4	122	NAM17	0.74774	0	0.34289	0.31582	0.30884	0.30884	3.4101	3.6109	3.751	3.7957	3.8885	3.9006	2.0974	1.8977	1.6923	1.5002	1.3333	1.2024	1.0638	0.94888	0.86549	0.78493	0.71676
6/30/21	plate_4	123	NAM10	0.75377	0	0.15078	0.16	0.16888	0.1864	3.0596	3.3808	3.5805	3.7066	3.8142	3.8769	1.8969	1.4212	1.1251	0.95176	0.81336	0.70869	0.63476	0.58772	0.5379	0.50407	0.4902
6/30/21	plate_4	123	NAM10	0.76233	0	0.24351	0.23298	0.23449	0.25	3.308	3.5552	3.7384	3.8332	3.9443	4	2.0888	1.8002	1.5791	1.3571	1.1666	1.0456	0.94118	0.84104	0.78328	0.72527	0.67929
6/30/21	plate_4	123	NAM10	0.75456	0	0.26511	0.24075	0.24708	0.26088	3.2408	3.4411	3.6091	3.7143	3.8435	3.9006	1.9078	1.6811	1.4534	1.2707	1.1132	1	0.90184	0.83018	0.77129	0.73098	0.68766
6/30/21	plate_4	124	NAM64	0.73393	0	0.13956	0.17144	0.16656	0.17933	2.3021	2.7017	2.8885	3.0009	3.1104	3.1824	1.7096	1.3885	1.1003	0.96101	0.82184	0.69239	0.61094	0.56874	0.50033	0.4688	0.45482
6/30/21	plate_4	124	NAM64	0.73655	0	0.18045	0.16648	0.18431	0.20391	3.118	3.4293	3.6328	3.7776	3.8885	3.9331	1.9661	1.6067	1.3481	1.1851	1.022	0.8982	0.80028	0.72439	0.6518	0.6	0.55972
6/30/21	plate_4	124	NAM64	0.75097	0	0.13423	0.16195	0.16042	0.17317	3.044	3.3507	3.5504	3.6856	3.8435	3.8963	1.8961	1.3517	1.0471	0.87773	0.71573	0.61398	0.53328	0.47843	0.44065	0.4154	0.39999
6/30/21	plate_4	125	NAM29	0.76704	0	0.26981	0.25326	0.26662	0.29167	3.6491	3.9105	4.1186	4.2219	4.3333	4.3885	2.518	2.1878	1.9392	1.7431	1.5791	1.4503	1.3134	1.1903	1.1041	1.0002	0.92555
6/30/21	plate_4	125	NAM29	0.76703	0	0.16902	0.19517	0.20259	0.21325	3.4101	3.7331	4	4.1266	4.2951	4.4	2.4006	1.731	1.4	1.2002	1.0221	0.8808	0.77285	0.6949	0.63158	0.58824	0.55366
6/30/21	plate_4	125	NAM29	0.74965	0	0.2261	0.2034	0.20014	0.21302	3.3142	3.6	3.7863	3.9164	4.0007	4.0723	2.0977	1.728	1.5388	1.3481	1.1788	1.0301	0.88143	0.78409	0.70729	0.64286	0.59088
6/30/21	plate_4	126	NAM37	0.76924	0	0.22839	0.20217	0.21104	0.22086	3.2082	3.6009	3.8267	4	4.1066	4.1429	2.3458	2.0006	1.7685	1.5504	1.3548	1.2167	1.0881	0.98107	0.90458	0.8249	0.76938
6/30/21	plate_4	126	NAM37	0.77861	0	0.22214	0.23176	0.23253	0.24556	3.2285	3.4286	3.5997	3.7004	3.8267	3.8885	2.2	1.8825	1.649	1.4761	1.2887	1.1634	1.0392	0.9503	0.87941	0.81827	0.77771
6/30/21	plate_4	126	NAM37	0.76709	0	0.27505	0.25326	0.25753	0.25971	3.0009	3.2756	3.4759	3.5762	3.6507	3.6875	2.3107	2.0925	1.9134	1.7839	1.6496	1.5003	1.3704	1.2752	1.1559	1.0638	1
6/30/21	plate_4	127	NAM 4	0.75927	0	0.25971	0.24351	0.26326	0.2838	3.5891	3.8885	4.0645	4.1667	4.2219	4.2521	2.3222	2.1	1.8483	1.6574	1.4847	1.3254	1.1896	1.0752	0.97885	0.8982	0.83281
6/30/21	plate_4	127	NAM 4	0.74838	0	0.42568	0.37295	0.38186	0.41641	2.9415	3.1382	3.3058	3.3938	3.5018	3.5404	2.0806	2.072	1.9648	1.9045	1.8263	1.7423	1.6666	1.6005	1.5206	1.4519	1.375
6/30/21	plate_4	127	NAM 4	0.7602	0	0.40265	0.35376	0.37037	0.40517	3.401	3.6377	3.7907	3.875	4	4.0469	2.2482	2.1356	1.9696	1.8333	1.7063	1.6055	1.5001	1.4	1.3045	1.2201	1.1364
6/30/21	plate_4	128	NAM 9	0.75693	0	0.1409	0.15631	0.16104	0.17738	3.1469	3.4293	3.5404	3.6266	3.75	3.7515	2.0004	1.4716	1.1818	1	0.85021	0.73176	0.64649	0.57771	0.52951	0.5	0.46818
6/30/21	plate_4	128	NAM 9	0.76138	0	0.17358	0.17199	0.18663	0.20585	2.9045	3.1887	3.3507	3.4553	3.5945	3.6656	2	1.5939	1.3517	1.1665	1.0002	0.9	0.81818	0.7566	0.69588	0.6457	0.61738
6/30/21	plate_4	128	NAM 9	0.76409	0	0.15385	0.17814	0.18462	0.2	3.2117	3.5504	3.7219	3.8333	3.9443	4	2.1726	1.7	1.4198	1.1896	1	0.85119	0.75739	0.67587	0.62498	0.57895	0.55556
6/30/21	plate_4	129	NAM 6	0.76956	0	0.24385	0.23084	0.24633	0.2615	4.0002	4.3333	4.5301	4.6481	4.7066	4.5859	2.3333	2.0974	1.8288	1.6574	1.4792	1.3246	1.1708	1.022	0.92773	0.85011	0.77987
6/30/21	plate_4	129	NAM 6	0.76153	0	0.35841	0.34955	0.37394	0.4	3.6475	3.8409	4.0007	4.1266	4.2	4.2361	2.4443	2.4006	2.215	2.0414	1.8868	1.7501	1.6168	1.5388	1.4515	1.412	1.3636
6/30/21	plate_4	129	NAM 6	0.76384	0	0.20833	0.19169	0.20585	0.22727	3.7331	4.0018	4.215	4.3583	4.5331	4.5727	2.2806	1.7845	1.5455	1.3422	1.1711	1.0475	0.91104	0.8125	0.74466	0.68958	0.63758
6/30/21	plate_4	130	NAM24	0.74144	0	0.25	0.19481	0.21562	0.23863	3.7613	4.0005	4.22	4.3536	4.5714	4.5766	2.2954	1.8525	1.5391	1.3158	1.1251	1	0.85476	0.74534	0.6783	0.61552	0.56831
6/30/21	plate_4	130	NAM24	0.77214	0	0.21688	0.19745	0.21429	0.22736	3.7506	3.9991	4.1667	4.3521	4.5552	4.6109	2.2727	1.7761	1.42	1.2274	1.066	0.96036	0.85546	0.77129	0.70869	0.66081	0.60966
6/30/21	plate_4	130	NAM24	0.77765	0	0.39991	0.28128	0.27773	0.2838	3.6377	3.8963	4.1066	4.1667	4.3005	4.3333	2.1381	1.8787	1.5791	1.3846	1.2096	1.0436	0.93787	0.82708	0.75009	0.70075	0.65
6/30/21	plate_4	131	NAM40	0.76233	0	0.2528	0.16276	0.16663	0.17945	3.1208	3.5465	3.7776	3.9105	4.0921	4.1667	2.1926	1.7242	1.4391	1.2656	1.1132	0.98012	0.86549	0.77778	0.72306	0.66667	0.62511
6/30/21	plate_4	131	NAM40	0.76813	0	0.26472	0.23298	0.23083	0.24126	3.7219	3.939	4.1066	4.2122	4.3536	4.6893	2.841	2.7209	2.6219	2.5005	2.3577	2.2242	2.1	1.967	1.8333	1.7125	1.606
6/30/21	plate_4	131	NAM40	0.7746	0	0.19537	0.20741	0.20984	0.22075	3.7384	3.9006	4.1109	4.1594	4.2184	4.2219	2.1618	1.8472	1.6154	1.4283	1.2833	1.1546	1.0002	0.9193	0.83133	0.76797	0.72005
6/30/21	plate_4	132	NAM46	0.75038	0	0.33333	0.29685	0.30353	0.3136	3.2945	3.4632	3.5774	3.6437	3.6984	3.7331	1.8571	1.6838	1.5008	1.3472	1.2032	1.0549	0.94361	0.84638	0.76922	0.69778	0.64186
6/30/21	plate_4	132	NAM46	0.76368	0	0.22406	0.21056	0.21642	0.23079	3.439	3.6	3.7153	3.7863	3.8769	3.925	2.0386	1.7206	1.5	1.2769	1.0724	0.90446	0.77771	0.66667	0.61203	0.5613	0.51885
6/30/21	plate_4	132	NAM46	0.7582	0	0.3272	0.28981	0.29202	0.30081	3.333	3.4786	3.6	3.7066	3.8142	3.8769	2.0414	1.8406	1.625	1.4309	1.25	1.0938	0.94076	0.82825	0.76015	0.69998	0.63158
6/30/21	plate_4	133	NAM26	0.767	0	0.20505	0.19617	0.20044	0.21535	3.3697	3.5891	3.7776	3.9297	4.0007	4.0006	2.0806	1.7456	1.5001	1.2776	1.0736	0.90923	0.78653	0.69496	0.63441	0.58878	0.54547
6/30/21	plate_4	133	NAM26	0.76711	0	0.15938	0.15938	0.1644	0.18201	3.3697	3.5891	3.7656	3.8435	4.0009	4.0018	1.9311	1.543	1.256	1.0456	0.8808	0.75881	0.66562	0.59685	0.55551	0.5255	0.50008
6/30/21	plate_4	133	NAM26	0.7711	0	0.27668	0.25625	0.256	0.28272	3.0014	3.2663	3.439	3.572	3.6662	3.7153	1.9164	1.6959	1.483	1.3591	1.2263	1.118	1.0003	0.94627	0.87518	0.82856	0.7752
6/30/21	plate_4	134	NAM41	0.7645	0	0.17945	0.17335	0.17648	0.19566	3.4164	3.8267	3.9301	4.0469	4.2863	4.4756	2.5814	2.2297	2.1039	2.0254	1.917	1.822	1.7325	1.6507	1.5745	1.5423	1.4951
6/30/21	plate_4	134	NAM41	0.76505	0	0.16004	0.18184	0.18948	0.20006	3.5921	3.7907	3.9557	3.875	3.8332	3.875	1.8685	1.5951	1.3764	1.2299	1.0918	1	0.89107	0.80004	0.74264	0.69733	0.64942
6/30/21	plate_4	134	NAM41	0.77288	0	0.22406	0.24214	0.2592	0.27614	3.5805	3.6662	3.7776	3.8167	3.8924	3.8614	2.1792	1.9311	1.6475	1.4247	1.2112	1.0207	0.86912	0.75428	0.68333	0.62153	0.58977
6/30/21	plate_4	136	NAM10	0.74983	0	0.2143	0.14437	0.14777	0.15793	2.87	3.25	3.5	3.6188	3.7907	3.8576	2.2408	1.8961	1.6765	1.5	1.3293	1.1953	1.0872	1	0.91571	0.84954	0.79573
6/30/21	plate_4	136	NAM10	0.76409	0	0.15861	0.17573	0.18182	0.19715	3.8769	4.1109	4.215	4.2867	4.4639	4.4345	2.1726	1.6455	1.344	1.1342	0.9508	0.80937	0.70092	0.61398	0.56376	0.51401	0.48012
6/30/21	plate_4	136	NAM10	0.76482	0	0.16479	0.16085	0.17007	0.18368	3.3466	3.7143	3.9006	4.0005	4.1309	4.1833	2.3145	1.9463	1.6204	1.3856	1.182	1.0379	0.92569	0.83615	0.76922	0.70001	0.66362
6/30/21	plate_4	137	NAM30	0.77005	0	0.2	0.19231	0.19356	0.20907	3.3333	3.5301	3.7153	3.8003	3.8831	3.9421	2	1.7102	1.4519	1.2423	1.0813	0.93181	0.82856	0.75017	0.68962	0.6388	0.6041
6/30/21	plate_4	137	NAM30	0.76703	0	0.15064	0.16217	0.16665	0.18507	3.1902	3.5015	3.7776	3.9443	4.1667	4.2361	2.2962	1.7796	1.5455	1.3524	1.1559	1	0.88158	0.78978	0.71104	0.66002	0.61614
6/30/21	plate_4	137	NAM30	0.77334	0	0.18047	0.1666	0.17533	0.19239	3.2515	3.6266	3.858	4.0022	4.233	4.3328	2.2613	1.6563	1.3462	1.118	0.92308	0.78778	0.6904	0.62739	0.56829	0.53511	0.51104
6/30/21	plate_4	138	NAM42	0.75775	0	0.27595	0.25534	0.26656	0.2881	2.9522	3.1003	3.2219	3.3169	3.4225	3.471	1.9568	1.8277	1.6554	1.5626	1.4545	1.3462	1.2505	1.1714	1.0857	1.0003	0.97385
6/30/21	plate_4	138	NAM42	0.70965	0	0.19324	0.18751	0.19738	0.21529	2.812	3.0004	3.1505	3.2163	3.2914	3.3808	1.7144	1.6622	1.5002	1.3599	1.2534	1.1468	1.0605	0.99917	0.91882	0.86039	0.80937
6/30/21	plate_4	138	NAM42	0.74375	0	0.17705	0.20217	0.2083	0.22219	3.5658	3.841	4	4.0921	4.2122	4.2379	2.0627	1.6943	1.3502	1.0894	0.91217	0.78328	0.67655	0.57745	0.54167	0.50013	0.46533
6/30/21	plate_4	139	NAM31	0.76036	0	0.28579	0.24997	0.25865	0.27274	3.0951	3.4225	3.6188	3.7285	3.8649	3.9443	2.291	2.0605	1.8112	1.6475	1.488	1.3589	1.2451	1.1554	1.06	0.98125	0.92464
6/30/21	plate_4	139	NAM31	0.75294	0	0.20467	0.18407	0.19537	0.21104	3.6856	3.9045	4.0506	4.1347	4.2521	4.3507	2.254	1.9415	1.658	1.4511	1.25	1.098	0.94643	0.82262	0.74202	0.66933	0.60695
6/30/21	plate_4	139	NAM31	0.76701	0	0.3751	0.32359	0.32391	0.34783	3.8333	4.0015	4.1386	4.2646	4.3885	4.3769	2.291	2.2263	2.0357	1.8873	1.7705	1.6667	1.5717	1.4859	1.4052	1.3413	1.2785
6/30/21	plate_4	140	RC	0.7135	0	0.27445	0.26787	0.27778	0.2885	2.9006	3.1109	3.2663	3.3331	3.471	3.471	1.7004	1.6208	1.5003	1.3636	1.2504	1.1331	1.046	0.97214	0.89204	0.84255	0.78047
6/30/21	plate_4	140	RC	0.75045	0	0.27527	0.26326	0.26584	0.27911	3.2945	3.4443	3.6006	3.7219	3.8435	3.8963	1.9359	1.7878	1.6388	1.4847	1.3328	1.1953	1.0752	1	0.91848	0.86667	0.81095
6/30/21	plate_4	140	RC	0.7645	0	0.375	0.33325	0.34788	0.38232	3.2082	3.3885	3.5552	3.6328	3.7143	3.7776	2.1618	2.0368	1.8828	1.7427	1.6253	1.5002	1.4004	1.295	1.2171	1.1333	1.0667
6/30/21	plate_4	141	NAM12	0.7549	0	0.24593	0.24297	0.25425	0.2707	3.1589	3.4443	3.6377	3.7515	3.858	3.9331	2.333	2.0368	1.8218	1.6665	1.5002	1.3589	1.2331	1.1381	1.0362	0.96177	0.89156
6/30/21	plate_4	141	NAM12	0.75045	0	0.15825	0.18178	0.18159	0.2	3.1829	3.3262	3.4557	3.5504	3.6188	3.6582	1.8288	1.4657	1.1464	0.95223	0.77357	0.66655	0.57699	0.52381	0.48549	0.46093	0.43666
6/30/21	plate_4	141	NAM12	0.75386	0	0.15142	0.17455	0.17199	0.18462	3.4293	3.6437	3.7863	3.9297	4.1331	4.1664	1.87	1.375	1.0253	0.8808	0.75623	0.66652	0.58155	0.5002	0.45286	0.41518	0.38186
6/30/21	plate_4	142	NAM18	0.7611	0	0.2344	0.22762	0.2381	0.25326	3.1266	3.4101	3.6006	3.6662	3.7153	3.7515	2.1208	1.8623	1.649	1.4688	1.3246	1.2143	1.1041	1.0213	0.9375	0.86849	0.82208
6/30/21	plate_4	142	NAM18	0.76177	0	0.31652	0.18751	0.19745	0.21429	3.0951	3.4164	3.6665	3.8094	3.9522	4.0015	2.1331	1.7501	1.5001	1.3077	1.1624	1.0444	0.9582	0.88679	0.82451	0.7707	0.72584
6/30/21	plate_4	142	NAM18	0.75045	0	0.21128	0.21924	0.22727	0.24151	3.0552	3.2857	3.4443	3.5276	3.6109	3.6437	1.9376	1.6969	1.4859	1.3218	1.1753	1.0456	0.92682	0.83333	0.75526	0.6875	0.64161
6/30/21	plate_4	143	NAM 2	0.7611	0	0.2	0.20011	0.20741	0.2206	3.4	3.6377	3.8	3.8885	4.0005	4.0007	2.1381	1.7696	1.4476	1.2435	1.0732	0.94248	0.8332	0.75	0.69239	0.63636	0.59629
6/30/21	plate_4	143	NAM 2	0.76899	0	0.18676	0.1666	0.16955	0.17982	3.358	3.625	3.8142	3.9212	4.0552	4.1109	2.1582	1.6753	1.3256	1.1153	0.96527	0.84749	0.76953	0.70149	0.65759	0.61821	0.58624
6/30/21	plate_4	143	NAM 2	0.7698	0	0.18519	0.1837	0.17945	0.1904	3.5276	3.7656	4.0005	4.1008	4.2646	4.3312	2.2007	1.7776	1.4004	1.1777	1.0201	0.88875	0.79618	0.72422	0.67929	0.63328	0.60772
6/30/21	plate_4	144	NAM36	0.75595	0	0.36084	0.27778	0.28328	0.29511	3.2756	3.4662	3.5639	3.6779	3.7713	3.7863	2.0008	1.8146	1.5803	1.3932	1.2596	1.118	1	0.91428	0.82043	0.75012	0.70019
6/30/21	plate_4	144	NAM36	0.76177	0	0.17857	0.1944	0.20625	0.21739	3.2613	3.6188	3.8094	4	4.1186	4.1667	2.1038	1.5626	1.2945	1.06	0.8982	0.76938	0.66667	0.59509	0.54714	0.50772	0.48447
6/30/21	plate_4	144	NAM36	0.7606	0	0.2344	0.24	0.2381	0.24995	3.1902	3.4004	3.5552	3.6665	3.7907	3.8008	1.8828	1.5791	1.2955	1.091	0.91317	0.77778	0.67466	0.61288	0.55935	0.51633	0.5
6/30/21	plate_4	145	NAM32	0.743	0	0.17455	0.17647	0.1837	0.20006	3.2945	3.5639	3.7515	3.8769	4	4.0552	2.3	1.8623	1.6287	1.4002	1.2003	1.0667	0.93044	0.83326	0.7592	0.70299	0.65803
6/30/21	plate_4	145	NAM32	0.75569	0	0.17325	0.18047	0.17945	0.18751	3.1373	3.399	3.5714	3.6856	3.8008	3.8333	2.0666	1.6364	1.2927	1.0456	0.87233	0.76471	0.67855	0.62208	0.57143	0.53859	0.50772
6/30/21	plate_4	145	NAM32	0.75045	0	0.15273	0.16659	0.16659	0.17771	3.2007	3.5504	3.7907	3.8831	4.0828	4.144	2.1589	1.6208	1.3088	1.0976	0.91317	0.8	0.69403	0.62498	0.57157	0.53202	0.50018
6/30/21	plate_4	146	NAM15	0.76463	0	0.23538	0.21791	0.21529	0.2285	3.5921	3.8504	4.0006	4.1109	4.2122	4.2646	2.0941	1.847	1.595	1.3808	1.1741	1.0362	0.88889	0.7857	0.71924	0.65535	0.59685
6/30/21	plate_4	146	NAM15	0.74916	0	0.23921	0.22689	0.22736	0.24173	3.3697	3.5331	3.6834	3.8142	3.939	4	2	1.7314	1.512	1.3333	1.2001	1.0781	0.99946	0.89042	0.83331	0.7776	0.73081
6/30/21	plate_4	146	NAM15	0.76409	0	0.1644	0.16	0.16888	0.18751	3.293	3.6667	3.8885	4.0543	4.2434	4.2951	2.2666	1.7796	1.5003	1.3152	1.1325	1	0.87923	0.8	0.72352	0.66659	0.62531
6/30/21	plate_4	147	NAM54	0.75505	0	0.17395	0.18558	0.20217	0.22188	3.0316	3.1609	3.2962	3.401	3.5005	3.5658	1.8002	1.5974	1.3839	1.2258	1.0691	0.93323	0.83928	0.77109	0.71996	0.67508	0.64294
6/30/21	plate_4	147	NAM54	0.74583	0	0.20259	0.17857	0.18954	0.21128	3.2117	3.4505	3.6227	3.7186	3.8769	3.9006	2.1251	1.9415	1.7588	1.5555	1.3701	1.2	1.0682	0.97004	0.88057	0.8044	0.74565
6/30/21	plate_4	147	NAM54	0.74931	0	0.22663	0.22501	0.23378	0.25326	3.3169	3.4354	3.5658	3.6091	3.7153	3.7506	2.1	1.9415	1.7878	1.6109	1.4167	1.2504	1.1221	1.022	0.93617	0.86625	0.80113
6/30/21	plate_4	148	NAM 8	0.7328	0	0.15255	0.15789	0.16429	0.17771	3.1266	3.4293	3.5774	3.6941	3.8	3.8662	2.2002	1.7509	1.5654	1.3894	1.2404	1.0728	0.94427	0.84671	0.75012	0.67066	0.6219
6/30/21	plate_4	148	NAM 8	0.72543	0	0.17933	0.18875	0.1819	0.19506	2.1824	2.5885	2.8328	3.0007	3.2	3.2515	1.9001	1.6824	1.4234	1.2379	1.0938	0.9392	0.84383	0.77435	0.69995	0.63636	0.59509
6/30/21	plate_4	148	NAM 8	0.73672	0	0.21905	0.17455	0.1864	0.20352	3.0004	3.4004	3.6188	3.7684	3.88	3.9421	2.3692	2.1111	1.9648	1.7796	1.5756	1.3716	1.1948	1.0549	0.93543	0.82634	0.74984
6/30/21	plate_4	149	NAM14	0.75905	0	0.17945	0.17945	0.18187	0.19481	3.2177	3.5007	3.7143	3.8267	3.9508	4.0473	2.1038	1.6666	1.3659	1.1765	1	0.88679	0.7925	0.72149	0.66081	0.6102	0.5714
6/30/21	plate_4	149	NAM14	0.75775	0	0.20302	0.20014	0.21549	0.22465	2.7219	3.1066	3.3169	3.4417	3.5552	3.6109	2.0008	1.6666	1.471	1.3211	1.1667	1.0512	0.95129	0.8808	0.80894	0.75623	0.70775
6/30/21	plate_4	149	NAM14	0.72543	0	0.17016	0.13713	0.13637	0.14286	2.001	2.6662	3	3.1664	3.3328	3.4164	1.8003	1.546	1.3914	1.2694	1.1247	1	0.89536	0.81818	0.74229	0.67678	0.62496
6/30/21	plate_4	150	NAM11	0.74496	0	0.2704	0.2308	0.22963	0.25385	3.0538	3.2219	3.3536	3.4293	3.5018	3.5301	1.87	1.7607	1.5795	1.4377	1.286	1.1428	1.0245	0.92857	0.83806	0.77435	0.7082
6/30/21	plate_4	150	NAM11	0.74434	0	0.27882	0.23088	0.24593	0.26979	3.1109	3.3333	3.471	3.5331	3.6667	3.6475	2.0003	1.8078	1.5924	1.4198	1.2572	1.1075	1	0.90469	0.81095	0.74283	0.68621
6/30/21	plate_4	150	NAM11	0.75231	0	0.18178	0.18182	0.17945	0.18915	3.3885	3.5552	3.6667	3.7656	3.8769	3.8769	1.8714	1.6313	1.3333	1.1003	0.89156	0.73004	0.60695	0.52389	0.46714	0.42148	0.3967
6/30/21	plate_4	151	NAM23	0.76153	0	0.19418	0.18073	0.18046	0.19188	3.2379	3.5007	3.6875	3.7907	3.925	4	2	1.5527	1.2435	1.0274	0.87233	0.74485	0.66948	0.62096	0.57488	0.53228	0.50016
6/30/21	plate_4	151	NAM23	0.73676	0	0.30298	0.25865	0.26868	0.29237	2.75	2.9006	3.0473	3.1003	3.2007	3.2361	1.6877	1.5989	1.4859	1.4057	1.3246	1.2288	1.1656	1.1154	1.0555	1.0002	0.95542
6/30/21	plate_4	151	NAM23	0.7645	0	0.17648	0.15725	0.16276	0.18178	2.9136	3.2857	3.4759	3.6006	3.7143	3.7616	1.9164	1.5331	1.244	1.0235	0.86667	0.75428	0.67855	0.6272	0.57396	0.53846	0.5083
6/30/21	plate_4	152	NAM27	0.73655	0	0.19638	0.13847	0.14007	0.14635	2.5301	3.0663	3.3331	3.5331	3.6667	3.75	1.9552	1.5795	1.4164	1.2636	1.1075	0.9696	0.87163	0.81095	0.72727	0.66562	0.6219
6/30/21	plate_4	152	NAM27	0.75334	0	0.15585	0.17573	0.17455	0.18752	2.8959	3.2515	3.4443	3.5639	3.7219	3.7515	1.885	1.4377	1.1281	0.94427	0.78571	0.66656	0.59122	0.5416	0.49007	0.46557	0.44065
6/30/21	plate_4	152	NAM27	0.74086	0	0.27471	0.2206	0.25	0.28234	3.4	3.751	3.9532	4.0794	4.1898	4.2061	2.4164	2.0006	1.8577	1.6877	1.5593	1.4183	1.3	1.2046	1.1085	1.0232	0.93333
6/30/21	plate_7	153	NAM25	0.73631	0	0.2	0.20833	0.21325	0.21839	2.8143	3.0473	3.1656	3.2776	3.3507	3.3885	1.8037	1.5553	1.2776	1.1221	0.97741	0.8754	0.76952	0.7082	0.6373	0.59253	0.55652
6/30/21	plate_7	153	NAM25	0.74341	0	0.12773	0.13637	0.14099	0.14517	2.7395	3.2285	3.444	3.5891	3.6761	3.7331	1.9612	1.4847	1.1768	0.99965	0.82021	0.69152	0.59084	0.5173	0.4546	0.41656	0.38468
6/30/21	plate_7	153	NAM25	0.74146	0	0.22188	0.19434	0.20014	0.20625	3.1771	3.5331	3.7153	3.858	3.9297	4.0007	2.3188	1.7778	1.583	1.4073	1.25	1.0971	0.97077	0.85021	0.76314	0.68047	0.61368
6/30/21	plate_7	154	NAM48	0.75382	0	0.16461	0.16237	0.16902	0.18182	3.0522	3.4004	3.5552	3.6893	3.7776	3.8142	2.0405	1.7574	1.4573	1.25	1.0746	0.929	0.80207	0.71113	0.63163	0.582	0.5415
6/30/21	plate_7	154	NAM48	0.75097	0	0.20259	0.17648	0.18073	0.19231	3.0005	3.3697	3.5237	3.6109	3.6856	3.7219	2.0003	1.7493	1.4737	1.286	1.1013	0.95223	0.8332	0.73795	0.66654	0.61094	0.56766
6/30/21	plate_7	154	NAM48	0.76704	0	0.19537	0.1761	0.17731	0.18689	3.0469	3.3918	3.5921	3.6829	3.7776	3.8217	2.1432	1.7715	1.4859	1.2696	1.0888	0.96036	0.87266	0.77357	0.71964	0.67342	0.64079
6/30/21	plate_7	155	NAM50	0.75167	0	0.17738	0.15264	0.16353	0.17912	2.6328	3.1109	3.3333	3.4443	3.5639	3.6176	2.1208	1.8464	1.569	1.3932	1.2435	1.1013	0.97187	0.88551	0.78571	0.72725	0.6518
6/30/21	plate_7	155	NAM50	0.70577	0	0.16217	0.16236	0.1644	0.17325	2.2831	2.5961	2.824	3.001	3.1266	3.2509	2.0916	1.7914	1.5793	1.4234	1.25	1.1172	1	0.90136	0.80419	0.74283	0.67342
6/30/21	plate_7	155	NAM50	0.75217	0	0.12949	0.12903	0.12338	0.12788	2.7696	3.1003	3.3049	3.4004	3.4748	3.5237	2.065	1.6154	1.2951	1.0888	0.9582	0.85476	0.75881	0.68244	0.62602	0.5846	0.5489
6/30/21	plate_7	156	NAM34	0.74494	0	0.14064	0.15255	0.14809	0.16341	2.7066	3.0005	3.118	3.2361	3.2945	3.3434	1.8146	1.4224	1.0985	0.88252	0.71429	0.60506	0.51033	0.47671	0.43125	0.41747	0.38009
6/30/21	plate_7	156	NAM34	0.75167	0	0.17172	0.18045	0.2034	0.2344	2.8885	3.2945	3.471	3.6	3.6665	3.7186	2.1309	1.8645	1.6554	1.4843	1.2945	1.1342	0.97472	0.86363	0.76755	0.69588	0.63066
6/30/21	plate_7	156	NAM34	0.75977	0	0.12949	0.13537	0.13847	0.15001	2.9025	3.333	3.5	3.6109	3.7275	3.8008	2.3207	1.8331	1.5672	1.3451	1.1714	1.0436	0.9081	0.82898	0.74063	0.6897	0.6332
6/30/21	plate_7	157	NAM39	0.74496	0	0.12163	0.12858	0.14064	0.15255	2.4101	2.8328	3.0538	3.2177	3.3507	3.439	1.8331	1.606	1.3888	1.2288	1.1024	1	0.91502	0.8541	0.8	0.76601	0.72222
6/30/21	plate_7	157	NAM39	0.74674	0	0.23221	0.2082	0.2204	0.23221	2.8382	3.1109	3.2323	3.3536	3.4126	3.471	1.9023	1.6558	1.4377	1.2988	1.1667	1.0637	0.97119	0.90909	0.82941	0.78954	0.73176
6/30/21	plate_7	157	NAM39	0.75334	0	0.24536	0.19506	0.19674	0.19638	3.2646	3.5301	3.6941	3.8	3.8662	3.925	2.1824	1.5626	1.2761	1.0909	0.93587	0.80028	0.68187	0.60885	0.53846	0.50011	0.46159
6/30/21	plate_7	158	NAM17	0.72262	0	0.26008	0.24002	0.24621	0.2592	2.6851	3.0014	3.2	3.3331	3.4	3.4662	2.3763	2.1741	1.9568	1.7696	1.577	1.4006	1.2415	1.118	1	0.9126	0.83127
6/30/21	plate_7	158	NAM17	0.75569	0	0.24995	0.20456	0.21178	0.21791	3.2177	3.5611	3.7515	3.8504	3.9508	4.0015	2.2119	1.7616	1.5001	1.3258	1.1741	1.0588	0.96232	0.87114	0.80386	0.75881	0.7119
6/30/21	plate_7	158	NAM17	0.76177	0	0.18182	0.17912	0.17933	0.18832	3.2504	3.4748	3.7066	4	3.9421	3.8831	2.0362	1.6253	1.3332	1.1318	0.95377	0.82208	0.7145	0.64161	0.57997	0.54235	0.5085
6/30/21	plate_7	159	NAM28	0.76704	0	0.143	0.14483	0.15191	0.16902	2.728	3.3169	3.5891	3.7656	3.8885	4.0006	2.308	2.0007	1.7747	1.5593	1.3517	1.1896	1.0502	0.94768	0.84794	0.7916	0.7291
6/30/21	plate_7	159	NAM28	0.73913	0	0.17731	0.1325	0.13576	0.14711	2.7776	3.3333	3.6109	3.7776	3.8831	3.9443	2.2914	2.0003	1.7588	1.5414	1.3003	1.119	0.97576	0.85119	0.74504	0.6875	0.625
6/30/21	plate_7	159	NAM28	0.75464	0	0.17573	0.17391	0.17111	0.18047	2.8922	3.0951	3.237	3.3005	3.4145	3.4879	1.9311	1.5924	1.2727	1.0872	0.90408	0.76629	0.6518	0.585	0.51682	0.47889	0.44613
6/30/21	plate_7	160	NAM 3	0.73116	0	0.1915	0.1837	0.19221	0.21429	2.9164	3.215	3.3649	3.5	3.6	3.6664	2.126	1.7374	1.5218	1.3481	1.1741	1.0436	0.89654	0.81458	0.71872	0.66625	0.58541
6/30/21	plate_7	160	NAM 3	0.74196	0	0.24063	0.21749	0.22208	0.24536	3	3.2323	3.3867	3.501	3.6	3.6437	2	1.7776	1.6005	1.4616	1.3333	1.2415	1.1154	1.0327	0.92105	0.85328	0.77435
6/30/21	plate_7	160	NAM 3	0.73489	0	0.24996	0.23645	0.23725	0.26008	3	3.1887	3.3142	3.4126	3.501	3.5331	1.9132	1.7914	1.6156	1.5	1.3577	1.2502	1.1428	1.0605	0.96794	0.90056	0.83733
6/30/21	plate_5	161	NAM 5	0.75845	0	0.2615	0.19687	0.19434	0.20503	2.8885	3.4	3.6662	3.824	3.939	4	2.3138	2.074	1.8005	1.5537	1.3333	1.1714	1.0482	0.93787	0.86066	0.79508	0.74444
6/30/21	plate_5	161	NAM 5	0.74086	0	0.28166	0.19738	0.21627	0.24	3.3885	3.9487	4.2951	4.5301	4.6893	4.7521	2.7331	2.3796	2.1061	1.8666	1.649	1.4615	1.2975	1.1667	1.0467	0.95679	0.87773
6/30/21	plate_5	161	NAM 5	0.75539	0	0.29801	0.18829	0.20657	0.22896	3.3649	3.9045	4.2508	4.4396	4.5891	4.6481	2.7406	2.5184	2.2505	2.0314	1.8331	1.6388	1.4761	1.3333	1.2096	1.1164	1.0246
6/30/21	plate_5	162	NAM22	0.75958	0	0.25	0.18663	0.2	0.20931	3.2285	3.7776	4.0552	4.2646	4.4	4.4716	2.4648	2.1111	1.8752	1.649	1.4597	1.3045	1.1631	1.0667	0.97839	0.90184	0.84005
6/30/21	plate_5	162	NAM22	0.76223	0	0.1666	0.17082	0.17982	0.19355	3.1543	3.6006	3.8333	3.9522	4.0876	4.1066	2.2761	1.9682	1.6219	1.4134	1.24	1.1093	1.0007	0.93328	0.87292	0.83652	0.80362
6/30/21	plate_5	162	NAM22	0.75202	0	0.19687	0.18047	0.19282	0.20585	3.2737	3.7907	4.0552	4.2508	4.3885	4.4443	2.4293	2.065	1.8078	1.6563	1.4859	1.3517	1.2329	1.1277	1.0207	0.93896	0.86803
6/30/21	plate_5	163	NAM38	0.75041	0	0.16667	0.15489	0.15585	0.16667	2.5714	3.1505	3.4126	3.5805	3.7004	3.7515	2.072	1.8218	1.5414	1.3028	1.1054	0.96066	0.86012	0.77771	0.71444	0.66656	0.6219
6/30/21	plate_5	163	NAM38	0.75428	0	0.2877	0.20784	0.19715	0.20009	2.4813	2.8571	3.0506	3.2177	3.333	3.4101	2.0003	1.7754	1.4761	1.2633	1.0963	0.97612	0.87773	0.80386	0.75029	0.70019	0.65803
6/30/21	plate_5	163	NAM38	0.75723	0	0.28	0.17082	0.16461	0.17497	2.9006	3.3649	3.6328	3.8008	3.9508	4.0543	2.323	2.0301	1.7574	1.5408	1.3332	1.1525	1.0002	0.90711	0.82708	0.75881	0.71421
6/30/21	plate_5	164	NAM13	0.737	0	0.2715	0.2394	0.24056	0.25006	2.8394	3.2285	3.4582	3.6	3.7209	3.7914	2.2761	1.9721	1.6753	1.4582	1.2656	1.1252	1.0195	0.94562	0.87283	0.82153	0.76796
6/30/21	plate_5	164	NAM13	0.73789	0	0.21481	0.16461	0.16667	0.18159	3.044	3.4557	3.6829	3.8094	3.9361	4	2.123	1.7777	1.488	1.2727	1.0833	0.92738	0.82153	0.73328	0.66127	0.60943	0.56917
6/30/21	plate_5	164	NAM13	0.73915	0	0.19715	0.17738	0.20006	0.21995	3.3536	3.824	4.0645	4.1893	4.3536	4.3583	2.5301	2.1158	1.8146	1.5939	1.4198	1.2583	1.1251	1.0003	0.90258	0.84104	0.76923
6/30/21	plate_5	165	NAM 9	0.74743	0	0.21595	0.16173	0.17111	0.18116	3.1003	3.6109	3.8963	4.0794	4.2361	4.2951	2.429	2.0436	1.7633	1.5166	1.2975	1.1251	1	0.90469	0.81094	0.75526	0.70416
6/30/21	plate_5	165	NAM 9	0.75945	0	0.32613	0.26575	0.29511	0.32708	3.0538	3.4293	3.6266	3.7863	3.9105	3.9331	2.4748	2.3045	2.1003	2	1.8807	1.7588	1.6542	1.5487	1.4519	1.3481	1.2423
6/30/21	plate_5	165	NAM 9	0.74	0	0.33328	0.25326	0.24997	0.26034	2.6664	3.1887	3.4748	3.6665	3.8435	3.9421	2.6664	2.4786	2.2177	1.971	1.7666	1.5939	1.4443	1.3609	1.2444	1.1624	1.0752
6/30/21	plate_5	166	NAM 2	0.77023	0	0.31656	0.26766	0.28128	0.30992	3.3169	3.6266	3.7863	3.9006	4.0018	4.0596	2.5009	2.3466	2.1309	2	1.8714	1.7747	1.6779	1.5939	1.5143	1.4064	1.3203
6/30/21	plate_5	166	NAM 2	0.767	0	0.35217	0.18752	0.18663	0.20225	3.2177	3.7616	4.1008	4.3174	4.4753	4.5552	2.6211	2.3	2.0006	1.7715	1.5639	1.3956	1.2444	1.1457	1.0436	0.98125	0.90931
6/30/21	plate_5	166	NAM 2	0.77214	0	0.32577	0.28197	0.2838	0.29801	3.3333	3.5596	3.7515	3.8662	4	4.0009	2.3222	2.0552	1.765	1.5945	1.4358	1.308	1.1953	1.1024	1.0304	0.95471	0.89513
6/30/21	plate_5	167	NAM30	0.76708	0	0.26167	0.23537	0.2467	0.26167	3.5658	3.9006	4.1066	4.2007	4.3333	4.3536	2.4522	2.0008	1.6185	1.4047	1.205	1.0775	0.98061	0.90014	0.82402	0.77396	0.73581
6/30/21	plate_5	167	NAM30	0.75331	0	0.31436	0.1765	0.17814	0.18757	3.0473	3.4748	3.7384	3.9136	4.1008	4.1771	2.2505	1.8609	1.5127	1.3158	1.1457	1.0392	0.94856	0.88146	0.83333	0.78735	0.74968
6/30/21	plate_5	167	NAM30	0.767	0	0.1904	0.18315	0.18757	0.20009	3.4759	3.7616	4.0005	4.1505	4.3005	4.3197	2.3645	1.8333	1.483	1.2806	1.111	0.96386	0.84704	0.76372	0.67855	0.63328	0.5932
6/30/21	plate_5	168	NAM50	0.76092	0	0.24996	0.22217	0.23088	0.25	3.1771	3.5805	3.8142	4	4.1104	4.1558	2.308	2.0362	1.7945	1.6091	1.4404	1.2975	1.1605	1.0552	0.96573	0.88252	0.81824
6/30/21	plate_5	168	NAM50	0.75156	0	0.14286	0.15299	0.1644	0.18377	3.333	3.6856	3.8963	4.0006	4.1109	4.1472	2.2007	1.8	1.5315	1.3332	1.1353	0.95786	0.82634	0.71179	0.61803	0.56255	0.50921
6/30/21	plate_5	168	NAM50	0.74743	0	0.14901	0.15001	0.15859	0.17864	3.0008	3.2737	3.4505	3.5504	3.6665	3.7143	1.7004	1.4286	1.1741	1	0.85328	0.74968	0.65859	0.6	0.54552	0.51104	0.47077
6/30/21	plate_5	169	NAM 6	0.7645	0	0.25	0.22188	0.2468	0.26575	3.6856	4.1186	4.4126	4.5301	4.6893	4.7656	2.259	1.7273	1.4688	1.3003	1.1579	1.0444	0.95542	0.87573	0.79308	0.74011	0.69647
6/30/21	plate_5	169	NAM 6	0.76963	0	0.30298	0.20974	0.21535	0.22963	3.0473	3.5007	3.7776	3.9421	4.1186	4.1893	2.5608	2.2082	1.9038	1.7	1.5003	1.3533	1.2107	1.1088	1.0228	0.93617	0.8808
6/30/21	plate_5	169	NAM 6	0.75665	0	0.30769	0.26625	0.26868	0.28094	3.2809	3.5832	3.7741	3.9006	4.0004	4.0951	2.3028	1.9734	1.6388	1.4443	1.3	1.2001	1.1164	1.0401	0.97839	0.92587	0.87573
6/30/21	plate_5	170	NAM10	0.74895	0	0.27153	0.24325	0.25923	0.29271	3.1373	3.3649	3.5504	3.6527	3.75	3.8008	2.2423	2.0888	1.9091	1.7878	1.6667	1.5752	1.4883	1.4047	1.3258	1.2504	1.182
6/30/21	plate_5	170	NAM10	0.76966	0	0.36107	0.25006	0.27153	0.30003	3.4354	3.8504	4.0596	4.2219	4.3702	4.4126	2.5608	2.323	2.0405	1.8572	1.6666	1.5184	1.3875	1.2505	1.1665	1.0801	1
6/30/21	plate_5	170	NAM10	0.76488	0	0.22042	0.18751	0.20019	0.22469	3.1479	3.6963	3.9557	4.1429	4.2646	4.3536	2.5006	2.2242	1.8753	1.6465	1.4377	1.2859	1.1666	1.0667	1	0.93787	0.8967
6/30/21	plate_5	171	RC	0.77043	0	0.69235	0.55461	0.58949	0.65327	3.4443	3.6667	3.8435	3.9443	4.0596	4.0723	2.6665	2.5286	2.4087	2.3332	2.2505	2.1726	2.1208	2.0405	2	1.9218	1.8577
6/30/21	plate_5	171	RC	0.76153	0	0.28579	0.26923	0.27274	0.28954	3.3005	3.7506	4.0006	4.1331	4.2776	4.3333	2.7143	2.4164	2.1664	2	1.8146	1.6455	1.5139	1.3875	1.2776	1.1862	1.1109
6/30/21	plate_5	171	RC	0.78015	0	0.54714	0.43551	0.44248	0.48657	3.3507	3.5552	3.7219	3.824	3.939	4	2.4234	2.259	2.074	1.9628	1.8504	1.7666	1.6969	1.6156	1.5298	1.4545	1.3716
6/30/21	plate_5	172	NAM64	0.77302	0	0.16864	0.16088	0.16656	0.18187	2.9235	3.4286	3.6656	3.7656	3.8831	3.9432	2.344	2.0455	1.7147	1.476	1.2887	1.1496	1.037	0.93841	0.85724	0.79545	0.74177
6/30/21	plate_5	172	NAM64	0.77304	0	0.18875	0.16902	0.17391	0.18931	3.3885	3.7515	3.9421	4.0018	4.144	4.1893	2.2007	1.8011	1.5552	1.3888	1.2263	1.0779	0.95223	0.84104	0.75526	0.68083	0.62268
6/30/21	plate_5	172	NAM64	0.76377	0	0.16135	0.14517	0.16656	0.1864	2.9101	3.6266	4.0007	4.215	4.4293	4.5411	2.1429	1.5455	1.2572	1.1003	0.94856	0.81824	0.71779	0.628	0.5489	0.5	0.45092
6/30/21	plate_5	173	NAM24	0.76293	0	0.22796	0.20417	0.20553	0.22343	3.1433	3.5	3.6664	3.75	3.9105	3.925	2.1008	1.7845	1.4786	1.291	1.1111	1	0.87114	0.78866	0.72201	0.65803	0.60864
6/30/21	plate_5	173	NAM24	0.74254	0	0.27273	0.20011	0.2206	0.24233	3.5504	3.9421	4.1771	4.3331	4.4639	4.5411	2.435	1.9582	1.6899	1.5385	1.3848	1.2435	1.121	1.0235	0.92105	0.86094	0.78954
6/30/21	plate_5	173	NAM24	0.72617	0	0.36771	0.27408	0.27377	0.2877	3.6963	3.9508	4.1109	4.1771	4.2521	4.2741	2.2505	1.9443	1.6666	1.4391	1.2246	1.0813	0.97214	0.87507	0.79089	0.74063	0.70164
6/30/21	plate_5	174	NAM18	0.75244	0	0.2728	0.25326	0.25637	0.27854	3.0897	3.4557	3.6507	3.7907	3.8885	3.9025	2.4198	2.1942	1.9696	1.8288	1.6844	1.5639	1.4519	1.3409	1.2355	1.1307	1.0409
6/30/21	plate_5	174	NAM18	0.75255	0	0.58116	0.47615	0.48328	0.52374	2.9487	3.1667	3.3142	3.3637	3.4443	3.5018	2.4686	2.3333	2.2177	2.1381	2.0832	2.0168	1.9612	1.9205	1.875	1.8263	1.7696
6/30/21	plate_5	174	NAM18	0.74589	0	0.31687	0.27882	0.26575	0.28162	2.5816	2.7616	2.9006	3.0005	3.1066	3.1469	2	1.8889	1.7616	1.6667	1.5865	1.5166	1.4519	1.3937	1.3429	1.2776	1.2119
6/30/21	plate_5	175	NAM17	0.74977	0	0.40659	0.30298	0.28166	0.28902	2.7395	3.1771	3.4004	3.5301	3.6856	3.7432	2.6851	2.5222	2.2667	2.0405	1.7863	1.5849	1.4064	1.2776	1.1831	1.0813	1
6/30/21	plate_5	175	NAM17	0.76431	0	0.39999	0.29412	0.28981	0.30435	3.3005	3.6006	3.7776	3.8885	4	4.0552	2.5002	2.2694	2.0003	1.8252	1.6877	1.5331	1.4005	1.2975	1.1953	1.1055	1.0255
6/30/21	plate_5	175	NAM17	0.77596	0	0.37941	0.32071	0.3332	0.36211	2.9487	3.3169	3.5018	3.6475	3.8	3.8769	2.843	2.6662	2.3996	2.2177	2.046	1.9132	1.8136	1.7035	1.618	1.5315	1.4616
6/30/21	plate_5	176	NAM 3	0.75033	0	0.34492	0.26237	0.26667	0.28059	2.7379	3.1661	3.4126	3.6	3.7515	3.858	2.4385	2.1741	1.8188	1.6044	1.3969	1.2458	1.1109	1	0.93213	0.84499	0.78047
6/30/21	plate_5	176	NAM 3	0.76334	0	0.24002	0.23529	0.23725	0.25478	2.9415	3.3095	3.5331	3.6664	3.8142	3.8831	2.2737	2.0004	1.7696	1.6542	1.5	1.3605	1.2189	1.1104	1.0003	0.91667	0.83806
6/30/21	plate_5	176	NAM 3	0.781	0	0.18159	0.19239	0.18978	0.20365	3.3331	3.6437	3.8485	4	4.1558	4.1664	2.228	1.7914	1.3666	1.1331	0.91916	0.7776	0.67511	0.6	0.54549	0.5002	0.46818
6/30/21	plate_5	177	NAM38	0.77367	0	0.22222	0.16667	0.17771	0.1864	3.0006	3.3763	3.5828	3.7153	3.803	3.858	2.1902	1.6542	1.3502	1.1615	1	0.83806	0.72527	0.65133	0.59509	0.54549	0.51033
6/30/21	plate_5	177	NAM38	0.75861	0	0.25478	0.19596	0.20417	0.22736	2.6887	3.0663	3.2663	3.3649	3.5	3.5404	2.2641	2.0009	1.7827	1.6187	1.4786	1.3577	1.2404	1.1331	1.059	0.96573	0.88854
6/30/21	plate_5	177	NAM38	0.77248	0	0.2592	0.2143	0.22577	0.24996	3.0005	3.3169	3.5	3.5891	3.7066	3.7776	2.3188	2.0414	1.8263	1.6899	1.5604	1.4164	1.3104	1.2147	1.1295	1.0533	1
6/30/21	plate_5	178	NAM27	0.76966	0	0.14815	0.1728	0.18989	0.20005	3.0473	3.6188	3.8963	4.0506	4.1665	4.2219	2.0987	1.6665	1.3524	1.1631	1	0.86268	0.75959	0.68252	0.60023	0.55749	0.51656
6/30/21	plate_5	178	NAM27	0.7589	0	0.20763	0.17442	0.19592	0.22097	3.1895	3.7831	4.0471	4.1833	4.3005	4.3649	2.3944	2.0866	1.7699	1.522	1.3	1.1428	1.0195	0.92391	0.84467	0.78328	0.73213
6/30/21	plate_5	178	NAM27	0.76703	0	0.2838	0.28571	0.29237	0.31908	3.1665	3.4557	3.6328	3.7285	3.8333	3.8885	2.4164	2.1792	1.9392	1.7778	1.6388	1.5	1.3875	1.2742	1.2	1.111	1.0412
6/30/21	plate_5	179	NAM11	0.75266	0	0.21535	0.22075	0.23535	0.26237	2.9136	3.2737	3.4662	3.5805	3.6917	3.7506	2.3935	2.1666	1.9359	1.7666	1.6087	1.4737	1.3589	1.2674	1.1783	1.0786	1.0204
6/30/21	plate_5	179	NAM11	0.75183	0	0.3051	0.27694	0.28328	0.31156	2.9361	3.1266	3.3142	3.3885	3.5018	3.5774	2.3188	2.1309	1.9132	1.7754	1.6433	1.5331	1.4286	1.3332	1.2468	1.1726	1.0938
6/30/21	plate_5	179	NAM11	0.75231	0	0.30002	0.23686	0.24556	0.27276	3.0006	3.3507	3.5331	3.6437	3.7776	3.824	2.3808	2.1741	1.9045	1.7206	1.5397	1.3875	1.2694	1.1473	1.0542	0.9696	0.89317
6/30/21	plate_5	180	NAM42	0.76377	0	0.28059	0.25009	0.25425	0.28059	3.001	3.471	3.7153	3.8662	4.0007	4.0663	2.6006	2.3692	2.0806	1.885	1.6899	1.5237	1.3848	1.2509	1.1473	1.0512	0.9716
6/30/21	plate_5	180	NAM42	0.76715	0	0.18978	0.18176	0.18507	0.2003	2.765	3.215	3.4126	3.5331	3.6893	3.7863	2.3152	1.9482	1.6187	1.429	1.2502	1.1044	1.0003	0.91202	0.85722	0.80008	0.74397
6/30/21	plate_5	180	NAM42	0.65063	0	0.069778	0.10632	0.10535	0.097645	0.89195	1.0533	1.2857	1.471	1.714	1.9266	0.95922	0.79141	0.6366	0.56039	0.50023	0.46159	0.42522	0.39773	0.38357	0.36373	0.34289
6/30/21	plate_5	181	NAM34	0.76711	0	0.19596	0.16017	0.17016	0.18001	2.6	3	3.1558	3.3577	3.501	3.6176	1.9001	1.5295	1.2415	1.0605	0.91202	0.81818	0.75	0.69995	0.66652	0.62518	0.59236
6/30/21	plate_5	181	NAM34	0.77499	0	0.13637	0.15863	0.1666	0.17391	2.8959	3.439	3.6437	3.8	3.9297	4	2.0414	1.577	1.1818	0.97576	0.81824	0.70019	0.62208	0.56829	0.53202	0.5	0.47059
6/30/21	plate_5	181	NAM34	0.7626	0	0.17533	0.16365	0.17511	0.19239	2.6667	3.3331	3.5404	3.6664	3.7713	3.8328	2.5552	2.2504	1.9522	1.7773	1.5717	1.4073	1.259	1.1295	1.0346	0.94153	0.88252
6/30/21	plate_5	182	NAM14	0.7273	0	0.21997	0.18706	0.17928	0.18431	2.2548	2.6664	2.9098	3.0639	3.1902	3.2756	1.8415	1.604	1.2968	1.0888	0.93323	0.80494	0.72537	0.66659	0.62297	0.58892	0.55366
6/30/21	plate_5	182	NAM14	0.75569	0	0.30494	0.16902	0.17026	0.18276	3.2737	3.8267	4.1377	4.3197	4.4753	4.5552	2.323	1.9213	1.5552	1.3158	1.1111	0.98225	0.88146	0.8002	0.73313	0.68766	0.643
6/30/21	plate_5	182	NAM14	0.76146	0	0.24056	0.2308	0.22465	0.23607	2.9164	3.3211	3.4759	3.5774	3.7066	3.75	2.2666	2	1.6662	1.4648	1.2907	1.1656	1.0692	0.98328	0.91428	0.86656	0.82043
6/30/21	plate_5	183	NAM36	0.76256	0	0.22648	0.18001	0.20006	0.21353	3.308	3.7914	4.0455	4.2007	4.333	4.3808	2.1573	1.8055	1.528	1.3268	1.1604	1.0346	0.93773	0.86602	0.80351	0.75753	0.72364
6/30/21	plate_5	183	NAM36	0.73863	0	0.22559	0.17771	0.18948	0.20423	3.3049	3.9136	4.3005	4.3808	4.6	4.6333	2.2502	1.9015	1.5714	1.3405	1.1401	0.98125	0.86227	0.76995	0.68978	0.63075	0.58609
6/30/21	plate_5	183	NAM36	0.75977	0	0.28094	0.23596	0.23649	0.25283	3.2809	3.5611	3.7395	3.8267	3.9522	4.0004	2.086	1.7729	1.5	1.3333	1.2001	1.0808	1	0.94843	0.90322	0.86227	0.82352
6/30/21	plate_5	184	NAM 5	0.77682	0	0.21656	0.22214	0.24574	0.28128	3.1109	3.5465	3.7331	3.8662	4.0015	4.0874	2.5623	2.3466	2.1158	2	1.8517	1.75	1.6532	1.5666	1.4845	1.4064	1.3333
6/30/21	plate_5	184	NAM 5	0.77248	0	0.26979	0.23079	0.24297	0.26575	3.6109	3.939	4.1186	4.233	4.3331	4.3769	2.2806	1.929	1.6364	1.4286	1.25	1.1003	0.97632	0.87507	0.80014	0.7392	0.68812
6/30/21	plate_5	184	NAM 5	0.7705	0	0.14278	0.15444	0.15789	0.17249	3.0005	3.4662	3.7153	3.8485	4.0007	4.0828	2.3188	1.8005	1.4484	1.2331	1.059	0.92228	0.82126	0.74256	0.68845	0.643	0.6
6/30/21	plate_5	185	NAM32	0.76703	0	0.22378	0.21058	0.21627	0.22214	3.0009	3.5504	3.7506	3.8963	4.0645	4.1893	2.8094	2.5401	2.2694	2.0666	1.8555	1.7123	1.5736	1.463	1.3609	1.2707	1.1853
6/30/21	plate_5	185	NAM32	0.743	0	0.15489	0.14711	0.15489	0.15863	3.1505	3.5891	3.824	3.9421	4.0723	4.1331	2.1726	1.7934	1.5151	1.3246	1.1793	1.0264	0.92682	0.83733	0.75005	0.6875	0.6328
6/30/21	plate_5	185	NAM32	0.76092	0	0.18874	0.19188	0.20006	0.20006	3.2629	3.5891	3.7776	3.9331	4.0007	4.0723	2.1158	1.5666	1.2207	1.0436	0.88865	0.77771	0.69239	0.6201	0.56575	0.52318	0.48217
6/30/21	plate_5	186	NAM 8	0.75871	0	0.16327	0.17144	0.17442	0.17945	3.0951	3.4729	3.6507	3.7616	3.8504	3.9443	2.0639	1.6666	1.3722	1.1666	1.0002	0.87507	0.76601	0.69539	0.6273	0.58431	0.55188
6/30/21	plate_5	186	NAM 8	0.75033	0	0.2883	0.26441	0.28027	0.3125	2.8094	3.1771	3.3697	3.471	3.5891	3.6566	2.3188	2.1824	2.0004	1.8666	1.7147	1.572	1.4364	1.3126	1.2066	1.1109	1.0264
6/30/21	plate_5	186	NAM 8	0.75428	0	0.22787	0.15727	0.15674	0.16461	2.875	3.3649	3.6188	3.8	3.9487	4.0473	2.2711	1.911	1.618	1.3753	1.1525	0.99938	0.86549	0.77778	0.70588	0.65462	0.61656
6/30/21	plate_5	187	NAM13	0.7549	0	0.19188	0.16667	0.17111	0.17945	2.9557	3.4748	3.7656	3.9487	4.1186	4.1771	2.4786	2.1	1.8	1.5717	1.3786	1.2253	1.0933	0.97839	0.8982	0.82513	0.76471
6/30/21	plate_5	187	NAM13	0.73799	0	0.44126	0.3808	0.375	0.38462	2.6169	2.8	3.0007	3.1433	3.2323	3.2737	2.1331	2.0663	1.9482	1.8885	1.7776	1.7004	1.5795	1.5	1.4096	1.3164	1.2276
6/30/21	plate_5	187	NAM13	0.76469	0	0.21953	0.19481	0.2	0.2082	3.3697	3.7143	3.9443	4.0506	4.1109	4.1594	2.3645	1.9232	1.6	1.4015	1.2253	1.0638	0.93617	0.83928	0.76601	0.70164	0.65535
6/30/21	plate_5	188	NAM31	0.72867	0	0.29412	0.23795	0.244	0.26091	2.925	3.2867	3.4632	3.5828	3.728	3.7713	2.2431	2.0236	1.843	1.6934	1.5458	1.4006	1.2776	1.1664	1.0692	1	0.91428
6/30/21	plate_5	188	NAM31	0.75133	0	0.16667	0.16641	0.17111	0.1864	3.2379	3.6659	3.9331	4.1186	4.2867	4.3616	2.462	2	1.7032	1.5006	1.3254	1.1768	1.0535	0.95501	0.87163	0.80419	0.7501
6/30/21	plate_5	188	NAM31	0.74645	0	0.25325	0.16236	0.1579	0.17017	2.8146	3.2285	3.4786	3.6812	3.8332	3.9136	2.2744	1.9231	1.5904	1.3873	1.2198	1.1022	1.0174	0.95501	0.8982	0.85476	0.80779
6/30/21	plate_5	189	NAM41	0.7323	0	0.20234	0.19188	0.19638	0.20417	2.875	3.2379	3.4354	3.5504	3.6665	3.7506	1.7509	1.5487	1.3659	1.2274	1.091	0.96066	0.87283	0.79602	0.7291	0.67286	0.62518
6/30/21	plate_5	189	NAM41	0.74375	0	0.20505	0.17455	0.18047	0.1864	3.1003	3.5	3.6893	3.8142	3.9443	4.0006	2.0832	1.6554	1.3828	1.182	1.0245	0.8957	0.79602	0.72005	0.65462	0.60723	0.56607
6/30/21	plate_5	189	NAM41	0.75278	0	0.17738	0.17738	0.18001	0.18182	2.8003	3.1266	3.2983	3.4	3.501	3.5331	1.875	1.4444	1.1295	0.9696	0.84209	0.73909	0.66641	0.6	0.5625	0.52181	0.48739
6/30/21	plate_5	190	NAM28	0.72947	0	0.47671	0.3808	0.39136	0.41488	2.7219	2.9331	3.0786	3.1433	3.2184	3.2663	2.0473	2.046	1.9568	1.9045	1.812	1.731	1.642	1.5604	1.5	1.4006	1.3104
6/30/21	plate_5	190	NAM28	0.7328	0	0.5	0.43125	0.45092	0.48217	2.7004	2.8831	3	3.0596	3.1266	3.1331	2.0009	2.0005	1.9522	1.8807	1.8094	1.7406	1.6667	1.5924	1.5166	1.4331	1.3551
6/30/21	plate_5	190	NAM28	0.75905	0	0.20319	0.20075	0.21193	0.23179	3.2515	3.4748	3.6006	3.6856	3.7776	3.7776	2.0346	1.7814	1.5455	1.3589	1.1544	1	0.85725	0.76161	0.6846	0.62951	0.58932
6/30/21	plate_5	191	NAM29	0.74806	0	0.23179	0.21178	0.21596	0.22453	3.1331	3.4759	3.6812	3.7776	3.9045	3.9557	1.9065	1.6208	1.3956	1.2263	1.0832	0.96573	0.87233	0.82043	0.75005	0.71207	0.67745
6/30/21	plate_5	191	NAM29	0.76228	0	0.22541	0.21924	0.21688	0.22541	3.2134	3.4286	3.5504	3.6328	3.7384	3.7616	1.8494	1.606	1.3743	1.1765	0.99946	0.85725	0.74767	0.68006	0.63941	0.59638	0.57142
6/30/21	plate_5	191	NAM29	0.76703	0	0.23686	0.22214	0.22541	0.23077	3.2857	3.5805	3.7656	3.8885	4.0006	4.0596	2.1479	1.7934	1.5626	1.3846	1.2164	1.0912	0.97741	0.89156	0.81841	0.75005	0.69998
6/30/21	plate_5	192	NAM33	0.71404	0	0.25534	0.23266	0.23399	0.24493	2.75	3.0007	3.1433	3.2737	3.3577	3.4164	1.7219	1.5714	1.4096	1.2857	1.1824	1.0832	1	0.90624	0.84021	0.77323	0.71444
6/30/21	plate_5	192	NAM33	0.69502	0	0.20365	0.19293	0.19638	0.20692	2.8136	3.0596	3.2	3.302	3.3649	3.4	1.577	1.4727	1.3279	1.2204	1.0938	1	0.8888	0.80672	0.73323	0.66667	0.61897
6/30/21	plate_5	192	NAM33	0.72911	0	0.28862	0.2592	0.26008	0.26656	3.118	3.3333	3.4748	3.5805	3.7066	3.7219	1.8757	1.7117	1.5666	1.4241	1.283	1.1503	1.0264	0.9345	0.84749	0.77304	0.70665
6/30/21	plate_6	193	NAM54	0.71879	0	0.37852	0.24	0.26089	0.26725	3.5639	3.8885	4.0794	4.215	4.2909	4.3536	2.3392	2.0368	1.8358	1.6331	1.5268	1.3429	1.2177	1.1055	1.022	0.92857	0.85546
6/30/21	plate_6	193	NAM54	0.72693	0	0.20833	0.16429	0.18507	0.19048	3.1331	3.6266	3.9331	4.0828	4.2	4.2867	2.435	2	1.7827	1.5811	1.4073	1.2222	1.0732	0.94745	0.85365	0.7707	0.69778
6/30/21	plate_6	193	NAM54	0.73676	0	0.25425	0.20907	0.22465	0.22963	3.7713	4.0828	4.2867	4.3769	4.4034	4.4639	2.3005	1.824	1.625	1.4241	1.2847	1.1003	0.9716	0.85714	0.7752	0.68306	0.628
6/30/21	plate_6	194	NAM 4	0.71611	0	0.23378	0.16659	0.16088	0.15791	2.7914	3.2504	3.5237	3.6662	3.7506	3.8142	2.3222	2.0314	1.7331	1.5298	1.3502	1.1995	1.0682	0.97428	0.88854	0.81999	0.76111
6/30/21	plate_6	194	NAM 4	0.72302	0	0.25501	0.20626	0.2215	0.22996	2.9	3.4049	3.6377	3.841	3.9164	4.0004	2.2308	1.9128	1.6	1.3401	1.1656	0.99909	0.88626	0.82262	0.77299	0.72459	0.68623
6/30/21	plate_6	194	NAM 4	0.68546	0	0.2838	0.23077	0.23419	0.23875	2.7401	3.1745	3.3808	3.5276	3.6456	3.6856	2.3802	2.1726	1.9696	1.8062	1.6548	1.5001	1.3753	1.2601	1.1503	1.0625	0.97839
6/30/21	plate_6	195	NAM22	0.74509	0	0.14291	0.14517	0.15	0.1539	3.001	3.3885	3.6109	3.7656	3.8662	3.9331	2.1902	1.6109	1.3332	1.1565	1.0003	0.87812	0.76923	0.68875	0.6328	0.57157	0.53333
6/30/21	plate_6	195	NAM22	0.743	0	0.26087	0.1864	0.18622	0.19687	2.6829	3.0921	3.3005	3.4748	3.5805	3.6475	2.1433	1.8182	1.6001	1.4212	1.2685	1.1464	1.0444	0.97214	0.89156	0.83281	0.76755
6/30/21	plate_6	195	NAM22	0.73791	0	0.20342	0.18663	0.18182	0.18751	3.125	3.3808	3.5013	3.6058	3.7004	3.7143	2.0327	1.6943	1.3659	1.1592	1.0001	0.84271	0.73098	0.65535	0.6	0.54553	0.50933
6/30/21	plate_6	196	NAM25	0.77212	0	0.18752	0.15002	0.16652	0.18182	2.572	3.0921	3.2737	3.4552	3.6023	3.7026	2.5019	1.9385	1.5795	1.4215	1.2002	1.0951	1	0.90446	0.81841	0.74063	0.68962
6/30/21	plate_6	196	NAM25	0.75861	0	0.19326	0.18176	0.19506	0.21642	2.7183	3.0828	3.25	3.3867	3.4662	3.5331	2.2499	1.765	1.4625	1.2732	1.1	1	0.8598	0.78275	0.7	0.63983	0.58853
6/30/21	plate_6	196	NAM25	0.74446	0	0.25425	0.17391	0.19048	0.21128	3.1887	3.7515	4.0645	4.215	4.3331	4.4293	2.3645	1.8577	1.5151	1.282	1.1024	0.9503	0.84104	0.76111	0.70217	0.6328	0.59253
6/30/21	plate_6	197	NAM48	0.74687	0	0.28128	0.20721	0.21739	0.22188	3.4342	3.7907	4	4.1186	4.215	4.243	2.3848	2.0639	1.807	1.6	1.4328	1.2291	1.0528	0.93247	0.82984	0.74063	0.66663
6/30/21	plate_6	197	NAM48	0.75202	0	0.25009	0.18294	0.20005	0.20833	3.333	3.6856	3.8885	4.0552	4.1594	4.2122	2.4142	2	1.75	1.5265	1.3517	1.1714	1.0276	0.92352	0.85119	0.78567	0.72891
6/30/21	plate_6	197	NAM48	0.73989	0	0.18915	0.15191	0.17325	0.18047	3.044	3.4759	3.7004	3.8435	3.9443	4.0552	2.0832	1.6331	1.3456	1.1514	0.97992	0.8616	0.7734	0.70416	0.64638	0.60007	0.55454
6/30/21	plate_6	198	NAM12	0.75845	0	0.2615	0.25385	0.26008	0.26656	3.1505	3.4443	3.6109	3.7515	3.824	3.8769	2.5916	2.2312	1.8935	1.7102	1.5615	1.4241	1.2945	1.1926	1.1054	1.0237	0.93642
6/30/21	plate_6	198	NAM12	0.74375	0	0.27416	0.20352	0.20907	0.21791	2.934	3.3142	3.5007	3.6667	3.7776	3.8333	2.6373	2.2408	1.9998	1.8036	1.6005	1.4868	1.3599	1.2583	1.1631	1.077	1
6/30/21	plate_6	198	NAM12	0.75464	0	0.25325	0.21739	0.22214	0.22727	3.1902	3.4748	3.6109	3.7384	3.8333	3.8831	2.308	1.9666	1.6219	1.4205	1.244	1.1085	1	0.91581	0.84704	0.77574	0.71582
6/30/21	plate_6	199	NAM37	0.71304	0	0.23078	0.15791	0.15142	0.1539	2.4286	2.7907	3.0723	3.2776	3.3763	3.4996	2.2504	2.0414	1.7732	1.577	1.3914	1.2288	1.1085	1	0.90469	0.82856	0.76755
6/30/21	plate_6	199	NAM37	0.63342	0	0.15385	0.13312	0.1187	0.1187	2.0473	2.3577	2.626	2.8333	3	3.118	2.2857	2.1373	1.9522	1.8005	1.6667	1.5604	1.4444	1.3333	1.2502	1.1605	1.0647
6/30/21	plate_6	199	NAM37	0.70045	0	0.26938	0.21325	0.20974	0.20692	2.4552	2.8094	3.0473	3.2515	3.4	3.4662	2.3692	2.1331	1.9164	1.7144	1.5276	1.3701	1.2329	1.1164	1.0237	0.9392	0.86363
6/30/21	plate_6	200	NAM23	0.75897	0	0.20417	0.16365	0.17407	0.18622	2.858	3.1664	3.3867	3.501	3.6941	3.75	2.2355	1.6346	1.3776	1.2222	1.059	0.94037	0.84255	0.75357	0.68766	0.6219	0.56766
6/30/21	plate_6	200	NAM23	0.73625	0	0.25009	0.17771	0.18507	0.20456	2.8136	3.1331	3.3328	3.4632	3.5404	3.6176	2.0533	1.6959	1.4404	1.2694	1.118	1	0.87869	0.78778	0.70601	0.6388	0.57525
6/30/21	plate_6	200	NAM23	0.752	0	0.30353	0.22937	0.23552	0.25425	2.8959	3.1887	3.3885	3.5331	3.6266	3.6662	2.125	1.8807	1.6554	1.5178	1.385	1.2761	1.1714	1.064	1	0.90035	0.81942
6/30/21	plate_6	201	NAM40	0.73693	0	0.25029	0.17691	0.17082	0.16999	2.2602	2.6664	3.2285	3.6048	3.7004	3.7506	2.2	1.9415	1.658	1.4513	1.2676	1.1724	1.0852	1.0416	1	0.97887	0.94248
6/30/21	plate_6	201	NAM40	0.7283	0	0.19596	0.19018	0.20625	0.2143	2.422	2.7776	3.0014	3.2663	3.4024	3.501	2.1505	1.8332	1.5414	1.3218	1.1331	1.0274	0.92308	0.84615	0.7715	0.72111	0.65711
6/30/21	plate_6	201	NAM40	0.71644	0	0.17249	0.15	0.15002	0.15142	2.8136	3.2737	3.5331	3.7153	3.7863	3.858	2.2002	1.8094	1.5556	1.3218	1.1368	0.96894	0.84615	0.74968	0.67587	0.61875	0.56094
6/30/21	plate_6	202	NAM39	0.74893	0	0.3178	0.25006	0.25926	0.26714	3.1745	3.5465	3.7066	3.8435	3.9421	3.9557	2.2586	1.971	1.7221	1.5385	1.4004	1.25	1.1307	1.0401	0.96006	0.87773	0.81476
6/30/21	plate_6	202	NAM39	0.74167	0	0.27505	0.18915	0.19782	0.20225	3.2613	3.6527	3.8769	4.0007	4.0951	4.1505	2.2806	1.9194	1.6667	1.4501	1.298	1.1176	0.97972	0.87999	0.7966	0.71696	0.66656
6/30/21	plate_6	202	NAM39	0.72365	0	0.23388	0.16667	0.18178	0.18609	3.2504	3.7219	4.0005	4.1505	4.2646	4.3331	2.4813	2.1038	1.8331	1.5763	1.3753	1.1708	1	0.87999	0.79618	0.70291	0.64225
6/30/21	plate_6	203	NAM46	0.54524	0	0.14792	0.079315	0.066563	0.057059	1.8645	2.0002	2.2504	2.4748	2.7066	2.8763	1.8003	1.5414	1.375	1.2331	1.118	1	0.88588	0.8	0.70299	0.61616	0.53846
6/30/21	plate_6	203	NAM46	0.75375	0	0.2584	0.20271	0.21429	0.22736	3	3.3466	3.5714	3.7082	3.8267	3.87	2.4286	2.1109	1.8807	1.6923	1.5455	1.3956	1.2727	1.1765	1.1088	1.0365	0.98089
6/30/21	plate_6	203	NAM46	0.74527	0	0.19517	0.16072	0.16667	0.17395	3.1851	3.4582	3.6377	3.7515	3.9105	3.9993	2.2482	1.8146	1.4843	1.2509	1.1132	0.96285	0.84745	0.75881	0.70504	0.63636	0.59638
6/30/21	plate_6	204	NAM26	0.53401	0	0.16648	0.15528	0.15795	0.16667	1.0912	1.2728	1.4164	1.5456	1.6664	1.728	1.1664	1.1331	1.0828	1.0648	1.0007	1	0.93787	0.91996	0.88252	0.85733	0.81841
6/30/21	plate_6	204	NAM26	0.6962	0	0.21562	0.17407	0.18507	0.19687	2.824	3.2515	3.4662	3.6176	3.7153	3.7713	2.3536	2.118	1.9164	1.7501	1.577	1.3914	1.2331	1.0828	0.95679	0.84209	0.73313
6/30/21	plate_6	204	NAM26	0.74152	0	0.2	0.16383	0.17082	0.18609	3.1543	3.5359	3.7285	3.8725	3.9487	4.0414	2.0874	1.7301	1.4391	1.233	1.1022	0.95129	0.85725	0.80227	0.76706	0.70708	0.6755
6/30/21	plate_6	205	NAM15	0.74409	0	0.25	0.22222	0.23802	0.25534	2.728	3.0006	3.1667	3.3333	3.471	3.5301	1.833	1.7353	1.6145	1.5166	1.4283	1.3332	1.2587	1.1803	1.118	1.0564	0.97406
6/30/21	plate_6	205	NAM15	0.7306	0	0.15255	0.15791	0.16919	0.17082	3.1926	3.5414	3.7219	3.841	3.939	4	2.0003	1.6001	1.3192	1.125	1	0.8332	0.72422	0.63998	0.58328	0.52839	0.4827
6/30/21	plate_6	205	NAM15	0.75278	0	0.164	0.15542	0.16667	0.18047	2.7331	3.1589	3.3867	3.5891	3.7219	3.8142	1.9606	1.6156	1.3937	1.2195	1.0682	0.95223	0.86849	0.8	0.74351	0.69778	0.63412
7/7/21	plate_1	1	NAM46	0.75156	0	0.21128	0.18751	0.1944	0.19715	3.2857	3.6527	3.8435	4.0015	4.0596	4.1109	1.8483	1.5298	1.3332	1.1333	0.97972	0.83312	0.72149	0.62076	0.53026	0.49096	0.418
7/7/21	plate_1	1	NAM46	0.72213	0	0.2313	0.19123	0.18182	0.18328	2.9503	3.471	3.7684	3.939	4.0596	4.0723	2.1664	1.8935	1.7242	1.5184	1.3517	1.1714	1.0253	0.8808	0.75005	0.66004	0.57157
7/7/21	plate_1	1	NAM46	0.75579	0	0.21535	0.15791	0.16429	0.17111	3.5	3.8769	4.0596	4.1893	4.2521	4.3331	1.2858	0.89736	0.68306	0.5489	0.46426	0.3967	0.35382	0.3221	0.30149	0.28981	0.28128
7/7/21	plate_1	2	NAM42	0.70677	0	0.23128	0.17241	0.17261	0.17691	2.6542	3.2379	3.5484	3.739	3.8193	3.8571	2.2628	2.0287	1.8229	1.6122	1.4384	1.2706	1.1301	1	0.87031	0.7925	0.6949
7/7/21	plate_1	2	NAM42	0.7328	0	0.21353	0.20234	0.21596	0.22736	3.1158	3.5805	3.8267	3.9572	4.0506	4.0951	2.291	2.0692	1.8609	1.6409	1.4635	1.2859	1.143	1	0.88328	0.79324	0.7
7/7/21	plate_1	2	NAM42	0.76252	0	0.1728	0.20004	0.21178	0.21529	3.3049	3.75	3.9045	4.0828	4.1429	4.2285	2.0276	1.5791	1.2201	0.96656	0.78196	0.63412	0.52944	0.44651	0.40302	0.36488	0.3418
7/7/21	plate_1	4	NAM37	0.7711	0	0.15255	0.1819	0.19326	0.19266	2.8885	3.3577	3.4293	3.5828	3.6377	3.6941	1.8757	1.2036	0.87114	0.72214	0.60988	0.5408	0.45007	0.39555	0.383	0.33326	0.31917
7/7/21	plate_1	4	NAM37	0.76368	0	0.16173	0.15789	0.16919	0.17455	2.9443	3.501	3.6437	3.8328	3.925	4	1.9232	1.483	1.1818	0.96894	0.80494	0.67756	0.5625	0.47612	0.42857	0.37861	0.34555
7/7/21	plate_1	4	NAM37	0.7645	0	0.18047	0.16088	0.16888	0.17945	3.1429	3.6856	3.8769	4.0828	4.1667	4.2219	2.1381	1.6287	1.3875	1.1851	1	0.86066	0.71749	0.60375	0.54419	0.47147	0.43259
7/7/21	plate_1	5	NAM23	0.77698	0	0.20884	0.22097	0.22612	0.22222	3.1829	3.4557	3.6006	3.7616	3.8649	3.9421	2.0007	1.595	1.2221	0.98142	0.81538	0.68875	0.59091	0.51656	0.48328	0.43668	0.41775
7/7/21	plate_1	5	NAM23	0.76708	0	0.18578	0.20907	0.22541	0.22864	3.3333	3.7776	3.9443	4.1186	4.215	4.2737	2.1208	1.7	1.3932	1.1665	0.97741	0.81999	0.68011	0.5625	0.48986	0.4286	0.38787
7/7/21	plate_1	5	NAM23	0.76403	0	0.14931	0.17144	0.18578	0.18915	2.9006	3.3697	3.5301	3.7066	3.7713	3.8662	1.6899	1.1714	0.82984	0.67466	0.54003	0.48089	0.41068	0.36842	0.36379	0.31656	0.3221
7/7/21	plate_1	6	NAM18	0.75552	0	0.45325	0.18273	0.18609	0.18615	3.1609	3.6602	3.9557	4.2007	4.3197	4.4286	2.2563	1.75	1.4786	1.2553	1.0701	0.9166	0.79041	0.67718	0.59403	0.53444	0.46525
7/7/21	plate_1	6	NAM18	0.74724	0	0.40265	0.27586	0.26404	0.26221	3.2838	3.9075	4.244	4.4505	4.5509	4.6006	2.4123	2.2167	2.0255	1.7792	1.5735	1.3575	1.2001	1.0531	0.92604	0.85483	0.75423
7/7/21	plate_1	6	NAM18	0.76706	0	0.24181	0.23378	0.24708	0.26145	3.4411	3.7506	3.9522	4.0921	4.1594	4.2007	2.0833	1.8254	1.5612	1.3254	1.1371	0.96434	0.84745	0.74575	0.67691	0.62511	0.5694
7/7/21	plate_1	7	NAM22	0.74418	0	0.26742	0.22985	0.2297	0.22422	3.4354	3.8193	4.0013	4.1771	4.2508	4.2646	1.8128	1.6316	1.4047	1.2044	1.0401	0.86227	0.73213	0.61905	0.52866	0.4858	0.4
7/7/21	plate_1	7	NAM22	0.75301	0	0.18852	0.17335	0.1915	0.18558	3.1479	3.5484	3.7395	3.9045	3.9522	4	1.6665	1.2844	0.98225	0.82893	0.71318	0.59527	0.50663	0.44162	0.39248	0.3549	0.32284
7/7/21	plate_1	7	NAM22	0.753	0	0.31179	0.31964	0.35552	0.35953	3.3666	3.7245	3.9257	4.0832	4.1667	4.2181	2.0475	1.8263	1.6383	1.3962	1.2143	1.0324	0.8983	0.79041	0.6944	0.65803	0.56625
7/7/21	plate_1	8	NAM32	0.75167	0	0.16353	0.17199	0.19123	0.21285	3.1003	3.471	3.6475	3.8	3.8662	3.939	2	1.6792	1.3591	1.1353	0.97314	0.84104	0.73768	0.65226	0.60004	0.5489	0.5
7/7/21	plate_1	8	NAM32	0.75202	0	0.20011	0.18073	0.17731	0.17573	3.0004	3.6006	3.8504	4.0552	4.1266	4.1893	2.2914	2.0346	1.8	1.5717	1.3948	1.2195	1.0714	0.94627	0.8541	0.78735	0.7082
7/7/21	plate_1	8	NAM32	0.7576	0	0.50012	0.29754	0.29074	0.29793	3.7035	4.0414	4.2181	4.3918	4.5007	4.5714	2.4328	2.0512	1.7004	1.4663	1.2801	1.1056	0.94915	0.83061	0.73454	0.67158	0.58333
7/7/21	plate_1	9	NAM34	0.74585	0	0.3766	0.15215	0.13972	0.13535	2.8082	3.4557	3.7914	4.0876	4.2508	4.3649	2.4123	1.9311	1.6254	1.3777	1.1839	1.0386	0.90178	0.77768	0.6886	0.60597	0.52944
7/7/21	plate_1	9	NAM34	0.67678	0	0.15226	0.10807	0.098683	0.094641	1.9568	2.7506	3.1589	3.4443	3.6055	3.7331	1.9205	1.5003	1.2298	1	0.84209	0.73323	0.62384	0.53016	0.47492	0.41317	0.36747
7/7/21	plate_1	9	NAM34	0.73796	0	0.28328	0.20285	0.18578	0.19715	2.6527	3.3005	3.6893	3.9421	4.0645	4.1893	2.2408	1.929	1.7505	1.572	1.412	1.2717	1.1503	1.0274	0.93044	0.83955	0.75009
7/7/21	plate_1	10	NAM36	0.74375	0	0.26923	0.2715	0.28583	0.30274	3.2613	3.8193	4.1186	4.3005	4.3769	4.4396	2.3332	2.1771	1.9606	1.6779	1.4761	1.2975	1.1401	1	0.89107	0.8136	0.7119
7/7/21	plate_1	10	NAM36	0.75477	0	0.40842	0.20004	0.21141	0.21429	3.2508	3.7636	4.0469	4.2646	4.3808	4.4505	2.1771	1.8572	1.5777	1.3144	1.1156	0.9561	0.82262	0.70083	0.61492	0.55	0.47979
7/7/21	plate_1	10	NAM36	0.77777	0	0.35379	0.25003	0.25255	0.24705	3.4813	3.8467	4.044	4.2252	4.3486	4.4225	2.1085	1.6959	1.3101	1.034	0.83324	0.68578	0.58662	0.51954	0.48708	0.45129	0.43223
7/7/21	plate_1	11	NAM40	0.74766	0	0.31163	0.21429	0.23031	0.25325	3.3851	3.9105	4.1429	4.3702	4.4505	4.5007	2.6548	2.333	2.1295	1.9213	1.7572	1.5833	1.4189	1.2717	1.1431	1.037	0.9102
7/7/21	plate_1	11	NAM40	0.77966	0	0.31652	0.30494	0.30494	0.3197	3.4786	3.7285	3.9045	4.0473	4.0951	4.1088	2.4198	2.1565	1.8652	1.658	1.4513	1.2553	1.0819	0.94339	0.83652	0.75428	0.66667
7/7/21	plate_1	11	NAM40	0.77331	0	0.18885	0.2143	0.23079	0.23333	3.5	3.9487	4.1429	4.333	4.4008	4.4505	2.2653	1.9164	1.6049	1.3541	1.1401	0.96177	0.81656	0.69234	0.60005	0.54932	0.46584
7/7/21	plate_1	12	RC	0.76701	0	0.16657	0.18462	0.20319	0.21484	3.1771	3.5552	3.7153	3.8885	4	4.0018	1.9841	1.5803	1.2435	1	0.83155	0.70217	0.58878	0.51929	0.47119	0.41883	0.38712
7/7/21	plate_1	12	RC	0.75224	0	0.28237	0.18384	0.19782	0.20456	3.3808	3.8193	4.0473	4.2379	4.3333	4.4008	2.083	1.5697	1.2444	1.0195	0.85086	0.71656	0.60337	0.52719	0.48447	0.43425	0.4053
7/7/21	plate_1	12	RC	0.75137	0	0.21953	0.1875	0.20423	0.20656	3.2222	3.6109	3.8571	4.0469	4.1066	4.1505	1.7253	1.3605	1.0317	0.84383	0.71887	0.60292	0.50872	0.44596	0.40741	0.36771	0.34128
7/7/21	plate_1	13	NAM 2	0.763	0	0.24351	0.24138	0.24002	0.24138	3.1926	3.6665	3.9136	4.1109	4.2007	4.2613	2.2107	1.9474	1.703	1.3921	1.1896	1.0179	0.90408	0.81054	0.75753	0.72985	0.67328
7/7/21	plate_1	13	NAM 2	0.74895	0	0.34714	0.24687	0.25009	0.26662	3.25	3.6667	3.9212	4.1377	4.2379	4.3197	2.0298	1.824	1.5951	1.3409	1.1525	0.9824	0.87518	0.78735	0.71168	0.68306	0.61558
7/7/21	plate_1	13	NAM 2	0.76212	0	0.32334	0.21672	0.21953	0.23023	3.5504	3.9006	4.1109	4.2951	4.3885	4.4443	1.769	1.4148	1.1433	0.92235	0.7925	0.67418	0.57635	0.51693	0.47423	0.44	0.40148
7/7/21	plate_1	14	NAM50	0.75331	0	0.23253	0.18689	0.20005	0.20456	2.9315	3.521	3.7741	3.9557	4.0473	4.0951	1.87	1.5367	1.2916	1.0852	0.92054	0.76656	0.65142	0.56272	0.48692	0.45325	0.39625
7/7/21	plate_1	14	NAM50	0.75448	0	0.16859	0.17344	0.18285	0.17982	3.2914	3.6829	3.8985	4.0506	4.0979	4.1429	2.0003	1.5931	1.2707	1.0405	0.87396	0.70553	0.58176	0.50011	0.4444	0.40556	0.36479
7/7/21	plate_1	14	NAM50	0.74895	0	0.24999	0.23596	0.24728	0.25888	3.1078	3.5832	3.8193	4.0006	4.0921	4.1377	2.0314	1.7253	1.5854	1.3192	1.143	0.98125	0.85599	0.75	0.66171	0.61488	0.53053
7/7/21	plate_1	15	NAM24	0.75711	0	0.42306	0.27437	0.28947	0.28698	3.5493	3.7778	3.9652	4.1111	4.173	4.2512	1.9187	1.49	1.0287	0.80769	0.68604	0.59345	0.52751	0.49006	0.46875	0.44828	0.42859
7/7/21	plate_1	15	NAM24	0.75513	0	0.30052	0.18558	0.18558	0.19687	3.4411	4	4.2741	4.5013	4.6188	4.7009	2.3136	1.8987	1.6122	1.3481	1.1605	0.96656	0.83331	0.72018	0.63097	0.55633	0.50329
7/7/21	plate_1	15	NAM24	0.76136	0	0.23008	0.18689	0.20793	0.20406	3.1565	3.501	3.6795	3.841	3.885	3.9582	1.7333	1.3331	1	0.81538	0.69999	0.59042	0.51776	0.4699	0.42694	0.40729	0.3708
7/7/21	plate_1	16	NAM12	0.75624	0	0.19715	0.18315	0.19715	0.2	3.2646	3.7066	3.8963	4.1186	4.1771	4.2361	1.7501	1.265	0.92682	0.75526	0.62951	0.52745	0.43551	0.37094	0.34341	0.29237	0.27694
7/7/21	plate_1	16	NAM12	0.74983	0	0.13933	0.16659	0.18431	0.20585	2.9582	3.5013	3.7506	3.939	4.0506	4.1066	2.1038	1.824	1.6219	1.4101	1.2221	1.0667	0.9375	0.8332	0.72741	0.64809	0.56903
7/7/21	plate_1	16	NAM12	0.73978	0	0.17264	0.15667	0.16667	0.16276	3.0004	3.4164	3.6507	3.8435	3.9006	3.9522	1.7795	1.3637	1.0386	0.86409	0.74216	0.6373	0.53703	0.45999	0.40559	0.35162	0.31379
7/7/21	plate_1	17	NAM31	0.75375	0	0.21141	0.21247	0.21688	0.21429	3.5635	3.8094	3.9522	4.1109	4.1893	4.2508	2.0605	1.6052	1.2526	1.0378	0.87743	0.73881	0.62796	0.54825	0.49349	0.45459	0.40542
7/7/21	plate_1	17	NAM31	0.74351	0	0.25586	0.19327	0.20984	0.21736	3.4354	3.8094	4.0015	4.1902	4.2857	4.3702	2.0276	1.5333	1.2685	1.0579	0.91502	0.77976	0.66667	0.58214	0.52705	0.48058	0.42694
7/7/21	plate_1	17	NAM31	0.74996	0	0.22827	0.22106	0.22663	0.24242	3.6557	3.9045	4.0473	4.2181	4.2646	4.3049	1.8504	1.5438	1.2694	1.0329	0.87292	0.73247	0.63383	0.57571	0.54219	0.51349	0.48
7/7/21	plate_1	18	NAM48	0.77515	0	0.29478	0.20406	0.20626	0.20871	3.4582	3.8811	4.0951	4.3005	4.4286	4.5	2.3332	1.884	1.5002	1.2184	0.98371	0.80779	0.67566	0.58115	0.54167	0.49396	0.46429
7/7/21	plate_1	18	NAM48	0.76073	0	0.24438	0.20008	0.22358	0.22736	3.4164	3.9136	4.1377	4.333	4.4008	4.4505	1.9243	1.5342	1.1875	0.9824	0.84189	0.70847	0.60414	0.52866	0.47894	0.44305	0.39502
7/7/21	plate_1	18	NAM48	0.75375	0	0.19782	0.21832	0.22358	0.22469	3.6527	4.0013	4.2007	4.3507	4.4286	4.4753	2.2	1.8555	1.512	1.2527	1.0401	0.85717	0.70504	0.58324	0.51349	0.45325	0.40542
7/7/21	plate_1	19	NAM54	0.76125	0	0.5376	0.27552	0.26656	0.2705	3.7153	4.0723	4.3174	4.479	4.5658	4.6333	2.5005	2.1665	1.87	1.6457	1.4628	1.2625	1.0782	0.95327	0.82902	0.75526	0.66162
7/7/21	plate_1	19	NAM54	0.75689	0	0.60375	0.26812	0.26667	0.27744	3.841	4.3174	4.5714	4.7776	4.8885	4.9443	2.807	2.3333	2.0253	1.8094	1.6091	1.4192	1.2184	1.0715	0.93646	0.83081	0.71207
7/7/21	plate_1	19	NAM54	0.77476	0	0.43375	0.22581	0.23763	0.24993	3.5556	4	4.2379	4.4443	4.5509	4.6377	2.6364	2.2002	1.8609	1.625	1.4002	1.2001	1.0166	0.89071	0.8	0.72618	0.6618
7/7/21	plate_1	20	NAM38	0.75805	0	0.28583	0.25007	0.25007	0.25387	3.3536	3.6662	3.7863	3.9421	4.0645	4.1266	2.0692	1.6455	1.3378	1.1252	0.95461	0.81016	0.68621	0.59253	0.54343	0.46222	0.42861
7/7/21	plate_1	20	NAM38	0.58588	0	0.16902	0.12303	0.092535	0.087603	1.6208	2.2177	2.5654	2.8094	3	3.118	1.9552	1.8146	1.6385	1.4853	1.3429	1.2288	1.0885	0.97612	0.90667	0.78735	0.7291
7/7/21	plate_1	20	NAM38	0.73863	0	0.44162	0.19392	0.20234	0.21104	3.1437	3.6009	3.841	4.044	4.1309	4.1902	2.2858	1.8781	1.6062	1.3916	1.2117	1.0523	0.88561	0.76575	0.66658	0.57797	0.50651
7/7/21	plate_1	21	NAM41	0.72992	0	0.22378	0.20741	0.22214	0.24	3.2177	3.6507	3.8885	4.0552	4.1186	4.1667	2.259	1.9682	1.706	1.4868	1.3254	1.1503	1.0003	0.88235	0.78868	0.71924	0.61656
7/7/21	plate_1	21	NAM41	0.75749	0	0.34254	0.25888	0.25506	0.25302	3.4786	3.8504	4.0005	4.1667	4.2646	4.3122	2.0314	1.6761	1.3659	1.1002	0.90571	0.74202	0.6373	0.55234	0.50885	0.47147	0.42761
7/7/21	plate_1	21	NAM41	0.76463	0	0.19745	0.21887	0.23755	0.23449	3.4354	3.8435	4.0005	4.1594	4.2219	4.2776	1.8533	1.3974	1.0207	0.83018	0.68112	0.58067	0.49294	0.4412	0.43269	0.38575	0.37668
7/7/21	plate_1	22	NAM 5	0.75456	0	0.34509	0.28848	0.30053	0.33333	3.7831	4.2219	4.4756	4.6507	4.7384	4.8246	2.7502	2.471	2.2288	1.9738	1.7618	1.5674	1.3865	1.2477	1.1356	1.0504	0.94737
7/7/21	plate_1	22	NAM 5	0.77331	0	0.26875	0.2277	0.25005	0.25806	3.75	4.1309	4.3005	4.5007	4.5805	4.6665	2.4691	1.9734	1.5001	1.2156	1.0002	0.85483	0.72306	0.61439	0.56522	0.50663	0.46755
7/7/21	plate_1	22	NAM 5	0.77352	0	0.18689	0.21688	0.23538	0.23176	3.4164	3.7831	3.9557	4.1505	4.2379	4.3005	2.0264	1.5504	1.0801	0.83061	0.66661	0.56051	0.47826	0.42117	0.40797	0.36849	0.35889
7/7/21	plate_1	23	NAM 6	0.75899	0	0.31179	0.20406	0.22517	0.23684	3.4067	3.8332	4.044	4.2312	4.3211	4.3649	2.0005	1.6041	1.2071	0.9716	0.80605	0.69325	0.60239	0.55172	0.52327	0.47876	0.4592
7/7/21	plate_1	23	NAM 6	0.76948	0	0.3766	0.28917	0.29124	0.28391	3.87	4.2776	4.4753	4.7009	4.7912	4.8885	2.4666	2.0555	1.6409	1.3865	1.1568	0.96232	0.7966	0.68978	0.59712	0.53614	0.48058
7/7/21	plate_1	23	NAM 6	0.7626	0	0.32974	0.2055	0.22736	0.23806	3.5007	4.0015	4.2776	4.5281	4.6377	4.7219	2.5916	2.1097	1.8099	1.5756	1.3623	1.1869	1.0241	0.89915	0.79485	0.70546	0.62311
7/7/21	plate_1	24	NAM26	0.73896	0	0.16656	0.18328	0.19674	0.1944	3.1505	3.5007	3.6917	3.8831	3.9443	4.0018	1.8	1.2897	0.9508	0.77771	0.64855	0.54552	0.44613	0.3898	0.36211	0.30149	0.29237
7/7/21	plate_1	24	NAM26	0.74058	0	0.18751	0.18829	0.19715	0.20505	3.2797	3.7004	3.8963	4.0574	4.1667	4.2122	2.0331	1.6253	1.3145	1.07	0.88199	0.72826	0.60184	0.52475	0.46557	0.4154	0.37322
7/7/21	plate_1	24	NAM26	0.75331	0	0.25586	0.20456	0.2204	0.22612	3.4354	3.9105	4.1429	4.3507	4.4286	4.5007	2.1514	1.6747	1.3367	1.0894	0.8983	0.74032	0.6057	0.52557	0.4657	0.4249	0.38507
7/7/21	plate_1	25	NAM29	0.75805	0	0.30494	0.22384	0.23836	0.23806	3.5714	3.9557	4.1902	4.3583	4.4474	4.4753	2.0003	1.5951	1.3258	1.0801	0.90931	0.75	0.63636	0.54482	0.4858	0.45595	0.40797
7/7/21	plate_1	25	NAM29	0.75994	0	0.22787	0.17731	0.19282	0.19481	3.1829	3.7004	3.9487	4.1667	4.2361	4.3333	1.8859	1.4358	1.0832	0.88478	0.71924	0.60015	0.50772	0.43192	0.40909	0.36617	0.34844
7/7/21	plate_1	25	NAM29	0.75542	0	0.16559	0.17814	0.19123	0.19293	3.0506	3.5552	3.7219	3.9297	4	4.0596	1.7302	1.3332	1.0274	0.84055	0.68347	0.57148	0.48116	0.41518	0.38044	0.33333	0.31818
7/7/21	plate_1	26	NAM11	0.70046	0	0.17169	0.23649	0.29704	0.32004	2.7934	3.0007	3.1812	3.333	3.4234	3.4809	1.7213	1.5777	1.4288	1.2551	1.1013	0.96285	0.85951	0.78697	0.73146	0.70504	0.6419
7/7/21	plate_1	26	NAM11	0.73472	0	0.22469	0.22663	0.25385	0.27908	3.375	3.8008	4.0473	4.2122	4.3005	4.333	2.0007	1.7301	1.4635	1.24	1.074	0.91077	0.78419	0.68182	0.59158	0.54847	0.47428
7/7/21	plate_1	26	NAM11	0.76125	0	0.19408	0.20884	0.22342	0.22005	3.3333	3.6295	3.8012	3.9557	4.0004	4.0832	1.7807	1.36	0.96615	0.77768	0.64291	0.55251	0.47692	0.42308	0.40469	0.37207	0.35889
7/7/21	plate_1	27	NAM30	0.77163	0	0.32372	0.22903	0.25514	0.25792	3.4234	3.8012	4.0011	4.1745	4.2741	4.3486	2.0002	1.5308	1.1093	0.88884	0.71444	0.60002	0.51248	0.4691	0.44717	0.41038	0.4
7/7/21	plate_1	27	NAM30	0.75838	0	0.16663	0.20984	0.22501	0.22501	3.4471	3.7616	3.9508	4.1066	4.2122	4.2646	2.0987	1.7221	1.2727	1.0207	0.8165	0.67805	0.55553	0.47826	0.4428	0.3913	0.36989
7/7/21	plate_1	27	NAM30	0.75689	0	0.32563	0.24491	0.25552	0.24438	3.462	3.7082	3.9006	4.0414	4.0951	4.1664	1.8142	1.3724	1.034	0.85483	0.71058	0.59158	0.50006	0.4444	0.41459	0.38755	0.36778
7/7/21	plate_1	28	NAM 4	0.73913	0	0.19048	0.16667	0.17738	0.18462	3.1109	3.5301	3.7331	3.9164	4	4.0663	1.7505	1.3164	0.97428	0.78954	0.63648	0.5416	0.43745	0.38889	0.37031	0.30547	0.30652
7/7/21	plate_1	28	NAM 4	0.71611	0	0.36	0.30382	0.31518	0.34289	3.1745	3.6507	3.9508	4.1505	4.2646	4.3142	2.2761	2.0627	1.8128	1.5408	1.3659	1.2	1.0456	0.97885	0.91317	0.83928	0.78196
7/7/21	plate_1	28	NAM 4	0.74086	0	0.35625	0.22005	0.23409	0.23865	3.3701	3.6664	3.8504	4	4.0506	4.0951	1.6753	1.3125	0.93231	0.73913	0.6231	0.53245	0.45781	0.4286	0.41187	0.38264	0.37355
7/7/21	plate_1	29	NAM 9	0.75835	0	0.25326	0.20259	0.22216	0.22097	3.2857	3.6527	3.8504	4.0005	4.1008	4.1505	1.8383	1.4047	1.0475	0.85719	0.7	0.60003	0.51506	0.46065	0.4444	0.3967	0.3913
7/7/21	plate_1	29	NAM 9	0.74948	0	0.2239	0.16042	0.15791	0.15585	2.7395	3.2504	3.5805	3.8142	3.9487	4.0596	1.8577	1.4721	1.1559	0.97472	0.78912	0.66664	0.57699	0.49168	0.46426	0.40547	0.39026
7/7/21	plate_1	29	NAM 9	0.75231	0	0.21656	0.2034	0.22727	0.2204	3.1109	3.5018	3.7003	3.858	3.925	4	1.6532	1.1971	0.85346	0.71826	0.58704	0.50485	0.43158	0.38009	0.37031	0.31476	0.31579
7/7/21	plate_1	30	NAM13	0.75301	0	0.27153	0.28497	0.31492	0.34153	3.1038	3.4582	3.625	3.8193	3.9522	4.044	2.3913	2.0792	1.8254	1.6291	1.4575	1.3405	1.2237	1.1321	1.0523	0.9824	0.90447
7/7/21	plate_1	30	NAM13	0.76495	0	0.16129	0.19799	0.21429	0.21081	3.2222	3.4813	3.641	3.7401	3.8094	3.8467	1.6959	1.2829	0.88534	0.71656	0.57356	0.51223	0.43877	0.39286	0.39217	0.3452	0.35799
7/7/21	plate_1	30	NAM13	0.77148	0	0.17892	0.21596	0.2297	0.22097	3.4164	3.7831	4	4.1429	4.1902	4.2646	1.824	1.3491	0.98125	0.81476	0.68766	0.59091	0.50015	0.44	0.41898	0.37844	0.3672
7/7/21	plate_1	31	NAM15	0.76223	0	0.15542	0.19745	0.21207	0.21739	3.4354	3.7616	3.9045	4.0645	4.1594	4.2122	1.9376	1.4615	1.0872	0.86268	0.69647	0.59638	0.49258	0.4412	0.42024	0.37037	0.36364
7/7/21	plate_1	31	NAM15	0.76217	0	0.18178	0.22422	0.24	0.23686	3.3049	3.6475	3.7907	3.9421	4.0015	4.0811	1.971	1.5541	1.1554	0.95786	0.77778	0.67286	0.5714	0.5	0.47699	0.41183	0.40797
7/7/21	plate_1	31	NAM15	0.75301	0	0.19356	0.18989	0.2069	0.20505	3.2613	3.5921	3.7907	3.9421	4.0005	4.0543	1.8055	1.3409	0.94737	0.7857	0.63075	0.55	0.45765	0.40265	0.38468	0.33333	0.33325
7/7/21	plate_1	32	NAM25	0.75693	0	0.1837	0.15	0.16654	0.18875	2.7379	3.6	4.0794	4.0794	4.4164	4.5	2.4748	2.0774	1.8005	1.5206	1.3701	1.1939	1	0.88252	0.79471	0.64876	0.61826
7/7/21	plate_1	32	NAM25	0.74655	0	0.24633	0.15791	0.16888	0.1806	2.8982	3.4126	3.6667	3.8435	4	4.0552	1.87	1.4597	1.0872	0.8856	0.71168	0.62268	0.5161	0.46557	0.45169	0.38712	0.39673
7/7/21	plate_1	32	NAM25	0.737	0	0.24063	0.20505	0.21953	0.2297	3.2697	3.7616	4	4.1505	4.2508	4.3174	2.0006	1.5951	1.2177	0.95679	0.75482	0.63158	0.5255	0.47147	0.45209	0.40273	0.39997
7/7/21	plate_2	33	NAM64	0.76708	0	0.16217	0.17391	0.18915	0.19674	3.0951	3.6893	3.939	4.1186	4.1893	4.2867	2.0806	1.5298	1.2002	1	0.8332	0.69821	0.58281	0.50921	0.44843	0.40345	0.36074
7/7/21	plate_2	33	NAM64	0.7364	0	0.19195	0.15255	0.16072	0.17455	3.1771	3.6662	3.858	4.0007	4.144	4.25	1.635	1.1995	0.90014	0.75012	0.63412	0.5207	0.42568	0.35857	0.31038	0.27595	0.24996
7/7/21	plate_2	33	NAM64	0.75653	0	0.14064	0.1154	0.12303	0.12899	2.939	3.439	3.6662	3.858	3.9331	4.0022	1.6959	1.308	0.93587	0.7776	0.61368	0.52366	0.42857	0.3921	0.36002	0.33333	0.32071
7/7/21	plate_2	34	NAM28	0.75569	0	0.1973	0.21529	0.21325	0.21247	3.2177	3.5276	3.6893	3.7842	3.8504	3.9508	1.9392	1.5127	1.1656	0.96232	0.8125	0.68978	0.57603	0.5	0.43714	0.39443	0.36745
7/7/21	plate_2	34	NAM28	0.7285	0	0.28576	0.21995	0.23589	0.2475	3.2418	3.5184	3.6667	3.7611	3.8332	3.8467	1.7501	1.4901	1.1661	0.9696	0.83301	0.72459	0.63512	0.58091	0.53169	0.50008	0.47186
7/7/21	plate_2	34	NAM28	0.75137	0	0.30338	0.19745	0.21791	0.22501	3.3507	3.7082	3.8963	4.0013	4.0951	4.1505	2.0593	1.649	1.3218	1.1156	0.94737	0.81476	0.70164	0.61656	0.54847	0.50007	0.45595
7/7/21	plate_2	35	NAM 8	0.76145	0	0.2177	0.19681	0.21128	0.2177	3.2857	3.6666	3.8831	4.0018	4.1331	4.1893	2.0006	1.6475	1.353	1.1281	0.92879	0.78735	0.6665	0.58932	0.51783	0.47368	0.44632
7/7/21	plate_2	35	NAM 8	0.76177	0	0.20302	0.21429	0.21627	0.22864	3.6875	4	4.1266	4.2361	4.3142	4.3536	2.259	1.9682	1.6364	1.3609	1.1138	0.90963	0.75	0.64706	0.55652	0.50007	0.46027
7/7/21	plate_2	35	NAM 8	0.74783	0	0.27024	0.22378	0.23313	0.23449	3.5276	3.8435	4.0015	4.1109	4.1893	4.2646	1.8288	1.4476	1.0976	0.93896	0.80779	0.69403	0.5932	0.51506	0.45455	0.41384	0.3913
7/7/21	plate_2	36	NAM10	0.74321	0	0.17511	0.13956	0.16656	0.20019	3.1824	3.7026	4	4.1104	4.303	4.3333	2.3136	2	1.6667	1.471	1.2609	1.1204	0.96177	0.86955	0.75881	0.67883	0.61558
7/7/21	plate_2	36	NAM10	0.74792	0	0.1731	0.21168	0.2082	0.2075	3.3227	3.501	3.6	3.7153	3.826	3.9105	1.8645	1.4073	1	0.81095	0.64727	0.54874	0.45007	0.41317	0.36373	0.34051	0.32664
7/7/21	plate_2	36	NAM10	0.75378	0	0.19409	0.22214	0.24536	0.2381	3.471	3.7515	3.9331	4.0028	4.1331	4.233	1.9482	1.4616	1.0003	0.81422	0.66562	0.57451	0.47589	0.43125	0.38586	0.35857	0.34497
7/7/21	plate_2	37	NAM 3	0.76406	0	0.20075	0.1944	0.23078	0.27773	3.5891	4.0645	4.2951	4.4662	4.5891	4.6662	2.5401	2.2408	2.0004	1.7574	1.5455	1.3533	1.1872	1.0512	0.93683	0.84794	0.76071
7/7/21	plate_2	37	NAM 3	0.74674	0	0.25385	0.24996	0.26087	0.26472	3.8885	4.2521	4.4396	4.6	4.7153	4.8485	2.2776	1.8005	1.4519	1.2003	1.0004	0.85714	0.72537	0.63469	0.56135	0.50974	0.46285
7/7/21	plate_2	37	NAM 3	0.75334	0	0.2206	0.16667	0.18045	0.19356	3.6893	4.0723	4.2867	4.4561	4.5828	4.6664	1.8332	1.4331	1.0938	0.8888	0.73176	0.61368	0.51177	0.45609	0.40729	0.37924	0.35294
7/7/21	plate_2	38	NAM27	0.73117	0	0.33757	0.21077	0.23438	0.25534	3.5832	4.0011	4.1902	4.3197	4.3649	4.3918	1.7911	1.5625	1.1793	0.96656	0.80576	0.68426	0.59458	0.5282	0.48148	0.44731	0.41775
7/7/21	plate_2	38	NAM27	0.74252	0	0.24151	0.22541	0.24233	0.26326	3.1589	3.7907	4.0596	4.2361	4.3142	4.3769	2.2072	2	1.7658	1.5127	1.3077	1.1221	1	0.86316	0.76471	0.67342	0.59685
7/7/21	plate_2	38	NAM27	0.76469	0	0.23216	0.19203	0.21688	0.23538	3.4569	3.9557	4.2508	4.4225	4.5237	4.6333	2.3554	1.967	1.5752	1.3405	1.1431	1	0.84745	0.75	0.66664	0.60026	0.54662
7/7/21	plate_2	39	NAM14	0.76936	0	0.18519	0.21791	0.22787	0.23378	3.6507	4.0015	4.2122	4.3333	4.4	4.4716	2.0974	1.737	1.3094	1.0416	0.84911	0.70365	0.61288	0.54104	0.4915	0.45209	0.43084
7/7/21	plate_2	39	NAM14	0.73791	0	0.20011	0.22214	0.24297	0.25865	3.5	3.8885	4.0723	4.1893	4.2521	4.2951	2.1243	1.9331	1.6899	1.4443	1.2707	1.0951	0.97689	0.84638	0.74011	0.66562	0.58932
7/7/21	plate_2	39	NAM14	0.74521	0	0.47875	0.3552	0.35339	0.35841	3.8765	4.2007	4.4008	4.5281	4.5805	4.6109	2.121	2	1.6356	1.3209	1.1055	0.929	0.81391	0.69618	0.628	0.57895	0.51633
7/7/21	plate_2	40	NAM39	0.77389	0	0.17647	0.18875	0.21995	0.2291	3.2323	3.6	3.7713	3.9164	4.0025	4.1337	2.0502	1.4582	1.1035	0.89403	0.71611	0.62872	0.51274	0.47829	0.42859	0.40412	0.39035
7/7/21	plate_2	40	NAM39	0.76706	0	0.18875	0.21319	0.23155	0.22222	3.3876	3.7331	3.925	4.0007	4.0921	4.215	2.0004	1.4809	1.0879	0.86372	0.69683	0.58704	0.48777	0.43125	0.375	0.34555	0.32708
7/7/21	plate_2	40	NAM39	0.74266	0	0.26575	0.16667	0.15585	0.16152	3.044	3.5504	3.8333	4.0006	4.1667	4.2361	2.1295	1.7666	1.4415	1.1538	0.9582	0.83697	0.72352	0.66562	0.59638	0.56255	0.54104
7/7/21	plate_2	41	NAM17	0.7051	0	0.25865	0.19418	0.20319	0.22727	2.939	3.3876	3.6437	3.8	3.925	4.0007	2.1914	2.0004	1.7883	1.5832	1.4073	1.2263	1.0692	0.93113	0.82043	0.73176	0.65079
7/7/21	plate_2	41	NAM17	0.74792	0	0.29069	0.2082	0.2003	0.20877	3.2765	3.8328	4.0794	4.2737	4.4164	4.5	2.3808	1.9568	1.6804	1.4288	1.2285	1.0605	0.90487	0.78142	0.67511	0.58966	0.51433
7/7/21	plate_2	41	NAM17	0.75278	0	0.2143	0.19239	0.20505	0.20456	3.2219	3.6176	3.7713	3.925	4.0022	4.1032	1.9482	1.4073	1.0938	0.90909	0.76503	0.65226	0.53841	0.47731	0.42208	0.383	0.35294
7/7/21	plate_2	42	NAM24	0.76285	0	0.3452	0.24687	0.25552	0.25637	3.8193	4.1008	4.2857	4.4008	4.4662	4.5714	2.0528	1.6003	1.1568	0.92587	0.78196	0.67655	0.59712	0.53519	0.49319	0.46065	0.43425
7/7/21	plate_2	42	NAM24	0.76481	0	0.21429	0.22787	0.25681	0.26183	3.6188	4.0015	4.1997	4.333	4.4225	4.5	2.2	1.6666	1.1333	0.86268	0.68421	0.58067	0.48651	0.4478	0.41202	0.3913	0.37504
7/7/21	plate_2	42	NAM24	0.75156	0	0.26034	0.21128	0.21924	0.22864	3.7656	4.1331	4.3536	4.4716	4.5891	4.6893	2.259	1.7934	1.3609	1.1538	1	0.85725	0.73589	0.6272	0.55189	0.48466	0.43084
7/7/21	plate_2	43	NAM46	0.75378	0	0.16663	0.19188	0.20933	0.20833	3.2117	3.6437	3.8193	3.9297	4	4.0006	1.7423	1.3743	1.0253	0.83806	0.72111	0.61558	0.53328	0.45092	0.39708	0.36166	0.33333
7/7/21	plate_2	43	NAM46	0.75041	0	0.26923	0.19205	0.20784	0.21688	3.6091	4.0596	4.3174	4.4753	4.5891	4.6109	2.1666	1.824	1.4616	1.2089	1.0207	0.88235	0.75004	0.64524	0.57254	0.50789	0.47056
7/7/21	plate_2	43	NAM46	0.75375	0	0.27276	0.16667	0.17945	0.19481	3.3169	3.7863	4.0552	4.2219	4.3333	4.3867	2.0473	1.658	1.3481	1.1088	0.94	0.79618	0.68421	0.57635	0.5002	0.43641	0.3888
7/7/21	plate_2	44	NAM13	0.76711	0	0.15863	0.18507	0.21168	0.2143	3.2945	3.7331	3.9297	4.0723	4.1558	4.233	2.0502	1.4552	1.1331	0.91791	0.75012	0.65079	0.53257	0.47515	0.4231	0.3957	0.383
7/7/21	plate_2	44	NAM13	0.76384	0	0.18578	0.20319	0.21887	0.2204	3.5552	3.939	4.1426	4.3102	4.3867	4.4662	2	1.5593	1.2143	1	0.82941	0.71749	0.60004	0.53081	0.47289	0.43393	0.41384
7/7/21	plate_2	44	NAM13	0.75065	0	0.24627	0.22914	0.24621	0.25717	3.5009	3.824	4.0006	4.1266	4.1893	4.215	1.8623	1.5756	1.3218	1.0752	0.9001	0.75809	0.6602	0.56607	0.5	0.44959	0.4068
7/7/21	plate_2	45	NAM26	0.75167	0	0.16919	0.17455	0.1864	0.19409	3.471	3.8142	4.0018	4.1331	4.215	4.3331	1.8517	1.375	1.0833	0.87812	0.72188	0.6041	0.50033	0.43641	0.37941	0.3443	0.31038
7/7/21	plate_2	45	NAM26	0.74589	0	0.19687	0.15089	0.15725	0.17391	3.8	4.2867	4.5411	4.6948	4.8328	4.9257	1.9205	1.5331	1.2147	0.97515	0.80113	0.66667	0.55822	0.46958	0.42003	0.37732	0.34555
7/7/21	plate_2	45	NAM26	0.75547	0	0.1403	0.16667	0.1808	0.18875	3.2	3.6941	3.9164	4.0828	4.1664	4.2737	1.9045	1.3754	1.074	0.90204	0.73552	0.62695	0.51249	0.442	0.39035	0.35542	0.32613
7/7/21	plate_2	46	NAM30	0.75696	0	0.16663	0.18751	0.21168	0.2394	3.4748	3.7776	3.9421	4.0543	4.0663	4.1109	2.072	1.7945	1.543	1.3659	1.182	1.0002	0.89368	0.78196	0.7082	0.64706	0.59253
7/7/21	plate_2	46	NAM30	0.76936	0	0.16855	0.21178	0.22896	0.24094	3.5658	3.8571	4.0005	4.1008	4.1667	4.2508	2.0003	1.6219	1.2082	0.96232	0.79324	0.67805	0.58214	0.52944	0.4858	0.45727	0.43668
7/7/21	plate_2	46	NAM30	0.77608	0	0.22222	0.22896	0.25971	0.27024	3.4786	3.8571	4.0543	4.1667	4.3005	4.3702	2.1514	1.6882	1.2685	1.0207	0.83333	0.71168	0.61288	0.55551	0.51506	0.48286	0.45595
7/7/21	plate_2	47	NAM36	0.7645	0	0.26034	0.23449	0.25	0.24325	3.6507	4.0022	4.2361	4.3885	4.4396	4.4716	2.0666	1.7358	1.4002	1.1665	0.99887	0.82708	0.70365	0.59638	0.5255	0.47619	0.43935
7/7/21	plate_2	47	NAM36	0.75331	0	0.27153	0.25681	0.25926	0.26326	3.5658	3.8571	4.0506	4.1656	4.2508	4.3142	2.1514	1.8577	1.5456	1.3027	1.1065	0.94248	0.81054	0.70708	0.64618	0.59091	0.55234
7/7/21	plate_2	47	NAM36	0.7297	0	0.53519	0.2801	0.28314	0.30012	3.6091	4.0506	4.3005	4.4126	4.5007	4.5552	2.2423	2.0658	1.7501	1.4738	1.2503	1.0595	0.91757	0.8	0.71199	0.64465	0.59022
7/7/21	plate_2	48	NAM40	0.75729	0	0.20974	0.22963	0.24063	0.23645	3.6893	4.0663	4.215	4.3328	4.3867	4.501	1.9522	1.5173	1.2063	0.97428	0.82941	0.69314	0.59509	0.50499	0.4491	0.40559	0.37732
7/7/21	plate_2	48	NAM40	0.75447	0	0.22222	0.25	0.26008	0.26316	3.6	3.858	4.0007	4.144	4.233	4.3102	2.1741	1.8807	1.5362	1.2907	1.121	0.94153	0.81594	0.71058	0.6219	0.55189	0.5
7/7/21	plate_2	48	NAM40	0.75595	0	0.29034	0.25425	0.25387	0.25007	3.858	4.2	4.3867	4.5411	4.6437	4.7153	2.4989	2.0386	1.7242	1.5001	1.3429	1.1824	1.0287	0.88399	0.76111	0.6457	0.55556
7/7/21	plate_2	49	NAM39	0.75927	0	0.2963	0.27505	0.29124	0.31582	2.6665	2.8082	2.9257	3.0409	3.1208	3.2011	1.5679	1.3865	1.1741	1.0195	0.88854	0.8002	0.72584	0.67805	0.63805	0.60943	0.58067
7/7/21	plate_2	49	NAM39	0.75729	0	0.40639	0.37732	0.38009	0.3921	3.2	3.3885	3.5301	3.6475	3.728	3.7771	1.9568	1.7143	1.4377	1.25	1.0885	0.96285	0.84209	0.75623	0.68578	0.63683	0.59236
7/7/21	plate_2	49	NAM39	0.76712	0	0.24621	0.24556	0.25387	0.25023	3.7515	4.0723	4.2663	4.3867	4.4639	4.5727	2.2914	1.728	1.3333	1.1109	0.92308	0.78047	0.65133	0.56543	0.50016	0.46159	0.42568
7/7/21	plate_2	50	NAM 3	0.76707	0	0.32255	0.31656	0.31813	0.33322	3.9331	4.2	4.3331	4.4	4.5	4.5465	2.3207	2.0386	1.7	1.4545	1.2189	1.0276	0.87812	0.76923	0.68083	0.617	0.56857
7/7/21	plate_2	50	NAM 3	0.76703	0	0.2206	0.25007	0.26506	0.24997	3.6893	4.0018	4.1893	4.3536	4.4396	4.5645	2.1208	1.6563	1.1579	0.92857	0.74011	0.62268	0.5173	0.45455	0.40993	0.37719	0.36074
7/7/21	plate_2	50	NAM 3	0.78498	0	0.22217	0.25007	0.25023	0.25007	3.3885	3.6266	3.7656	3.8769	3.9331	4	2.2002	1.8369	1.4843	1.2355	1.0255	0.87163	0.73795	0.65769	0.59585	0.54714	0.51929
7/7/21	plate_3	51	NAM 4	0.75927	0	0.17391	0.15299	0.15191	0.16217	3.0506	3.6188	3.9487	4.1667	4.2951	4.3885	2.2	1.719	1.4057	1.2379	1.0264	0.89368	0.7692	0.67249	0.60362	0.53328	0.49185
7/7/21	plate_3	51	NAM 4	0.75097	0	0.19293	0.17731	0.20006	0.22937	3.3005	3.9487	4.3102	4.4639	4.6	4.6437	2.6187	2.3918	2.222	2.0007	1.8128	1.6455	1.4859	1.3161	1.2125	1.0714	0.97689
7/7/21	plate_3	51	NAM 4	0.76345	0	0.14635	0.15542	0.17864	0.20365	3.2515	3.8485	4.0828	4.25	4.3649	4.4561	2.3885	1.9132	1.6187	1.471	1.2732	1.1295	1	0.88588	0.80937	0.72985	0.66667
7/7/21	plate_3	52	NAM18	0.75375	0	0.25717	0.27274	0.28942	0.30547	3.5552	3.9443	4.1008	4.2007	4.3005	4.3333	2.2263	2.0301	1.8055	1.5752	1.3571	1.2177	1.0566	0.92319	0.82451	0.74297	0.68421
7/7/21	plate_3	52	NAM18	0.75994	0	0.66004	0.36588	0.37812	0.39477	3.6665	4.0013	4.1902	4.3702	4.3702	4.2867	2.291	2.1251	1.9331	1.7807	1.5897	1.4287	1.2955	1.1433	1.079	0.96386	0.90931
7/7/21	plate_3	52	NAM18	0.75967	0	0.23535	0.18178	0.18507	0.19738	3.3808	3.9421	4.2219	4.4126	4.5301	4.6055	2.4626	2.1331	1.8304	1.6274	1.4057	1.2532	1.1141	0.97941	0.88325	0.77734	0.69618
7/7/21	plate_3	53	NAM27	0.77023	0	0.18114	0.20011	0.23078	0.23626	3.0755	3.75	4	4.144	4.2663	4.3142	2.2962	1.885	1.5717	1.3881	1.1687	1.0502	0.88643	0.77547	0.68135	0.61558	0.55443
7/7/21	plate_3	53	NAM27	0.75378	0	0.25681	0.19517	0.21058	0.22695	2.8228	3.4505	3.7384	3.9443	4.0596	4.1266	2.4073	2.1618	1.9038	1.7032	1.4615	1.3331	1.1687	1.0456	0.95419	0.86975	0.80779
7/7/21	plate_3	53	NAM27	0.74814	0	0.18568	0.1786	0.20019	0.21736	2.915	3.8193	4.1902	4.3885	4.5007	4.5891	2.3332	1.9453	1.658	1.4694	1.2572	1.1156	0.9641	0.83328	0.73684	0.65026	0.58653
7/7/21	plate_3	54	NAM 8	0.75417	0	0.15226	0.1875	0.2	0.20756	3.1558	3.4632	3.5828	3.7026	3.8193	3.8328	1.7883	1.4056	1.0951	1	0.81458	0.72103	0.61313	0.54545	0.48397	0.44276	0.4101
7/7/21	plate_3	54	NAM 8	0.76334	0	0.16648	0.20553	0.2143	0.2143	3.3577	3.6941	3.8485	4	4.0794	4.1344	1.9582	1.5275	1.1939	1.0287	0.82196	0.70894	0.57908	0.51177	0.45049	0.42152	0.38632
7/7/21	plate_3	54	NAM 8	0.74743	0	0.27634	0.19231	0.20784	0.21656	3.1309	3.7066	4	4.1667	4.3142	4.3769	2.4444	2.1208	1.8	1.5833	1.3332	1.1708	1.0207	0.89536	0.7916	0.71749	0.64901
7/7/21	plate_3	55	NAM54	0.76177	0	0.21076	0.22222	0.2394	0.25017	3.6507	4.0015	4.2219	4.3536	4.4662	4.5301	2.3577	2.065	1.824	1.606	1.412	1.2563	1.1138	1	0.89156	0.8	0.72741
7/7/21	plate_3	55	NAM54	0.74585	0	0.37677	0.23253	0.24181	0.25005	3.6328	3.9421	4.1066	4.2219	4.2951	4.3507	1.9716	1.6515	1.4148	1.1607	0.98089	0.8283	0.71243	0.61209	0.56178	0.51349	0.47077
7/7/21	plate_3	55	NAM54	0.77005	0	0.2	0.2055	0.22541	0.23535	3.8333	4.2867	4.5	4.6662	4.7331	4.8	2.4006	1.8277	1.5298	1.3246	1.1252	0.97771	0.84438	0.72005	0.65018	0.56857	0.51693
7/7/21	plate_3	57	NAM12	0.75231	0	0.20974	0.19359	0.21887	0.24034	3.1771	3.6662	3.9297	4.0663	4.215	4.2867	2.7219	2.4101	2.0832	2.0004	1.8078	1.7092	1.5556	1.4484	1.323	1.2221	1.1144
7/7/21	plate_3	57	NAM12	0.6766	0	0.15255	0.13045	0.12506	0.12602	2.0502	2.765	3.1771	3.3763	3.5331	3.6437	2.2379	2.046	1.731	1.577	1.3472	1.2002	1.048	0.94294	0.83806	0.75	0.68442
7/7/21	plate_3	57	NAM12	0.7619	0	0.18751	0.18469	0.21058	0.21791	3.2945	3.8435	4.1109	4.2951	4.4126	4.4716	2.5608	2.1	1.7345	1.5388	1.2813	1.1185	0.95223	0.82351	0.72218	0.62979	0.56469
7/7/21	plate_3	58	NAM28	0.73939	0	0.14286	0.12246	0.13333	0.1457	2.6662	3.25	3.5465	3.728	3.9024	3.9105	2.5331	2.1331	1.843	1.7374	1.5504	1.4286	1.2732	1.1741	1.0414	0.9645	0.8846
7/7/21	plate_3	58	NAM28	0.75802	0	0.14951	0.16365	0.19033	0.20692	3.25	3.6266	3.8	3.9297	4.0723	4.0828	2.2857	1.9492	1.6667	1.4813	1.2331	1.0885	0.91428	0.80022	0.70729	0.64087	0.58327
7/7/21	plate_3	58	NAM28	0.76184	0	0.28583	0.22541	0.25385	0.26846	3.4286	3.8831	4.0654	4.2496	4.3769	4.4419	2.6133	2.2962	2.107	1.9242	1.6964	1.5457	1.3625	1.1941	1.0665	0.93247	0.82279
7/7/21	plate_3	59	NAM64	0.7746	0	0.16461	0.18885	0.20984	0.21076	3.1373	3.6665	3.8885	4.0473	4.1505	4.2219	2.1	1.6219	1.2096	0.96006	0.77188	0.64289	0.53859	0.47056	0.43668	0.39708	0.3803
7/7/21	plate_3	59	NAM64	0.75137	0	0.20984	0.1539	0.17982	0.18989	3.1208	3.5639	3.8008	3.9522	4.0506	4.0951	1.7253	1.3125	1.0556	0.83328	0.6949	0.58586	0.5138	0.45327	0.42644	0.39187	0.37719
7/7/21	plate_3	59	NAM64	0.781	0	0.13434	0.19048	0.21128	0.20974	2.8922	3.5301	3.7656	3.9331	4.0022	4.0794	2.0386	1.4377	1	0.85714	0.69778	0.59204	0.50023	0.45092	0.42003	0.38889	0.37031
7/7/21	plate_3	60	NAM31	0.76705	0	0.26967	0.25888	0.26625	0.27377	3.8571	4.0951	4.2646	4.3702	4.4505	4.5018	2.2	1.9167	1.6761	1.4653	1.2752	1.12	0.94737	0.82768	0.74598	0.6717	0.60597
7/7/21	plate_3	60	NAM31	0.7645	0	0.21153	0.21227	0.22637	0.23298	3.8051	4.1186	4.3174	4.4443	4.5552	4.5891	2.3466	2.0003	1.7273	1.5001	1.2936	1.1264	0.95882	0.81563	0.71696	0.6272	0.56352
7/7/21	plate_3	60	NAM31	0.75428	0	0.19799	0.20259	0.21529	0.22827	3.5774	3.9136	4.125	4.2521	4.333	4.3583	2.1514	1.9026	1.7063	1.4438	1.2656	1.0933	0.94339	0.79602	0.71207	0.62872	0.57152
7/7/21	plate_3	61	NAM41	0.74716	0	0.23298	0.25852	0.29325	0.31255	3.4759	3.8963	4.1109	4.2379	4.3333	4.3536	2.4503	2.2505	2.0704	1.8645	1.6667	1.5127	1.3422	1.1953	1.0803	0.9706	0.86849
7/7/21	plate_3	61	NAM41	0.7379	0	0.43582	0.40273	0.45727	0.46065	3.3851	3.8193	4.0921	4.2857	4.4	4.4505	2.6792	2.5166	2.3935	2.1514	1.9463	1.8003	1.6409	1.4761	1.3481	1.2274	1.12
7/7/21	plate_3	61	NAM41	0.74086	0	0.27595	0.26034	0.30326	0.34341	3.4286	3.7656	4	4.1066	4.1771	4.2361	2.6542	2.4813	2.3466	2.2327	2.1169	2.0327	1.9038	1.7507	1.6287	1.5003	1.3753
7/7/21	plate_3	62	NAM11	0.75045	0	0.15519	0.16955	0.20692	0.24063	3.1771	3.7331	3.939	4.1266	4.215	4.2867	2.412	2.1373	1.8807	1.6542	1.4519	1.3028	1.1381	1.0003	0.9	0.81095	0.73795
7/7/21	plate_3	62	NAM11	0.7645	0	0.17731	0.18832	0.21325	0.22217	3.6856	4.1186	4.3331	4.501	4.6	4.6893	2.5184	2.0405	1.6388	1.3828	1.1584	1.0006	0.85714	0.75526	0.65968	0.60004	0.53574
7/7/21	plate_3	62	NAM11	0.76177	0	0.4848	0.32816	0.33325	0.32473	3.9508	4.2285	4.4126	4.5301	4.6272	4.6662	2.5	2.0666	1.7814	1.6219	1.4503	1.3491	1.1953	1.0614	0.94118	0.83652	0.73213
7/7/21	plate_3	63	NAM 6	0.72396	0	0.32844	0.28571	0.29863	0.30298	4.0006	4.3769	4.5645	4.7331	4.858	4.9297	2.7395	2.4809	2.1964	1.9628	1.7369	1.5555	1.3663	1.205	1.0752	0.95419	0.85119
7/7/21	plate_3	63	NAM 6	0.77796	0	0.69239	0.52475	0.5255	0.54561	3.9421	4.2521	4.4396	4.5828	4.6893	4.787	2.5206	2.2806	2.0346	1.8483	1.6667	1.5298	1.3937	1.2609	1.1665	1.0732	1
7/7/21	plate_3	63	NAM 6	0.7698	0	0.32334	0.24351	0.26575	0.2776	3.9443	4.3723	4.5727	4.7521	4.858	4.9297	2.625	2.0362	1.6879	1.5151	1.3158	1.1644	1.0235	0.90469	0.80894	0.72537	0.6543
7/7/21	plate_3	64	NAM17	0.61416	0	0.27416	0.15938	0.15078	0.15142	1.8623	2.3645	2.6829	2.9006	3.1003	3.2219	1.7863	1.6208	1.3551	1.1943	1.022	0.89736	0.78571	0.70588	0.64437	0.59204	0.5487
7/7/21	plate_3	64	NAM17	0.67329	0	0.2381	0.18622	0.18315	0.17573	2.1078	2.7616	3.1373	3.3697	3.5301	3.6437	2.4004	2.1741	1.929	1.7501	1.5298	1.375	1.2164	1.1085	1.0235	0.94856	0.88588
7/7/21	plate_3	64	NAM17	0.74931	0	0.38468	0.22612	0.24151	0.25717	3.4443	3.9508	4.2521	4.4561	4.5727	4.6662	2.7696	2.3466	2.1038	1.9091	1.7331	1.5885	1.4503	1.2955	1.1768	1.0528	0.94153
7/7/21	plate_3	65	NAM42	0.75723	0	0.23535	0.24536	0.27527	0.30074	3.4004	3.7506	3.9487	4.093	4.1667	4.2122	2.3935	2.1666	1.9065	1.728	1.5265	1.3751	1.2128	1.0707	0.9582	0.85733	0.77778
7/7/21	plate_3	65	NAM42	0.76963	0	0.14852	0.19592	0.2082	0.21596	3.0772	3.6829	3.9105	4.0951	4.1902	4.2508	2.0298	1.6055	1.2177	0.94643	0.77595	0.66162	0.56255	0.49325	0.45068	0.418	0.39477
7/7/21	plate_3	65	NAM42	0.75331	0	0.29478	0.16846	0.18621	0.21128	3.1795	4.0414	4.4286	4.6833	4.8008	4.8571	2.9293	2.5717	2.3005	2.0755	1.8504	1.6819	1.5001	1.3394	1.196	1.0679	0.95482
7/7/21	plate_3	66	NAM48	0.76092	0	0.1539	0.17249	0.18978	0.20692	3.501	4.0007	4.233	4.3331	4.4164	4.4639	2.0951	1.7374	1.4138	1.1295	0.88889	0.73698	0.61368	0.51997	0.45658	0.40834	0.375
7/7/21	plate_3	66	NAM48	0.76704	0	0.22378	0.21924	0.23077	0.23298	3.8435	4.2361	4.4716	4.6481	4.787	4.8246	2.5556	2.0368	1.6667	1.3609	1.119	0.93498	0.76471	0.64809	0.56607	0.50789	0.46027
7/7/21	plate_3	66	NAM48	0.75782	0	0.19124	0.24031	0.25926	0.26511	3.625	4.0005	4.2007	4.3174	4.4008	4.4225	1.9429	1.6503	1.3979	1.1539	0.96258	0.81914	0.68112	0.58214	0.52068	0.46709	0.43241
7/7/21	plate_3	67	NAM29	0.76138	0	0.21953	0.21953	0.2344	0.23887	3.5832	3.9331	4.1266	4.2663	4.3333	4.4126	2.2415	1.8128	1.5237	1.2793	1.0976	0.95542	0.80453	0.68421	0.60597	0.53698	0.47619
7/7/21	plate_3	67	NAM29	0.75624	0	0.28166	0.2466	0.26237	0.27694	3.8333	4.2521	4.4396	4.6	4.6992	4.7521	2.6664	2.2806	2.0003	1.8132	1.6347	1.4793	1.3331	1.1761	1.0475	0.91974	0.82208
7/7/21	plate_3	67	NAM29	0.72992	0	0.26868	0.27273	0.328	0.35296	3.4225	3.9487	4.2361	4.3769	4.4639	4.5331	2.462	2.1605	2.0007	1.8331	1.6665	1.5143	1.3686	1.2195	1.1221	1.0213	0.93181
7/7/21	plate_3	68	NAM 5	0.76212	0	0.6949	0.49258	0.4858	0.4848	4.2951	4.6437	4.8246	5.0013	5.0723	5.1776	3.2285	2.857	2.4813	2.2851	2.0974	1.9568	1.7945	1.6219	1.5	1.3533	1.2379
7/7/21	plate_3	68	NAM 5	0.75456	0	0.31685	0.20002	0.22342	0.24438	3.6664	4.2122	4.5007	4.6764	4.7656	4.844	2.7	2.3883	2.1344	1.9004	1.6841	1.5229	1.3516	1.1885	1.0755	0.96636	0.86445
7/7/21	plate_3	68	NAM 5	0.77076	0	0.4114	0.36369	0.38264	0.39876	3.8167	4.0543	4.2219	4.3649	4.46	4.5371	2.4377	2.2189	1.9734	1.7692	1.5975	1.4534	1.308	1.1667	1.0801	0.98409	0.9153
7/7/21	plate_3	69	RC	0.74332	0	0.19578	0.17358	0.19327	0.19745	3.2646	3.7616	4.0552	4.2361	4.3521	4.3885	2.3281	2	1.658	1.444	1.282	1.1398	1	0.88661	0.78908	0.70075	0.63669
7/7/21	plate_3	69	RC	0.75477	0	0.21178	0.18475	0.20456	0.21104	3.5312	3.9522	4.2122	4.3649	4.4505	4.5	2.1388	1.7504	1.4177	1.1618	1	0.88606	0.76036	0.64923	0.58248	0.515	0.46799
7/7/21	plate_3	69	RC	0.76903	0	0.2294	0.23008	0.24723	0.25	3.7143	4.0951	4.3005	4.4753	4.5281	4.5805	2.4198	1.9721	1.5539	1.2551	1.0392	0.87714	0.73731	0.62692	0.55068	0.49294	0.45209
7/7/21	plate_3	70	NAM10	0.76038	0	0.37515	0.33964	0.35174	0.36379	3.7331	4.0007	4.1664	4.3102	4.4164	4.5	2.2177	1.9568	1.7035	1.5003	1.3164	1.1605	1	0.88588	0.79089	0.70601	0.64286
7/7/21	plate_3	70	NAM10	0.74655	0	0.21995	0.24997	0.2776	0.29637	3.8885	4.1893	4.4	4.5301	4.6272	4.6893	2.3935	2.1433	2	1.7776	1.5831	1.4057	1.2101	1.047	0.93416	0.81649	0.72011
7/7/21	plate_3	70	NAM10	0.74651	0	0.18187	0.16663	0.18885	0.20234	3.3332	3.9557	4.3332	4.5721	4.7186	4.8246	2.6156	2.1251	1.7431	1.5	1.25	1.0783	0.90408	0.77188	0.68147	0.6	0.54545
7/7/21	plate_3	71	NAM 2	0.74983	0	0.32275	0.2838	0.3117	0.34783	3.6188	3.9522	4.1667	4.3142	4.3885	4.4443	2.5714	2.345	2.1726	2	1.8438	1.6943	1.5527	1.4148	1.3094	1.2046	1.1138
7/7/21	plate_3	71	NAM 2	0.75045	0	0.33873	0.33895	0.36211	0.38328	3.8	4.0596	4.215	4.3142	4.3769	4.4396	2.2408	2.0772	1.929	1.7147	1.5504	1.4057	1.2563	1.1281	1.0253	0.95223	0.87233
7/7/21	plate_3	71	NAM 2	0.76984	0	0.25717	0.23179	0.24991	0.25717	3.6893	4.0018	4.1893	4.3142	4.4	4.4396	2.2806	1.8277	1.412	1.2633	1.0802	0.93181	0.80651	0.70467	0.63562	0.56607	0.52941
7/7/21	plate_3	72	NAM14	0.75602	0	0.30074	0.27947	0.31656	0.36107	3.8333	4.1771	4.3676	4.5018	4.5891	4.6272	2.5222	2.3701	2.2	2.0362	1.8752	1.7423	1.5832	1.4368	1.3254	1.205	1.1029
7/7/21	plate_3	72	NAM14	0.77184	0	0.43848	0.33764	0.36373	0.39389	4	4.4008	4.6272	4.7912	4.9421	5.002	2.625	2.4293	2.1887	1.9734	1.7715	1.6003	1.4073	1.2685	1.1565	1.0489	0.96285
7/7/21	plate_3	72	NAM14	0.76252	0	0.37175	0.43582	0.50013	0.53844	4.2007	4.5805	4.8	4.9164	5.0013	5.0645	2.7508	2.6437	2.4545	2.2063	2.0006	1.8333	1.6753	1.5253	1.4221	1.3405	1.2611
7/7/21	plate_3	73	NAM23	0.75805	0	0.43478	0.27275	0.30856	0.33319	3.7285	4.1008	4.3333	4.5	4.5805	4.6481	2.7245	2.4331	2.1942	2.0307	1.8652	1.737	1.5975	1.4547	1.3409	1.2082	1.1022
7/7/21	plate_3	73	NAM23	0.76963	0	0.23806	0.25302	0.26326	0.2638	3.824	4.2122	4.4716	4.6333	4.7219	4.7776	2.6437	2.2263	1.8383	1.5639	1.3571	1.1943	1.0195	0.86803	0.75881	0.66105	0.58067
7/7/21	plate_3	73	NAM23	0.77148	0	0.17731	0.22501	0.23313	0.23378	3.6328	4.0506	4.2219	4.3643	4.4443	4.5	2.2001	1.8182	1.4563	1.1631	0.9791	0.82353	0.67855	0.57393	0.5078	0.45952	0.41979
7/7/21	plate_3	74	NAM50	0.7606	0	0.16135	0.19674	0.21102	0.22217	3.5301	3.858	4.0007	4.1331	4.215	4.2521	1.9606	1.6208	1.2587	1.0276	0.81095	0.68026	0.56687	0.51104	0.47178	0.43393	0.41834
7/7/21	plate_3	74	NAM50	0.75752	0	0.28328	0.22214	0.24265	0.24996	3.6266	4.0663	4.2663	4.4293	4.5411	4.6176	2.4552	2.0405	1.6924	1.4484	1.2429	1.0857	0.91916	0.79471	0.68083	0.58704	0.52034
7/7/21	plate_3	74	NAM50	0.74876	0	0.17648	0.14635	0.16088	0.1728	2.8935	3.6091	4.0005	4.2122	4.3333	4.3885	2.3701	1.9503	1.699	1.4429	1.2195	1.0436	0.87773	0.74107	0.64594	0.55825	0.49191
7/7/21	plate_3	75	NAM 9	0.76431	0	0.17731	0.21739	0.22541	0.2297	3.3333	3.6665	3.824	3.9443	4.0015	4.0596	1.9038	1.5717	1.2195	0.97885	0.80386	0.67855	0.5714	0.5083	0.46772	0.42857	0.40993
7/7/21	plate_3	75	NAM 9	0.76212	0	0.19231	0.2206	0.24056	0.24063	3.3169	3.6665	3.8435	4	4.1066	4.1594	1.9376	1.5143	1.1664	0.93896	0.7916	0.66081	0.56039	0.50015	0.46027	0.42644	0.41183
7/7/21	plate_3	75	NAM 9	0.76409	0	0.16667	0.2206	0.23328	0.22736	3.2007	3.5891	3.7776	3.8769	3.9421	4.0006	1.8	1.3609	1	0.82984	0.69998	0.59253	0.50016	0.45	0.41384	0.38328	0.37094
7/7/21	plate_3	76	NAM25	0.73896	0	0.19018	0.17325	0.1904	0.19738	3.5007	3.8963	4.1625	4.342	4.4126	4.5	2.1038	1.649	1.3003	1.0638	0.88217	0.74011	0.61111	0.5085	0.44435	0.39524	0.35382
7/7/21	plate_3	76	NAM25	0.76463	0	0.17857	0.1512	0.16088	0.17082	3.0005	3.5714	3.9006	4.1594	4.2646	4.3333	2.268	1.8331	1.5002	1.2577	1.0638	0.90408	0.75512	0.65535	0.5872	0.52944	0.48447
7/7/21	plate_3	76	NAM25	0.7695	0	0.18294	0.2397	0.25637	0.25326	3.4759	4.0005	4.2219	4.3885	4.4689	4.5552	2.2761	1.824	1.3748	1.1077	0.9375	0.7925	0.66081	0.56255	0.50008	0.45327	0.42398
7/7/21	plate_3	77	NAM37	0.76707	0	0.30992	0.26979	0.286	0.30003	3.7907	4.2663	4.4716	4.6481	4.7331	4.8148	2.6928	2.3577	2.0627	1.8438	1.6388	1.4615	1.2927	1.1364	1.0002	0.8957	0.80386
7/7/21	plate_3	77	NAM37	0.75041	0	0.17515	0.18663	0.21325	0.22864	3.3005	3.8963	4.1771	4.3769	4.4716	4.5281	2.1295	1.643	1.3846	1.1665	1.0224	0.88875	0.75	0.62268	0.54556	0.4818	0.43328
7/7/21	plate_3	77	NAM37	0.7564	0	0.34844	0.32844	0.34844	0.36656	3.7515	4.0506	4.1771	4.2867	4.3769	4.4	2.4582	2.2312	2	1.7814	1.6122	1.4559	1.2927	1.1398	1.0407	0.9166	0.82634
7/7/21	plate_3	78	NAM15	0.74196	0	0.23221	0.22796	0.24151	0.25425	3.75	4.1558	4.3583	4.5	4.5828	4.6377	2.4004	2.0009	1.7607	1.5604	1.3462	1.2	1.0003	0.88588	0.7752	0.66667	0.58541
7/7/21	plate_3	78	NAM15	0.73913	0	0.32731	0.25865	0.29618	0.33936	3.6	4.0645	4.2737	4.4164	4.501	4.5828	2.5237	2.2914	2.0872	1.9096	1.7242	1.5865	1.429	1.3028	1.2	1.0627	0.97385
7/7/21	plate_3	78	NAM15	0.7549	0	0.27947	0.26979	0.27408	0.27694	4.0596	4.3331	4.5005	4.6	4.6662	4.7153	2.5654	2.2251	2	1.7863	1.618	1.4699	1.3329	1.1779	1.054	0.93333	0.82573
7/7/21	plate_3	79	NAM38	0.72213	0	0.38019	0.34254	0.39852	0.43328	3.3333	3.725	3.9421	4.0645	4.2	4.2219	2.4407	2.1792	2.0365	1.8714	1.7501	1.6253	1.487	1.3533	1.2572	1.1488	1.0496
7/7/21	plate_3	79	NAM38	0.74086	0	0.33325	0.20984	0.2297	0.24997	3.4004	3.824	4.0596	4.2219	4.2951	4.3867	2.1514	1.6959	1.4476	1.2501	1.111	0.9645	0.8332	0.72725	0.64901	0.58067	0.5312
7/7/21	plate_3	79	NAM38	0.74254	0	0.32377	0.2308	0.24621	0.25813	3.5552	3.8662	4.0596	4.144	4.215	4.2663	2.1111	1.5865	1.3937	1.2423	1.1221	1.0003	0.89489	0.7916	0.71104	0.6328	0.56543
7/7/21	plate_3	80	NAM22	0.75045	0	0.16415	0.1944	0.23179	0.25717	3.3536	3.8142	4.0596	4.144	4.2075	4.2663	2.1605	2	1.8391	1.6779	1.5323	1.4001	1.2504	1.1281	1.0237	0.93147	0.83333
7/7/21	plate_3	80	NAM22	0.75542	0	0.16665	0.20012	0.22214	0.23686	3.5276	3.7907	3.9331	4.0018	4.1109	4.1266	2.0368	1.7616	1.4729	1.2502	1.0714	0.9165	0.78095	0.67328	0.60009	0.53859	0.4915
7/7/21	plate_3	80	NAM22	0.76704	0	0.15791	0.19715	0.20456	0.21429	3.5007	3.7776	3.9443	4.0596	4.1248	4.1771	2.0003	1.6899	1.3686	1.1753	1.0006	0.86667	0.73795	0.64161	0.57396	0.51783	0.48286
7/7/21	plate_3	81	NAM34	0.74	0	0.21433	0.14861	0.16341	0.17648	2.7395	3.5276	3.9331	4.1771	4.3102	4.3867	2.308	1.8438	1.6109	1.4328	1.25	1.1164	1	0.875	0.77357	0.68201	0.6
7/7/21	plate_3	81	NAM34	0.73289	0	0.20657	0.14437	0.16667	0.1921	2.961	3.7143	4.1594	4.3702	4.5018	4.5891	2.2666	1.8828	1.5897	1.3903	1.2096	1.0638	0.92151	0.8002	0.70334	0.62405	0.54703
7/7/21	plate_3	81	NAM34	0.74446	0	0.41202	0.19481	0.21058	0.22378	3.1829	3.8435	4.1667	4.3744	4.4716	4.5645	2.3333	1.9038	1.6563	1.4743	1.3416	1.2329	1.1138	1	0.9166	0.82634	0.73479
7/7/21	plate_3	82	NAM32	0.75331	0	0.2082	0.20417	0.21749	0.22736	3.4	3.7713	3.9994	4.0828	4.1664	4.25	2.1109	1.6091	1.2331	1.0666	0.85733	0.73552	0.61538	0.5408	0.48777	0.43192	0.40014
7/7/21	plate_3	82	NAM32	0.75131	0	0.16982	0.22643	0.23529	0.23529	3.3331	3.7481	3.8885	4	4.0921	4.1833	2.2002	1.6959	1.1926	0.96794	0.76923	0.64087	0.5312	0.47612	0.42549	0.3808	0.35889
7/7/21	plate_3	82	NAM32	0.74509	0	0.24056	0.21058	0.23535	0.24621	3.5007	3.8963	4.1266	4.2521	4.3536	4.4396	2.3332	1.8662	1.5833	1.3605	1.1793	1.0253	0.89368	0.78005	0.69588	0.6201	0.55189
7/7/21	plate_4	83	NAM24	0.73315	0	0.85719	0.72584	0.74598	0.78142	4.0951	4.3507	4.5509	4.6507	4.7384	4.7776	2.7508	2.6666	2.5221	2.4289	2.2945	2.1794	2.0874	2.0002	1.8989	1.8159	1.7504
7/7/21	plate_4	83	NAM24	0.74351	0	0.27377	0.22985	0.25	0.26244	3.5222	3.8831	4.1249	4.2521	4.3333	4.4105	2.3017	1.8112	1.5804	1.3915	1.2566	1.1341	1.0207	0.93045	0.83333	0.76343	0.69918
7/7/21	plate_4	83	NAM24	0.77262	0	0.46625	0.41039	0.4068	0.4	4.1893	4.4293	4.5727	4.7153	4.8485	4.858	2.375	2.0852	1.8328	1.6331	1.5	1.3517	1.2369	1.1281	1.0253	0.94943	0.86515
7/7/21	plate_4	84	NAM26	0.75595	0	0.76	0.63423	0.63512	0.63163	4.1664	4.4505	4.6377	4.7289	4.8094	4.8571	2.8182	2.5593	2.3716	2.2004	2.0489	1.8937	1.765	1.6221	1.5105	1.3703	1.2806
7/7/21	plate_4	84	NAM26	0.76252	0	0.33333	0.29651	0.30722	0.31796	3.8193	4.0951	4.2122	4.3333	4.4286	4.4759	2.4847	2.1717	1.9209	1.7219	1.5419	1.3903	1.222	1.1111	0.98233	0.88111	0.78518
7/7/21	plate_4	84	NAM26	0.75899	0	0.18885	0.20793	0.20919	0.21786	3.6086	3.8267	3.9212	4.0004	4.0876	4.125	1.9754	1.6667	1.3801	1.1471	0.95097	0.78823	0.67146	0.57901	0.5084	0.46843	0.42694
7/7/21	plate_4	85	NAM23	0.6461	0	0.13637	0.11439	0.12039	0.12511	2.0772	2.7143	3.0473	3.2117	3.3169	3.4225	1.9648	1.728	1.5166	1.3333	1.1526	1	0.86363	0.76408	0.65938	0.5866	0.52366
7/7/21	plate_4	85	NAM23	0.74943	0	0.22736	0.20217	0.21739	0.21953	3.5611	3.9105	4.1266	4.2613	4.333	4.4105	2.2371	1.7618	1.4786	1.2694	1.1053	0.95	0.81538	0.70833	0.61107	0.5396	0.48125
7/7/21	plate_4	85	NAM23	0.75259	0	0.15845	0.16652	0.1875	0.19785	3.2809	3.7395	4	4.1212	4.1851	4.2613	2.1514	1.7729	1.5683	1.3703	1.2001	1.0473	0.90729	0.78697	0.69231	0.60005	0.55547
7/7/21	plate_4	86	NAM 5	0.76701	0	0.29018	0.26091	0.26881	0.27911	3.1611	3.3867	3.5404	3.6377	3.728	3.75	1.728	1.5	1.308	1.1433	1.0003	0.87035	0.77598	0.69687	0.62032	0.56543	0.52951
7/7/21	plate_4	86	NAM 5	0.74971	0	0.1732	0.16919	0.18695	0.18462	3.2361	3.6893	3.8769	4	4.1331	4.2	2.3045	1.6295	1.3935	1.2119	1.0564	0.91667	0.80494	0.70467	0.60449	0.53323	0.48003
7/7/21	plate_4	86	NAM 5	0.74711	0	0.16276	0.18294	0.19537	0.20005	3.3193	3.7506	3.9508	4.0552	4.1594	4.2122	2.0314	1.6496	1.3859	1.2045	1.044	0.89421	0.77677	0.67249	0.57865	0.5	0.46278
7/7/21	plate_4	87	NAM34	0.75835	0	0.27708	0.26742	0.27908	0.28728	4.0951	4.4008	4.5805	4.7384	4.8246	4.8885	2.549	2.2358	2.0005	1.8159	1.6503	1.4847	1.3268	1.1959	1.0566	0.94444	0.8526
7/7/21	plate_4	87	NAM34	0.75825	0	0.31384	0.27727	0.28234	0.28166	3.7907	4.1186	4.3046	4.4689	4.5645	4.6272	2.3701	1.9528	1.6768	1.4476	1.3024	1.1503	1.0221	0.91641	0.81554	0.73155	0.66036
7/7/21	plate_4	87	NAM34	0.76015	0	0.25822	0.24556	0.25676	0.27275	3.7656	4.0006	4.1331	4.2663	4.3331	4.3934	2.0806	1.8241	1.6134	1.4415	1.265	1.1066	0.97612	0.88166	0.78159	0.71104	0.63648
7/7/21	plate_4	88	NAM15	0.76702	0	0.49334	0.29349	0.30684	0.32258	3.9257	4.375	4.6507	4.8008	4.9075	5	2.7814	2.3694	2.1167	1.9298	1.7527	1.6	1.4425	1.3041	1.1834	1.0634	0.96911
7/7/21	plate_4	88	NAM15	0.75939	0	0.50011	0.41187	0.39998	0.38373	4.125	4.3808	4.5714	4.6963	4.8094	4.8963	2.6771	2.3609	2.072	1.87	1.7082	1.5633	1.4288	1.2887	1.1579	1.0317	0.94127
7/7/21	plate_4	88	NAM15	0.75804	0	0.66236	0.46018	0.48437	0.50596	4.2412	4.5	4.6963	4.8197	4.9075	5	2.7635	2.5	2.2929	2.143	2.0235	1.9015	1.7932	1.6752	1.5686	1.4529	1.3791
7/7/21	plate_4	89	NAM25	0.75632	0	0.22217	0.24438	0.28039	0.30003	3.5	3.9105	4.1037	4.2122	4.3005	4.333	2.4847	2.2288	2.0005	1.8049	1.619	1.4547	1.3045	1.1651	1.0536	0.95015	0.888
7/7/21	plate_4	89	NAM25	0.751	0	0.29478	0.27189	0.28422	0.28901	3.8193	4.0876	4.2613	4.3789	4.462	4.5013	2.4514	2.1631	1.906	1.7019	1.5136	1.3398	1.187	1.0429	0.91595	0.82352	0.75561
7/7/21	plate_4	89	NAM25	0.75925	0	0.21902	0.21293	0.22581	0.22603	3.6928	4.044	4.3174	4.4561	4.5658	4.6148	2.3789	1.9073	1.5802	1.3724	1.2211	1.0685	0.92695	0.80605	0.70702	0.62002	0.56434
7/7/21	plate_4	90	NAM40	0.73799	0	0.14281	0.11884	0.13214	0.14294	2.7515	3.6176	3.925	4.0828	4.25	4.3328	2.5552	2.1505	1.9045	1.7174	1.546	1.3848	1.2415	1.1331	1	0.89317	0.80672
7/7/21	plate_4	90	NAM40	0.74323	0	0.24056	0.25005	0.29167	0.32434	3.3049	3.6006	3.8008	3.9006	4	4.0015	2.0327	1.8483	1.6219	1.4358	1.256	1.0852	0.9582	0.86393	0.76706	0.70708	0.66658
7/7/21	plate_4	90	NAM40	0.70884	0	0.35174	0.27342	0.30002	0.31398	3.4004	3.8885	4.1109	4.2521	4.342	4.3536	2.6311	2.3848	2.1963	2.0327	1.8692	1.7063	1.5717	1.4415	1.2968	1.1753	1.0824
7/7/21	plate_4	91	NAM41	0.76163	0	0.22959	0.22201	0.24242	0.24242	3.5686	3.8517	4.044	4.1613	4.2285	4.2914	2.1843	1.7818	1.4509	1.228	1.0504	0.92206	0.79415	0.6944	0.61855	0.5594	0.51881
7/7/21	plate_4	91	NAM41	0.74742	0	0.31519	0.17896	0.19592	0.21212	3.3393	3.7245	3.961	4.1212	4.2082	4.2613	2.0254	1.7554	1.4901	1.259	1.0779	0.92415	0.80298	0.71917	0.6444	0.60337	0.56106
7/7/21	plate_4	91	NAM41	0.76507	0	0.34222	0.23719	0.24491	0.2528	3.1038	3.3701	3.5388	3.6812	3.7611	3.8267	1.7444	1.49	1.2601	1.0679	0.929	0.82102	0.74598	0.70011	0.64398	0.61325	0.58662
7/7/21	plate_4	92	NAM30	0.75159	0	0.26667	0.27366	0.2858	0.3	4.2181	4.5007	4.6665	4.7616	4.8094	4.8509	2.719	2.3609	2.0512	1.8539	1.7143	1.5745	1.4375	1.2941	1.1511	1.017	0.92206
7/7/21	plate_4	92	NAM30	0.75055	0	0.33333	0.26048	0.28577	0.29767	3.6667	4	4.1851	4.3211	4.4014	4.4582	2.4255	2.1107	1.8749	1.6835	1.5394	1.4001	1.2713	1.1562	1.0594	0.97063	0.90963
7/7/21	plate_4	92	NAM30	0.75582	0	0.22629	0.21786	0.22222	0.23229	3.841	4.074	4.25	4.3612	4.4354	4.479	2.1953	1.9307	1.6385	1.4152	1.2105	1.0287	0.88638	0.77857	0.69751	0.62813	0.58801
7/7/21	plate_4	93	NAM 9	0.74311	0	0.21319	0.18752	0.20626	0.21596	3.3466	3.8267	4.0921	4.2813	4.3808	4.4443	2.5455	2.1667	1.9415	1.7379	1.5777	1.4286	1.2744	1.1456	1.0331	0.92587	0.85328
7/7/21	plate_4	93	NAM 9	0.75	0	0.36176	0.33735	0.37098	0.39999	3.4331	3.7313	3.9212	4.0413	4.1613	4.2102	2.3332	2.1582	1.9771	1.8375	1.7034	1.5533	1.396	1.2858	1.1697	1.0833	1.0162
7/7/21	plate_4	93	NAM 9	0.74508	0	0.28868	0.24708	0.26471	0.27586	3.6437	3.9992	4.2508	4.4059	4.5	4.5373	2.395	1.9546	1.7022	1.5394	1.3864	1.2501	1.1104	1	0.88077	0.77773	0.71834
7/7/21	plate_4	94	NAM 8	0.75464	0	0.16173	0.18832	0.19427	0.19715	3.3169	3.6109	3.7498	3.8435	3.9443	4.0006	1.8331	1.5166	1.256	1.0732	0.91641	0.78005	0.65711	0.57143	0.50033	0.46426	0.41518
7/7/21	plate_4	94	NAM 8	0.75539	0	0.15469	0.18187	0.19517	0.2	3.3065	3.7143	3.9006	4.0015	4.1429	4.2219	2.1618	1.703	1.4563	1.2393	1.0862	0.93617	0.80779	0.70038	0.62632	0.55891	0.50015
7/7/21	plate_4	94	NAM 8	0.75363	0	0.22442	0.22214	0.23368	0.24002	3.6964	4.081	4.2741	4.4286	4.5013	4.5658	2.4418	2.111	1.8925	1.7127	1.5202	1.3332	1.1566	1	0.85403	0.74332	0.67553
7/7/21	plate_4	95	NAM39	0.76073	0	0.18475	0.19327	0.21051	0.21429	3.5832	3.9557	4.2122	4.3702	4.4753	4.5383	2.2189	1.7594	1.4761	1.2553	1.0882	0.94643	0.82306	0.72364	0.62973	0.55068	0.50013
7/7/21	plate_4	95	NAM39	0.75624	0	0.42587	0.34497	0.35733	0.3898	3.1887	3.5301	3.6893	3.8	3.8769	3.9331	2.2177	2.1061	1.9618	1.8218	1.6899	1.5666	1.471	1.375	1.2727	1.2063	1.1109
7/7/21	plate_4	95	NAM39	0.76705	0	0.23176	0.21001	0.21429	0.22097	3.4557	3.7506	3.9006	4.0506	4.1186	4.2007	1.8383	1.4547	1.1777	0.97576	0.80362	0.67745	0.58831	0.52941	0.47589	0.45765	0.42474
7/7/21	plate_4	96	NAM18	0.7574	0	0.25376	0.23538	0.24208	0.23955	3.5832	3.9164	4.1309	4.2741	4.3649	4.4286	2.2858	1.8571	1.5598	1.3481	1.2001	1.0589	0.91656	0.81449	0.72306	0.64241	0.58452
7/7/21	plate_4	96	NAM18	0.74651	0	0.34617	0.29867	0.31255	0.32434	3.7252	4.0506	4.2646	4.4008	4.4759	4.5301	2.4286	2.1943	1.9734	1.7685	1.5854	1.412	1.2548	1.1109	0.98134	0.86854	0.78633
7/7/21	plate_4	96	NAM18	0.74167	0	0.2838	0.16663	0.16982	0.17648	3.0872	3.5714	3.8504	4.0015	4.1505	4.2122	2.3666	2.1	1.8885	1.6154	1.4252	1.256	1.111	0.98089	0.87773	0.79618	0.70467
7/7/21	plate_4	97	NAM64	0.75316	0	0.37586	0.35889	0.38632	0.4135	3.87	4.1594	4.3005	4.3808	4.4505	4.5	2.5176	2.3636	2.1667	2	1.8493	1.6896	1.5464	1.4206	1.3125	1.1926	1.1093
7/7/21	plate_4	97	NAM64	0.74898	0	0.31255	0.1819	0.20798	0.22857	3.4067	3.9628	4.2312	4.375	4.462	4.501	2.3107	2.1429	1.9412	1.745	1.5579	1.3833	1.2189	1.0782	0.9444	0.83733	0.76747
7/7/21	plate_4	97	NAM64	0.75301	0	0.15465	0.17929	0.18875	0.2	3.4164	3.9257	4.1745	4.3066	4.4008	4.4561	2.2563	1.8808	1.5554	1.3201	1.1321	0.96527	0.80764	0.67827	0.58115	0.50628	0.45781
7/7/21	plate_4	98	NAM33	0.73961	0	0.13981	0.14935	0.16864	0.17497	3.2285	3.8504	4.1109	4.2776	4.3536	4.4126	2.1038	1.6548	1.4283	1.1785	1	0.84638	0.6949	0.59287	0.50377	0.45595	0.39389
7/7/21	plate_4	98	NAM33	0.74895	0	0.22827	0.22827	0.23865	0.23806	3.5658	3.9136	4.1066	4.215	4.3005	4.3583	2.2586	1.8949	1.6831	1.4773	1.3045	1.1525	0.98328	0.85476	0.73328	0.63158	0.5588
7/7/21	plate_4	98	NAM33	0.74686	0	0.14288	0.18368	0.19228	0.18463	3.111	3.6295	3.8371	3.9508	4.002	4.0876	1.9554	1.5207	1.2143	1.016	0.84844	0.70627	0.58236	0.49373	0.41968	0.37503	0.34313
7/7/21	plate_4	99	NAM 2	0.7645	0	0.37771	0.3645	0.3803	0.39996	3.4101	3.5921	3.7506	3.8504	3.9487	4.0005	2.0314	1.8609	1.6409	1.4547	1.2932	1.1388	1.0195	0.92151	0.81656	0.75482	0.69264
7/7/21	plate_4	99	NAM 2	0.75977	0	0.31477	0.27505	0.27505	0.28059	3.6006	3.8008	3.9487	4.0471	4.1109	4.1771	2.0006	1.7945	1.5555	1.3416	1.1592	1	0.86879	0.76665	0.67267	0.6102	0.56449
7/7/21	plate_4	99	NAM 2	0.7288	0	0.41122	0.38328	0.37611	0.38532	2.5465	2.7004	2.824	2.939	2.9487	3.0012	1.6	1.5184	1.4261	1.3331	1.2369	1.1388	1.0772	1.0249	0.96615	0.92308	0.87045
7/7/21	plate_4	100	NAM 6	0.76507	0	0.26679	0.25543	0.2584	0.27278	3.5774	3.8144	3.961	4.0876	4.1664	4.1954	1.9761	1.7573	1.456	1.2222	1.0493	0.89767	0.77448	0.68972	0.61865	0.57147	0.53756
7/7/21	plate_4	100	NAM 6	0.76706	0	0.42859	0.35749	0.36588	0.37978	3.7395	4.0004	4.1505	4.2741	4.3649	4.4225	2.2063	2.0007	1.7876	1.5836	1.4043	1.2347	1.0845	0.96573	0.87714	0.79678	0.73467
7/7/21	plate_4	100	NAM 6	0.76212	0	0.64524	0.54141	0.56345	0.59416	3.5714	3.7741	3.9045	4.0006	4.0921	4.1008	2.2423	2.1565	2.0002	1.8483	1.728	1.5911	1.4761	1.3676	1.2727	1.1887	1.1321
7/7/21	plate_5	101	NAM54	0.75513	0	0.43028	0.39248	0.40696	0.41187	3.8332	4.0775	4.2122	4.3049	4.3649	4.4105	2.3796	2.1942	2	1.8609	1.7147	1.5612	1.4286	1.3037	1.1851	1.1104	1.047
7/7/21	plate_5	101	NAM54	0.75161	0	0.37322	0.2239	0.23328	0.2606	3.2117	3.7585	4.0264	4.2219	4.5	4.6	2.4101	2.0008	1.7574	1.5555	1.3937	1.2583	1.1107	1.0008	0.92415	0.83301	0.75867
7/7/21	plate_5	101	NAM54	0.74766	0	0.32108	0.22796	0.24195	0.27882	3.1887	3.8769	4.2	4.3867	4.4561	4.5411	2.635	2.4004	2.1664	2.0009	1.8807	1.7505	1.5924	1.4765	1.3533	1.25	1.1667
7/7/21	plate_5	102	NAM37	0.75656	0	0.2372	0.23628	0.24698	0.2606	3.5658	3.7869	3.9006	3.9991	4.1066	4	2.1565	1.9081	1.6664	1.4773	1.2941	1.1288	0.98023	0.85146	0.75751	0.67578	0.62505
7/7/21	plate_5	102	NAM37	0.76094	0	0.22469	0.19745	0.21596	0.23162	3.3333	3.8267	4.0921	4.2646	4.4008	4.4753	2.5007	2.0769	1.8011	1.6221	1.4493	1.2801	1.143	1.0009	0.90351	0.80644	0.7272
7/7/21	plate_5	102	NAM37	0.74294	0	0.24116	0.1666	0.19116	0.2083	3.1664	3.8332	4.1309	4.333	4.479	4.5509	2.4328	2.0545	1.7611	1.5416	1.3332	1.15	1.0002	0.8898	0.78518	0.70833	0.64401
7/7/21	plate_5	103	NAM48	0.75958	0	0.30808	0.26662	0.29167	0.30856	4	4.4225	4.6481	4.7656	4.8662	4.8769	2.6373	2.375	2.1	1.8752	1.6761	1.483	1.3045	1.1254	0.9791	0.86012	0.77188
7/7/21	plate_5	103	NAM48	0.74189	0	0.42193	0.39035	0.44444	0.48654	3.9582	4.3174	4.5	4.5805	4.6355	4.6507	2.6253	2.4241	2.2858	2.1432	2.0002	1.8423	1.7047	1.5332	1.375	1.2605	1.1653
7/7/21	plate_5	103	NAM48	0.73615	0	0.38712	0.3462	0.35491	0.37175	3.333	3.5222	3.6507	3.7285	3.7616	3.7776	2.0298	1.9359	1.7572	1.618	1.487	1.3637	1.244	1.1227	1.0228	0.94248	0.88679
7/7/21	plate_5	104	NAM28	0.75897	0	0.63171	0.52628	0.55268	0.6	3.6664	3.9105	4.0828	4.1833	4.25	4.2737	2.2945	2.2641	2.1109	2.0005	1.8654	1.7845	1.6824	1.5684	1.5108	1.4164	1.3605
7/7/21	plate_5	104	NAM28	0.75386	0	0.39996	0.31656	0.35162	0.39996	3.2945	3.6	3.7331	3.858	3.925	3.939	2.2504	2.1605	2	1.8571	1.731	1.6278	1.5178	1.3932	1.2907	1.2	1.1295
7/7/21	plate_5	104	NAM28	0.7695	0	0.28577	0.2606	0.26326	0.27274	3.0009	3.2252	3.3808	3.4759	3.4998	3.5222	1.7144	1.5791	1.3753	1.2374	1.1138	1.0195	0.92662	0.84638	0.81476	0.76275	0.74565
7/7/21	plate_5	105	NAM36	0.75202	0	0.43714	0.35811	0.37209	0.40302	3.1902	3.6188	3.8504	4	4.0645	4.1266	2.5376	2.3565	2.0789	1.9145	1.75	1.6057	1.4358	1.3172	1.1921	1.083	1
7/7/21	plate_5	105	NAM36	0.75927	0	0.21429	0.18201	0.21353	0.2344	3.5921	4.1667	4.4225	4.5848	4.7219	4.7776	2.6437	2.2861	1.9415	1.7133	1.5002	1.3254	1.1414	1	0.87644	0.77774	0.69836
7/7/21	plate_5	105	NAM36	0.76705	0	0.19048	0.19674	0.21995	0.2381	3.1505	3.9421	4.2951	4.5018	4.6	4.6948	2.4234	2.1208	1.8	1.5666	1.3238	1.1429	0.97576	0.86667	0.77285	0.69778	0.63998
7/7/21	plate_5	106	NAM 4	0.76252	0	0.3545	0.2235	0.23902	0.26183	3.2914	3.8254	4.0951	4.3174	4.4716	4.5509	2.7245	2.4444	2.1618	1.9743	1.7887	1.6586	1.4999	1.3804	1.2887	1.1903	1.1111
7/7/21	plate_5	106	NAM 4	0.77222	0	0.50596	0.39184	0.39348	0.40007	3.5	3.7611	3.9557	4.0543	4.1613	4.2011	2.2761	2.0734	1.8055	1.6316	1.488	1.3638	1.2322	1.1364	1.0552	0.98447	0.91916
7/7/21	plate_5	106	NAM 4	0.76919	0	0.22811	0.20656	0.23467	0.24001	3.4443	3.8495	4.0473	4.1833	4.3197	4.4008	2.3565	1.875	1.5515	1.3369	1.1415	1	0.83489	0.72877	0.66037	0.58331	0.5387
7/7/21	plate_5	107	NAM32	0.71514	0	0.46584	0.4	0.43759	0.47894	3.6377	4.0596	4.2857	4.4225	4.5	4.546	2.8517	2.6724	2.4691	2.3331	2.1851	2.0425	1.911	1.75	1.6154	1.5127	1.4286
7/7/21	plate_5	107	NAM32	0.73718	0	0.53135	0.38921	0.42179	0.43971	3.5748	4.1008	4.3808	4.5552	4.6877	4.7399	3.0909	2.8577	2.6295	2.4241	2.2275	2.045	1.8949	1.7178	1.5765	1.4801	1.42
7/7/21	plate_5	107	NAM32	0.75259	0	0.34588	0.30464	0.32869	0.36306	3.4759	4.0469	4.3174	4.4533	4.5766	4.6272	2.8146	2.5774	2.2954	2.086	1.9145	1.7634	1.6003	1.4443	1.3371	1.2438	1.1666
7/7/21	plate_5	108	RC	0.72292	0	0.19638	0.14901	0.16006	0.17249	2.9331	3.4632	3.7153	3.8485	4.0003	4.0022	2.422	2.1003	1.8004	1.6109	1.4423	1.2962	1.1726	1.0616	0.9645	0.87114	0.80725
7/7/21	plate_5	108	RC	0.76293	0	0.27276	0.25	0.26824	0.29167	3.3536	3.6109	3.7713	3.8328	3.8885	3.8963	1.9205	1.7242	1.4721	1.3104	1.1381	1.0276	0.92857	0.83806	0.77778	0.71058	0.67587
7/7/21	plate_5	108	RC	0.77184	0	0.47056	0.39035	0.39187	0.40909	3.9508	4.2122	4.3885	4.5	4.5891	4.6861	2.6792	2.4444	2.1666	1.9721	1.8182	1.658	1.5237	1.3698	1.25	1.1321	1.0392
7/7/21	plate_5	109	NAM42	0.7306	0	0.286	0.25326	0.2881	0.3	3.3697	3.8885	4.1066	4.2646	4.3333	4.3536	2.5002	2.1726	1.9513	1.7504	1.5865	1.4286	1.2752	1.1331	1.0003	0.91848	0.83908
7/7/21	plate_5	109	NAM42	0.74655	0	0.19231	0.1444	0.16667	0.18832	2.9652	3.5714	3.9421	4.2122	4.3885	4.4505	2.1717	1.6282	1.3258	1.1601	1.0007	0.87941	0.76314	0.66656	0.60009	0.52366	0.47147
7/7/21	plate_5	109	NAM42	0.74705	0	0.24524	0.17945	0.20221	0.22485	3.2312	3.7776	4.0552	4.2521	4.3885	4.4759	2.2263	1.7731	1.4754	1.2902	1.1263	0.98107	0.8541	0.75007	0.66933	0.58949	0.53675
7/7/21	plate_5	110	NAM13	0.75939	0	0.36788	0.32219	0.34141	0.3673	3.8082	4.0832	4.2379	4.3649	4.4759	4.4759	2.4241	2.2193	1.9738	1.8045	1.6597	1.51	1.3657	1.2443	1.1279	1.0579	1
7/7/21	plate_5	110	NAM13	0.73703	0	0.21353	0.22827	0.26511	0.29867	3.3608	3.9105	4.1771	4.3507	4.4759	4.5658	2.7574	2.5315	2.2641	2.086	1.9205	1.7444	1.5791	1.4221	1.2732	1.1666	1.0547
7/7/21	plate_5	110	NAM13	0.74778	0	0.43962	0.36373	0.39324	0.41656	3.6928	4.0389	4.2412	4.3486	4.4164	4.4582	2.5529	2.3846	2.1708	2.0253	1.8808	1.7177	1.5718	1.4286	1.2912	1.196	1.1109
7/7/21	plate_5	111	NAM11	0.7448	0	0.29134	0.18778	0.21106	0.23832	3.358	3.9297	4.2181	4.4533	4.5714	4.5965	2.7607	2.375	2.0327	1.8388	1.6473	1.4904	1.3367	1.1726	1.0495	0.93584	0.84255
7/7/21	plate_5	111	NAM11	0.74742	0	0.23278	0.25524	0.286	0.30446	3.6159	4.0004	4.1664	4.2646	4.3333	4.3675	2.549	2.2284	2	1.8003	1.6172	1.435	1.283	1.1295	1.0162	0.93113	0.86299
7/7/21	plate_5	111	NAM11	0.77118	0	0.33327	0.32473	0.34615	0.36477	4.2122	4.3507	4.4716	4.5237	4.5237	4.479	2.5814	2.3608	2.0816	1.8716	1.7004	1.511	1.3332	1.1568	1.0184	0.9153	0.83081
7/7/21	plate_5	112	NAM38	0.75378	0	0.56255	0.41834	0.47536	0.53627	3.6667	3.9443	4.1266	4.2361	4.3142	4.3536	2.4164	2.3222	2.1824	2.0414	1.9205	1.8229	1.719	1.618	1.5375	1.444	1.3837
7/7/21	plate_5	112	NAM38	0.75927	0	0.5	0.42587	0.43849	0.45609	3.6475	3.8333	4	4.0596	4.0645	4.1109	2.375	2.215	2	1.807	1.6475	1.5003	1.3716	1.2355	1.1281	1.0245	0.94943
7/7/21	plate_5	112	NAM38	0.763	0	0.75843	0.64349	0.672	0.75393	3.4101	3.6603	3.8193	3.9136	3.9997	4.044	2.4847	2.4377	2.3636	2.2653	2.1847	2.1151	2.0448	1.9681	1.8989	1.8333	1.7792
7/7/21	plate_5	113	NAM14	0.75464	0	0.88348	0.69836	0.75455	0.84638	3.8571	4.1594	4.3333	4.4753	4.5552	4.5948	3.0004	2.9073	2.7588	2.715	2.6437	2.5814	2.5001	2.4413	2.3753	2.3028	2.2431
7/7/21	plate_5	113	NAM14	0.76703	0	0.25	0.22546	0.24002	0.25264	4.0004	4.1745	4.3049	4.4225	4.5469	4.6667	2.2574	1.8572	1.5225	1.3086	1.1194	0.96433	0.81737	0.72669	0.65725	0.60252	0.56215
7/7/21	plate_5	113	NAM14	0.76966	0	0.42152	0.37504	0.39348	0.40345	3.7656	4.0007	4.1893	4.2951	4.3536	4.4	2.1792	1.9689	1.7574	1.618	1.4573	1.3238	1.1708	1.0752	0.97741	0.89736	0.82208
7/7/21	plate_5	114	NAM27	0.75513	0	0.25283	0.19098	0.20884	0.22827	3.0663	3.6812	4.0004	4.2122	4.3649	4.4126	2.5007	2.1878	1.8752	1.6665	1.471	1.3333	1.1896	1.0752	0.98125	0.89536	0.82043
7/7/21	plate_5	114	NAM27	0.7527	0	0.19111	0.18177	0.21143	0.23837	3.0409	3.8985	4.2285	4.4354	4.5552	4.6006	2.7871	2.5	2.1666	1.9309	1.7063	1.5534	1.3898	1.2319	1.108	1	0.90509
7/7/21	plate_5	114	NAM27	0.76136	0	0.35625	0.38207	0.4147	0.4491	3.4293	3.75	3.9572	4.0876	4.1664	4.2082	2.5184	2.3422	2.1109	1.9696	1.7947	1.6343	1.4895	1.36	1.2454	1.1601	1.0863
7/7/21	plate_5	115	NAM50	0.76212	0	0.32943	0.2838	0.2858	0.30306	3.6091	3.8012	3.9557	4.0414	4.0921	4.1377	2.4002	2.2107	2	1.8196	1.675	1.5401	1.4127	1.2596	1.125	1.0172	0.91528
7/7/21	plate_5	115	NAM50	0.76505	0	0.21498	0.22106	0.23763	0.24998	3.4666	3.7322	3.8889	4.0004	4.044	4.0832	2.0933	1.8109	1.4999	1.2887	1.1141	0.96779	0.84709	0.74341	0.67587	0.6179	0.57143
7/7/21	plate_5	115	NAM50	0.77319	0	0.2885	0.27366	0.28328	0.3023	3.4164	3.6507	3.8193	3.9557	4.0469	4.0921	2.3328	2.0872	1.8254	1.6282	1.4568	1.3064	1.1511	1.0301	0.92738	0.84122	0.78973
7/7/21	plate_5	116	NAM46	0.76465	0	0.20265	0.20907	0.22018	0.23552	3.3885	3.6328	3.8504	4.0006	4.1499	4.2511	2.0656	1.6563	1.3333	1.1372	0.95542	0.80006	0.68578	0.59253	0.53454	0.4818	0.44922
7/7/21	plate_5	116	NAM46	0.75202	0	0.31875	0.30652	0.33329	0.36925	3.1433	3.3333	3.5007	3.5714	3.6328	3.6377	2.0004	1.8331	1.6409	1.5001	1.3786	1.2727	1.1753	1.0833	1.0002	0.9375	0.87812
7/7/21	plate_5	116	NAM46	0.76466	0	0.29035	0.27528	0.2838	0.29555	3.3027	3.5284	3.7019	3.7831	3.8267	3.8438	1.9363	1.6743	1.3657	1.1607	1	0.8693	0.76479	0.66665	0.6087	0.558	0.52147
7/7/21	plate_5	117	NAM22	0.76281	0	0.4068	0.2941	0.30992	0.32816	3.2082	3.5504	3.7285	3.8571	3.9443	4	2.1127	1.8827	1.649	1.5253	1.4061	1.3172	1.1959	1.1138	1.06	0.97941	0.90571
7/7/21	plate_5	117	NAM22	0.7459	0	0.41898	0.34662	0.37155	0.38169	3.7285	4.0018	4.1771	4.3333	4.4443	4.5	2.118	1.9123	1.7047	1.5752	1.4503	1.3481	1.2342	1.1433	1.0614	0.98089	0.89654
7/7/21	plate_5	117	NAM22	0.75805	0	0.18462	0.1765	0.19738	0.2075	3.3169	3.75	3.9164	4.0596	4.1331	4.1893	2.1433	1.6666	1.428	1.2728	1.1254	1.0221	0.88035	0.8	0.70992	0.63179	0.56394
7/7/21	plate_5	118	NAM31	0.76177	0	0.45952	0.35628	0.3803	0.40023	4.0951	4.3808	4.6095	4.6667	4.7616	4.7912	2.7	2.4847	2.2707	2.121	2	1.8566	1.7242	1.5897	1.48	1.3808	1.2857
7/7/21	plate_5	118	NAM31	0.76028	0	0.50921	0.41933	0.44439	0.46818	4.2275	4.4345	4.5645	4.6667	4.6665	4.6764	2.6006	2.5002	2.3222	2.2007	2.0806	2	1.8577	1.7358	1.6429	1.5359	1.4438
7/7/21	plate_5	118	NAM31	0.74691	0	0.53843	0.41715	0.43192	0.45727	3.7313	3.9557	4.0473	4.1377	4.1745	4.1867	2.3037	2.1388	2	1.8923	1.7947	1.698	1.6117	1.5141	1.4403	1.3692	1.3086
7/7/21	plate_5	119	NAM29	0.75201	0	0.32766	0.29533	0.31717	0.35005	3.308	3.6281	3.7831	3.8963	4	4.0006	2.5001	2.2816	2.0811	1.9436	1.8182	1.7178	1.5833	1.4795	1.3786	1.2764	1.2
7/7/21	plate_5	119	NAM29	0.75899	0	0.3	0.29349	0.32929	0.3545	3.7082	4.125	4.3333	4.5	4.5714	4.6333	2.8128	2.4847	2.2574	2.0593	1.9255	1.7618	1.6134	1.4666	1.3148	1.2143	1.125
7/7/21	plate_5	119	NAM29	0.77148	0	0.20024	0.20019	0.22674	0.23529	3.2552	3.6666	3.8267	4.0013	4.1429	4.2379	2.3093	1.8203	1.4498	1.2322	1.0602	0.91593	0.78414	0.68668	0.61558	0.55034	0.50764
7/7/21	plate_5	120	NAM 3	0.75498	0	0.19282	0.23686	0.25681	0.25971	3.326	3.7219	3.8885	4.0543	4.2122	4.2719	2.0666	1.6388	1.2793	1.0636	0.88158	0.74283	0.63805	0.56195	0.51656	0.4688	0.44613
7/7/21	plate_5	120	NAM 3	0.74895	0	0.33804	0.30547	0.32731	0.35066	3.5404	3.7831	3.9487	4.1066	4.1771	4.233	2.2	2.0003	1.8003	1.6388	1.5002	1.364	1.244	1.1277	1.0235	0.94562	0.875
7/7/21	plate_5	120	NAM 3	0.75375	0	0.3808	0.3452	0.36107	0.38092	3.8008	4.0005	4.1505	4.2737	4.3702	4.3885	2.5519	2.345	2.1144	1.9091	1.75	1.5911	1.4391	1.2927	1.1592	1.037	0.94737
7/7/21	plate_5	121	NAM12	0.74806	0	0.22222	0.22762	0.24708	0.26575	3.4225	3.8008	4.0005	4.1429	4.2219	4.2663	2.3577	2.0301	1.7331	1.5139	1.3333	1.2046	1.0872	0.97885	0.89368	0.81436	0.76938
7/7/21	plate_5	121	NAM12	0.74655	0	0.23216	0.24056	0.24997	0.25003	3.5018	3.7616	3.8963	4.0473	4.1505	4.2122	2.0314	1.7358	1.3978	1.2143	1.0533	0.90963	0.8	0.70504	0.64549	0.58178	0.53489
7/7/21	plate_5	121	NAM12	0.761	0	0.18285	0.21627	0.22023	0.23031	3.5504	3.7741	3.9045	4.0016	4.0979	4.1719	2.1078	1.7314	1.2793	1.0467	0.85719	0.73313	0.61109	0.5588	0.53182	0.47573	0.45068
7/7/21	plate_5	122	NAM17	0.7739	0	0.62511	0.4903	0.48714	0.50738	3.1745	3.3876	3.5658	3.6663	3.7395	3.7741	2.2505	2.1295	1.9463	1.8387	1.737	1.6666	1.5504	1.4688	1.3956	1.3094	1.2353
7/7/21	plate_5	122	NAM17	0.75977	0	0.38232	0.27578	0.28778	0.30494	3.4748	3.8333	4.0006	4.1594	4.2508	4.3102	2.3666	2.0627	1.8078	1.618	1.4545	1.323	1.1818	1.06	0.97741	0.88035	0.81594
7/7/21	plate_5	122	NAM17	0.75408	0	0.56253	0.45325	0.452	0.46329	2.8222	3	3.1429	3.2408	3.3049	3.3649	1.8055	1.7178	1.5904	1.5002	1.4255	1.3542	1.2676	1.2046	1.1507	1.0945	1.0386
7/7/21	plate_5	123	NAM10	0.76446	0	0.45699	0.32531	0.34153	0.36257	3.5962	3.9105	4.1008	4.2629	4.3496	4.3902	2.4381	2.2285	2	1.8254	1.6558	1.5133	1.372	1.2438	1.1464	1.0352	0.9561
7/7/21	plate_5	123	NAM10	0.75294	0	0.48101	0.33764	0.34925	0.35871	3.961	4.3049	4.5	4.6377	4.7912	4.844	2.6183	2.3847	2.1623	2.0002	1.8732	1.7318	1.5955	1.4706	1.3367	1.2233	1.1363
7/7/21	plate_5	123	NAM10	0.75378	0	0.28237	0.20585	0.23176	0.25005	3.5832	4.1429	4.3885	4.6109	4.7384	4.8148	2.728	2.4004	2.0909	1.8666	1.6666	1.5122	1.3502	1.1939	1.0783	0.95943	0.87283
7/7/21	plate_5	124	NAM64	0.76705	0	0.20833	0.21247	0.23077	0.24687	3.0832	3.2613	3.3918	3.4557	3.4786	3.5237	1.7863	1.5143	1.2563	1.0801	0.93113	0.82451	0.73098	0.66004	0.5932	0.55	0.51656
7/7/21	plate_5	124	NAM64	0.73401	0	0.38328	0.33324	0.3418	0.34836	3.0723	3.25	3.3867	3.4759	3.5237	3.5658	1.765	1.5475	1.3333	1.1875	1.0638	0.97741	0.88643	0.80113	0.7385	0.67929	0.63512
7/7/21	plate_5	124	NAM64	0.75123	0	0.53169	0.26967	0.29672	0.31767	3.75	4.1309	4.3649	4.5469	4.6861	4.7143	2.6782	2.2707	1.9754	1.7692	1.625	1.5001	1.3743	1.2374	1.1295	1.0379	0.96024
7/7/21	plate_5	125	NAM29	0.75086	0	0.23795	0.2	0.21562	0.23449	3.081	3.6664	3.9136	4.0596	4.1833	4.2663	2.5388	2.2505	1.9734	1.7574	1.5818	1.4241	1.2666	1.1381	1.0416	0.94339	0.87283
7/7/21	plate_5	125	NAM29	0.74674	0	0.37506	0.30244	0.31301	0.33873	3.0552	3.3142	3.4748	3.572	3.6266	3.6893	2.1926	2.0368	1.8571	1.7406	1.6407	1.577	1.4582	1.3828	1.3055	1.2107	1.1204
7/7/21	plate_5	125	NAM29	0.75437	0	0.19517	0.17982	0.20527	0.2206	3.2737	3.8142	4.0018	4.1863	4.3333	4.3536	2.2408	1.6899	1.4157	1.2247	1.0641	0.93948	0.81336	0.71314	0.63655	0.56195	0.5085
7/7/21	plate_5	126	NAM37	0.74496	0	0.30149	0.26091	0.28166	0.31301	2.7831	3.3507	3.5552	3.7656	3.8769	3.9421	2.435	2.2857	2.0974	1.9628	1.8277	1.731	1.5885	1.4721	1.3786	1.2776	1.1943
7/7/21	plate_5	126	NAM37	0.75408	0	0.22075	0.21791	0.24684	0.27393	3.0399	3.5237	3.7869	3.9487	4.0543	4.1148	2.2588	2.1195	1.9213	1.7915	1.6574	1.5618	1.4149	1.3172	1.2309	1.1481	1.0658
7/7/21	plate_5	126	NAM37	0.75854	0	0.16152	0.15552	0.1633	0.17771	3.0368	3.6963	3.9557	4.2285	4.3885	4.4443	2.2662	1.7807	1.4887	1.3	1.121	0.98193	0.85	0.7393	0.65907	0.57962	0.52315
7/7/21	plate_5	127	NAM 4	0.75835	0	0.20479	0.21986	0.24997	0.27274	3.0414	3.5237	3.7907	3.9522	4.0596	4.1109	2.5388	2.291	2.0605	1.8575	1.6753	1.5274	1.3777	1.2637	1.1597	1.0566	0.98089
7/7/21	plate_5	127	NAM 4	0.74766	0	0.33863	0.2612	0.26931	0.2877	3.6109	3.9997	4.1667	4.3142	4.4716	4.5331	2.4772	2.2219	1.9478	1.7046	1.5	1.3152	1.1514	1.0007	0.92803	0.81834	0.75542
7/7/21	plate_5	127	NAM 4	0.76483	0	0.29412	0.2466	0.26667	0.27771	3.7082	4.0921	4.2646	4.4286	4.5281	4.5552	2.4167	2.0545	1.7754	1.5519	1.3619	1.1843	1.0502	0.90056	0.80386	0.71429	0.65142
7/7/21	plate_5	128	NAM 9	0.74977	0	0.24996	0.23298	0.24621	0.25753	3.4748	3.7219	3.8769	4	4.0645	4.1331	2	1.6563	1.3786	1.1464	0.95377	0.81649	0.71749	0.62951	0.57699	0.53698	0.50872
7/7/21	plate_5	128	NAM 9	0.77184	0	0.47775	0.38328	0.39187	0.40571	3.1829	3.3918	3.5658	3.6665	3.7331	3.8094	1.9123	1.6844	1.4391	1.2504	1.1013	1.0002	0.90729	0.83333	0.7752	0.71438	0.68328
7/7/21	plate_5	128	NAM 9	0.73296	0	0.21285	0.16305	0.18475	0.20625	3.0389	3.5301	3.8571	4.0645	4.2776	4.3333	2.2189	1.737	1.4615	1.2601	1.1003	0.97612	0.875	0.76275	0.68244	0.60292	0.54847
7/7/21	plate_5	129	NAM 6	0.74509	0	0.73589	0.56731	0.61868	0.68047	3.4113	3.6507	3.7954	3.8885	3.9487	4.0002	2.3062	2.2694	2.1433	2.0605	1.971	1.9331	1.8483	1.7776	1.719	1.6388	1.5756
7/7/21	plate_5	129	NAM 6	0.77275	0	0.60007	0.42857	0.44347	0.46093	3.7219	4	4.1771	4.2521	4.3536	4.3769	2.2222	2.0327	1.8	1.6253	1.4721	1.386	1.2442	1.1538	1.0707	0.97839	0.89695
7/7/21	plate_5	129	NAM 6	0.75977	0	0.35628	0.34128	0.34341	0.35491	3.2504	3.3808	3.4759	3.5465	3.6	3.7141	1.6574	1.5003	1.3254	1.1753	1.0489	0.9582	0.875	0.81649	0.75998	0.71696	0.67929
7/7/21	plate_5	130	NAM24	0.76936	0	0.54009	0.42474	0.43612	0.45452	3.7506	4.0005	4.1833	4.3005	4.4008	4.4716	2.345	2.1565	1.9301	1.7642	1.6237	1.5229	1.3777	1.2707	1.2082	1.125	1.0673
7/7/21	plate_5	130	NAM24	0.75749	0	0.21247	0.19517	0.22218	0.2534	3.5013	4.0645	4.2646	4.4	4.499	4.5301	2.5007	2.107	1.8288	1.6055	1.4286	1.273	1.1333	1.0002	0.90184	0.82021	0.75881
7/7/21	plate_5	130	NAM24	0.77352	0	0.75	0.61811	0.59856	0.59416	4.4008	4.6481	4.8121	4.9396	5.0023	5.0596	2.6554	2.4438	2.1667	2	1.8258	1.675	1.5259	1.3849	1.2661	1.1685	1.0802
7/7/21	plate_5	131	NAM40	0.76153	0	0.53698	0.42192	0.44435	0.47612	3.4126	3.7004	3.8769	4	4.0552	4.1032	2.2737	2.1295	1.9443	1.7895	1.6665	1.5714	1.4476	1.3605	1.286	1.1904	1.1353
7/7/21	plate_5	131	NAM40	0.76285	0	0.22612	0.22787	0.22214	0.22469	3.2312	3.4443	3.6665	3.7907	3.8649	3.9105	1.8204	1.5504	1.2451	1.0392	0.86227	0.75423	0.65142	0.59416	0.56656	0.53519	0.51656
7/7/21	plate_5	131	NAM40	0.76708	0	0.291	0.27595	0.27694	0.28954	3.2361	3.4505	3.6266	3.7331	3.8008	3.8504	2.0666	1.8182	1.5298	1.3517	1.1753	1.0627	0.93498	0.8541	0.79602	0.72537	0.67929
7/7/21	plate_5	132	NAM46	0.73799	0	0.22208	0.18507	0.2075	0.2308	3.4647	3.9024	4.0794	4.1664	4.0874	4.3328	2.4505	2	1.7776	1.5795	1.3333	1.2609	1.1154	1	0.90678	0.80056	0.73698
7/7/21	plate_5	132	NAM46	0.74494	0	0.45007	0.35889	0.37771	0.4	3.3095	3.572	3.7153	3.8328	3.9105	4	2.2002	1.9568	1.7827	1.6542	1.5218	1.4663	1.3481	1.2761	1.2143	1.1109	1.0405
7/7/21	plate_5	132	NAM46	0.75805	0	0.41641	0.38478	0.4068	0.42522	3.5018	3.6893	3.824	3.8831	3.9994	4.0018	2.1208	1.8747	1.6368	1.4573	1.2727	1.1479	1.0003	0.91916	0.84209	0.76032	0.71444
7/7/21	plate_6	133	NAM26	0.74977	0	0.36714	0.29409	0.30435	0.32309	3.4443	4.0018	4.3142	4.5014	4.5331	4.6662	2.8003	2.5608	2.4006	2.215	2.0692	1.9273	1.794	1.6577	1.5455	1.4328	1.3186
7/7/21	plate_6	133	NAM26	0.76984	0	0.40993	0.39348	0.41291	0.44431	3.3005	3.6266	3.7776	3.8885	3.9331	4.0574	2.3188	2.1111	1.9666	1.8332	1.728	1.627	1.5298	1.4443	1.3822	1.2859	1.2312
7/7/21	plate_6	133	NAM26	0.76704	0	0.20833	0.18578	0.20585	0.2206	3.3333	3.7907	4	4.1266	4.1893	4.3102	2.0414	1.5556	1.2858	1.091	0.94427	0.81095	0.70729	0.628	0.57895	0.52269	0.48142
7/7/21	plate_6	134	NAM41	0.76015	0	0.45286	0.41492	0.41492	0.41492	3.0349	3.1795	3.2418	3.3331	3.3332	3.4411	1.9073	1.75	1.5388	1.3775	1.2244	1.1111	1.0138	0.93787	0.88169	0.83324	0.79282
7/7/21	plate_6	134	NAM41	0.74196	0	0.24339	0.1746	0.18471	0.19785	3.2589	3.7153	3.9235	4.0368	4.0854	4.2122	2.1324	1.7978	1.4818	1.2857	1.1219	1	0.89544	0.80144	0.73698	0.67141	0.62034
7/7/21	plate_6	134	NAM41	0.76495	0	0.18315	0.21924	0.22581	0.2297	3.4444	3.8649	4.125	4.2613	4.0775	4.0552	2.0769	1.8332	1.6253	1.4721	1.3027	1.1592	1.0614	0.94843	0.86268	0.7936	0.75423
7/7/21	plate_6	136	NAM10	0.76719	0	0.30005	0.26938	0.27911	0.29783	3.5828	3.7713	3.858	4.0009	4	4.0828	1.8146	1.6	1.3502	1.1818	1.0298	0.9	0.80028	0.72527	0.68418	0.63636	0.60523
7/7/21	plate_6	136	NAM10	0.75729	0	0.21168	0.2192	0.23221	0.24556	3.4498	3.8485	4	4.1331	4.1558	4.3559	2.3188	1.75	1.426	1.2204	1.067	0.9345	0.81095	0.72527	0.6786	0.61368	0.57839
7/7/21	plate_6	136	NAM10	0.76153	0	0.35705	0.3197	0.33333	0.35841	3.0921	3.2564	3.3885	3.5007	3.4505	3.5714	1.6667	1.546	1.3574	1.2274	1.1088	1.0224	0.95943	0.90408	0.86975	0.82708	0.79508
7/7/21	plate_6	137	NAM30	0.77764	0	0.33725	0.27634	0.28967	0.30437	3.8662	4.1902	4.3885	4.5489	4.5941	4.7384	2.4619	2.1208	1.8103	1.5885	1.3873	1.2064	1.0629	0.94826	0.86965	0.79544	0.73146
7/7/21	plate_6	137	NAM30	0.75977	0	0.23865	0.25283	0.25552	0.25888	3.6829	3.9105	4.0596	4.215	4.2379	4.3808	2.0974	1.7616	1.4166	1.1818	1	0.83928	0.73006	0.64618	0.5872	0.53202	0.50706
7/7/21	plate_6	137	NAM30	0.78044	0	0.47829	0.34093	0.35501	0.37295	3.9297	4.2592	4.3769	4.5727	4.5727	4.8	2.2889	2.041	1.8	1.6134	1.4545	1.3332	1.2298	1.1384	1.0679	1	0.92857
7/7/21	plate_6	138	NAM42	0.73872	0	0.26215	0.25264	0.28125	0.30101	3.259	3.8517	4.0951	4.2613	4.2646	4.4003	2.5001	2.2255	1.9286	1.711	1.5107	1.3332	1.1821	1.0436	0.93558	0.86518	0.80009
7/7/21	plate_6	138	NAM42	0.74587	0	0.21502	0.19327	0.21529	0.2326	3.3474	3.8885	4.0663	4.2122	4.215	4.3264	2.4811	2.107	1.7946	1.5736	1.3921	1.2207	1.07	0.94	0.83652	0.75006	0.67781
7/7/21	plate_6	138	NAM42	0.75331	0	0.23176	0.22069	0.23806	0.25586	3.1664	3.8008	4.0543	4.2122	4.2181	4.3702	2.5074	2.2357	1.9696	1.7715	1.5945	1.4195	1.2611	1.1341	1.0189	0.92587	0.8526
7/7/21	plate_6	139	NAM31	0.76948	0	0.53736	0.43759	0.45209	0.47826	3.8504	4.1186	4.3005	4.4126	4.3702	4.4753	2.4	2.2331	2.0006	1.8609	1.7221	1.6055	1.5	1.3865	1.311	1.2044	1.1401
7/7/21	plate_6	139	NAM31	0.76223	0	0.46667	0.41022	0.42506	0.44294	3.6527	3.87	4.0007	4.0951	4.0506	4.1667	2.3	2.1251	1.9096	1.7692	1.6254	1.5001	1.3777	1.2727	1.1904	1.098	1.0253
7/7/21	plate_6	139	NAM31	0.76277	0	0.33764	0.29555	0.30949	0.31323	3.75	3.9572	4.0876	4.1833	4.1664	4.2285	2.2563	1.9689	1.681	1.5002	1.3401	1.1887	1.0536	0.93328	0.83615	0.76922	0.71005
7/7/21	plate_6	140	RC	0.75595	0	0.16656	0.18001	0.18978	0.20365	3.5018	3.9164	4.0663	4.215	4.2737	4.4034	2.3645	1.7732	1.4444	1.2505	1.0633	0.92522	0.79089	0.68187	0.61875	0.54549	0.51997
7/7/21	plate_6	140	RC	0.76222	0	0.37515	0.32613	0.33333	0.35542	3.6941	3.9105	4.0028	4.1558	4.1558	4.2737	2.3169	2.0832	1.824	1.625	1.4444	1.3	1.1565	1.0368	0.94427	0.84615	0.78142
7/7/21	plate_6	140	RC	0.77725	0	0.25469	0.26091	0.26667	0.28328	3.1771	3.3885	3.4759	3.5891	3.5639	3.6893	1.9443	1.6563	1.3158	1.1429	0.97689	0.84638	0.74504	0.67249	0.64405	0.59391	0.57771
7/7/21	plate_6	141	NAM12	0.78201	0	0.36107	0.27068	0.27947	0.29124	3.5289	3.8571	4.0005	4.1186	4.1505	4.3174	2.4142	2.0448	1.6904	1.488	1.3261	1.1711	1.027	0.92977	0.8507	0.76575	0.71429
7/7/21	plate_6	141	NAM12	0.76463	0	0.28571	0.27274	0.28778	0.29409	4.3331	4.5301	4.6481	4.7521	4.7656	4.7066	2.4293	2.2	1.9392	1.7588	1.618	1.4635	1.3333	1.2147	1.1295	1.0427	0.9645
7/7/21	plate_6	141	NAM12	0.76038	0	0.3	0.291	0.30353	0.31263	3.3536	3.5639	3.6893	3.8	3.8	3.9297	2.0436	1.8005	1.5362	1.3332	1.1818	1.0298	0.91428	0.81824	0.75007	0.67466	0.628
7/7/21	plate_6	142	NAM18	0.76936	0	0.24598	0.24375	0.25326	0.27125	3.4225	3.6328	3.7831	3.9136	4	4.1066	2.2358	2	1.7069	1.5455	1.375	1.2447	1.0957	0.98061	0.8983	0.80203	0.75007
7/7/21	plate_6	142	NAM18	0.753	0	0.41195	0.2929	0.30649	0.31877	3.7285	4.0455	4.2508	4.4164	4.4505	4.5766	2.5774	2.2623	1.9889	1.8313	1.6959	1.577	1.4805	1.375	1.2694	1.1875	1.08
7/7/21	plate_6	142	NAM18	0.77319	0	0.40014	0.36373	0.37369	0.39502	3.0538	3.2809	3.4073	3.5184	3.5331	3.6662	1.9286	1.7841	1.6055	1.49	1.3848	1.308	1.2274	1.1511	1.0849	1.0175	0.96615
7/7/21	plate_6	143	NAM 2	0.77732	0	0.29774	0.28578	0.29422	0.31215	3.841	4.0832	4.1916	4.3174	4.3197	4.4533	2.3753	2.0799	1.75	1.5218	1.3212	1.1579	1.0179	0.89389	0.81841	0.74297	0.69295
7/7/21	plate_6	143	NAM 2	0.77389	0	0.37812	0.35712	0.35864	0.37252	3.2206	3.3446	3.4234	3.5316	3.4811	3.5942	1.8873	1.7161	1.4733	1.3332	1.2062	1.0875	1.0149	0.92651	0.87584	0.81294	0.78668
7/7/21	plate_6	144	NAM36	0.77288	0	0.40909	0.38095	0.4033	0.43125	3.2945	3.5891	3.7331	3.8662	3.858	3.939	2.1433	2	1.731	1.4847	1.2975	1.154	1.0237	0.93044	0.86518	0.79426	0.74504
7/7/21	plate_6	144	NAM36	0.7698	0	0.29167	0.29483	0.30382	0.31078	3.1429	3.3808	3.5237	3.6109	3.6188	3.7285	1.7144	1.4737	1.1631	0.95751	0.81476	0.71444	0.63683	0.5872	0.57143	0.53202	0.52315
7/7/21	plate_6	144	NAM36	0.77359	0	0.3155	0.30417	0.32177	0.34688	3.2504	3.4087	3.5376	3.6664	3.6663	3.6602	1.9633	1.8055	1.5237	1.3333	1.1239	0.98286	0.87287	0.78142	0.72228	0.67814	0.63784
7/7/21	plate_6	145	NAM32	0.7698	0	0.53026	0.39738	0.41656	0.44437	3.6893	4.0004	4.1505	4.2857	4.3702	4.4561	2.5365	2.324	2.0974	1.9359	1.8003	1.6761	1.5455	1.435	1.3481	1.2451	1.1741
7/7/21	plate_6	145	NAM32	0.78164	0	0.3333	0.24094	0.26375	0.29074	3.5921	4.0005	4.2007	4.3885	4.4505	4.5805	2.4666	2.1388	1.8716	1.6747	1.5002	1.3637	1.231	1.1371	1.0588	0.9824	0.929
7/7/21	plate_6	145	NAM32	0.77569	0	0.37719	0.36925	0.38586	0.39997	3.7656	4.0596	4.3142	4.3174	4.2219	4.2951	2.1514	2.0006	1.8391	1.6943	1.5679	1.4573	1.375	1.2975	1.2435	1.1904	1.1464
7/7/21	plate_6	146	NAM15	0.78049	0	0.50033	0.4025	0.39999	0.41382	3.462	3.6829	3.8094	3.9164	3.9235	4.081	2.3333	2.1538	1.9286	1.7756	1.6383	1.511	1.3978	1.2999	1.2186	1.1443	1.0875
7/7/21	plate_6	146	NAM15	0.76448	0	0.39443	0.37003	0.39416	0.41611	3.6517	3.9045	4.0506	4.1898	4.1902	4.3174	2.4293	2.2727	2.055	1.8888	1.7324	1.5879	1.4522	1.3332	1.2342	1.1386	1.0588
7/7/21	plate_6	146	NAM15	0.78036	0	0.52284	0.42361	0.44437	0.46663	3.5222	3.7741	3.9522	4.0455	4.0473	4.1902	2.4846	2.323	2.1144	1.9703	1.8383	1.7196	1.5951	1.4887	1.4	1.298	1.2136
7/7/21	plate_6	147	NAM54	0.78049	0	0.24708	0.23865	0.25586	0.26601	3.8008	4.2379	4.3918	4.5013	4.4561	4.5509	2.5455	2.2653	1.8781	1.6282	1.3921	1.1929	1.0365	0.88588	0.77595	0.69022	0.62963
7/7/21	plate_6	147	NAM54	0.76469	0	0.65074	0.47214	0.50641	0.54419	3.4505	3.7384	3.8649	3.9994	4	4.1008	2.6295	2.4846	2.323	2.2312	2.1381	2.0362	1.929	1.8254	1.7318	1.6295	1.5333
7/7/21	plate_6	147	NAM54	0.7714	0	0.46515	0.35233	0.36919	0.39041	3.8951	4.2082	4.3649	4.5237	4.4753	4.5832	2.5203	2.2625	1.9553	1.7701	1.5842	1.4039	1.2501	1.105	1	0.90117	0.82176
7/7/21	plate_6	148	NAM 8	0.76384	0	0.37941	0.32708	0.35082	0.38632	3.6893	4.1109	4.2867	4.4293	4.4164	4.5411	2.6328	2.4286	2.2737	2.125	2	1.8577	1.7273	1.6134	1.5166	1.3937	1.3055
7/7/21	plate_6	148	NAM 8	0.74375	0	0.4286	0.30652	0.35595	0.39389	3.4748	3.8831	4.0645	4.2	4.233	4.3769	2.5009	2.3808	2.2379	2.1158	2	1.8885	1.7732	1.6523	1.5626	1.4545	1.3533
7/7/21	plate_6	148	NAM 8	0.75539	0	0.32359	0.24708	0.25325	0.27274	3.1309	3.8963	4.2219	4.4396	4.4716	4.6	2.9503	2.728	2.5832	2.4	2.2263	2.0888	1.9376	1.8128	1.6779	1.5679	1.4476
7/7/21	plate_6	149	NAM14	0.73915	0	0.50009	0.44248	0.44267	0.45609	2.333	2.5009	2.6187	2.728	2.7616	2.8571	1.8464	1.7588	1.6779	1.5811	1.5151	1.4377	1.3609	1.2945	1.2369	1.1579	1.1024
7/7/21	plate_6	149	NAM14	0.77165	0	0.3913	0.35299	0.38687	0.42224	2.7607	3.0368	3.1829	3.308	3.3193	3.4354	2.0314	1.8753	1.7318	1.6154	1.5351	1.4573	1.3903	1.3258	1.2829	1.2201	1.1666
7/7/21	plate_6	149	NAM14	0.77533	0	0.18832	0.22727	0.23535	0.23887	3.5	3.9331	4.0552	4.1331	4.144	4.2663	2.1456	1.4611	1.118	0.90711	0.75998	0.63998	0.55788	0.50008	0.47178	0.42987	0.41122
7/7/21	plate_6	150	NAM11	0.76494	0	0.43425	0.38528	0.40265	0.41556	3.7285	3.9045	4.0013	4.1109	4.0921	4.2007	2.3331	2.1605	1.8949	1.7177	1.5298	1.3533	1.2128	1.0801	0.98193	0.9	0.82768
7/7/21	plate_6	150	NAM11	0.77118	0	0.50011	0.4478	0.46157	0.47673	3.9212	4.1212	4.2379	4.3197	4.2857	4.4164	2.5006	2.3609	2.1085	1.9463	1.7611	1.6091	1.4696	1.3332	1.2291	1.1401	1.0692
7/7/21	plate_6	150	NAM11	0.76073	0	0.51808	0.46156	0.4803	0.50012	3.8332	4.0011	4.1218	4.2252	4.1893	4.333	2.3789	2.25	2.0127	1.8423	1.6869	1.5438	1.4283	1.3146	1.2167	1.1349	1.0646
7/7/21	plate_7	151	NAM23	0.72467	0	0.34289	0.29519	0.32333	0.35613	3	3.2663	3.4592	3.6659	3.8111	3.9207	2.3112	2.2575	2.0828	1.9415	1.8333	1.6667	1.6013	1.5283	1.4264	1.3531	1.2859
7/7/21	plate_7	151	NAM23	0.7205	0	0.15519	0.14291	0.15255	0.16641	2.1741	2.8478	3.25	3.4662	3.6176	3.7026	2.0007	1.6665	1.4519	1.2761	1.1565	1.046	0.96794	0.88854	0.82184	0.75012	0.69231
7/7/21	plate_7	151	NAM23	0.75897	0	0.26625	0.2393	0.26091	0.27668	3.0921	3.501	3.6941	3.8328	4	4.0828	2.1589	1.7206	1.5002	1.3577	1.25	1.1204	1.0346	0.93787	0.88252	0.80779	0.75
7/7/21	plate_7	152	NAM27	0.73572	0	0.20857	0.19111	0.2109	0.2294	2.8623	3.6352	3.9995	4.1377	4.2646	4.3005	2.549	2.2563	2.0377	1.8476	1.6904	1.5237	1.3801	1.2689	1.1308	1.0392	0.94885
7/7/21	plate_7	152	NAM27	0.75804	0	0.41663	0.30001	0.32636	0.36002	3.2666	4.0368	4.3851	4.5611	4.6963	4.75	2.9716	2.824	2.658	2.5367	2.406	2.2143	2.0684	1.9522	1.7916	1.6926	1.5613
7/7/21	plate_7	152	NAM27	0.7496	0	0.1296	0.1593	0.17587	0.18948	2.8536	3.4466	3.7313	3.961	4.1309	4.2857	2.46	1.9073	1.6252	1.4396	1.2578	1.0788	0.96815	0.86764	0.79562	0.71225	0.66465
7/7/21	plate_7	153	NAM25	0.75569	0	0.21832	0.17442	0.20217	0.22663	3.0004	3.8193	4.1505	4.4126	4.5331	4.6333	2.5556	2.2063	1.9415	1.7004	1.511	1.3145	1.1631	1.0386	0.92464	0.85	0.78465
7/7/21	plate_7	153	NAM25	0.7379	0	0.23806	0.18689	0.20601	0.21627	3.1309	3.6963	3.9508	4.1066	4.2007	4.2646	2.3	1.9734	1.7501	1.5584	1.4221	1.265	1.1398	1.0358	0.91848	0.84021	0.76796
7/7/21	plate_7	153	NAM25	0.75782	0	0.23684	0.1685	0.1915	0.21208	3.1433	3.7143	4.0013	4.2122	4.3333	4.4126	2.5875	2.2686	2.0816	1.9263	1.7947	1.6343	1.5237	1.3916	1.298	1.18	1.0858
7/7/21	plate_7	154	NAM48	0.75595	0	0.15	0.14517	0.16667	0.1819	3.1266	3.5891	3.7863	3.9297	4.0007	4.0794	2.2177	1.597	1.2907	1.0796	0.92206	0.78409	0.6904	0.60488	0.55998	0.5002	0.46389
7/7/21	plate_7	154	NAM48	0.75805	0	0.17358	0.15938	0.17391	0.19241	3.3169	3.858	4.0794	4.1893	4.2521	4.3142	2.2863	1.929	1.6665	1.4241	1.2435	1.0512	0.90936	0.76136	0.6666	0.58241	0.53323
7/7/21	plate_7	154	NAM48	0.7619	0	0.14286	0.18519	0.19517	0.20285	3.0596	3.5276	3.6829	3.824	3.9421	4	2.0301	1.5271	1.1227	0.86975	0.69821	0.5714	0.5173	0.45	0.43849	0.39389	0.38095
7/7/21	plate_7	155	NAM50	0.771	0	0.13664	0.18431	0.19355	0.2	3.2914	3.6006	3.7656	3.8858	4.0005	4.0552	2.1251	1.7574	1.3491	1.0795	0.875	0.69113	0.58632	0.5078	0.47102	0.42255	0.3949
7/7/21	plate_7	155	NAM50	0.74341	0	0.15791	0.16667	0.18752	0.20907	2.9415	3.4443	3.7219	3.9297	4.0645	4.1331	2.4164	2.0346	1.6959	1.4524	1.2608	1.0732	0.93602	0.82898	0.73406	0.66654	0.60772
7/7/21	plate_7	155	NAM50	0.76712	0	0.11951	0.14007	0.16341	0.18045	3.0596	3.6	3.8328	3.9991	4.0723	4.144	2.3136	1.6475	1.2263	1.0298	0.86849	0.71429	0.625	0.52181	0.48875	0.42319	0.38787
7/7/21	plate_7	156	NAM34	0.75564	0	0.15452	0.1529	0.16667	0.17892	2.8331	3.6173	4	4.1951	4.3598	4.4225	2.6273	2.258	1.9404	1.6786	1.4853	1.2785	1.1386	1	0.88884	0.80576	0.73286
7/7/21	plate_7	156	NAM34	0.75224	0	0.19425	0.1915	0.22469	0.25612	2.9331	3.8571	4.2741	4.4759	4.6188	4.7219	2.841	2.5146	2.2423	2	1.7814	1.5654	1.4043	1.2707	1.1431	1.07	1
7/7/21	plate_7	156	NAM34	0.73896	0	0.20763	0.18178	0.19205	0.21227	2.7831	3.7219	4.1771	4.3827	4.5645	4.6272	3.1003	2.7607	2.4809	2.2727	2.1038	1.9	1.7814	1.6475	1.5141	1.3828	1.2633
7/7/21	plate_7	157	NAM39	0.73668	0	0.27595	0.19282	0.20974	0.22736	2.875	3.6266	3.9487	4.1771	4.3005	4.4126	2.6664	2.4073	2.2	1.9628	1.8002	1.6091	1.4597	1.3246	1.1788	1.0769	0.97771
7/7/21	plate_7	157	NAM39	0.74743	0	0.29695	0.23755	0.25813	0.2776	3.2117	3.8193	4.1008	4.2508	4.3702	4.4126	2.715	2.3848	2.1111	1.8885	1.7406	1.5584	1.4443	1.3055	1.1959	1.0951	1.0314
7/7/21	plate_7	157	NAM39	0.77084	0	0.3888	0.2308	0.25353	0.27527	3.6159	4.1266	4.3197	4.4759	4.5727	4.6665	2.7102	2.2816	2	1.7754	1.6253	1.4667	1.3268	1.2002	1.0971	1.0002	0.93328
7/7/21	plate_7	158	NAM17	0.74321	0	0.27995	0.23399	0.24993	0.26938	3.0014	3.3867	3.5828	3.6941	3.8003	3.8328	2.471	2.1589	1.9001	1.7219	1.6001	1.4444	1.3481	1.2276	1.1565	1.0414	1
7/7/21	plate_7	158	NAM17	0.75624	0	0.22762	0.18073	0.20014	0.21178	3.1609	3.5832	3.7741	3.8831	4	4.0015	2.2263	1.6768	1.3786	1.1824	1.0475	0.90258	0.80028	0.71168	0.63655	0.582	0.53583
7/7/21	plate_7	158	NAM17	0.75723	0	0.25612	0.2394	0.25325	0.26472	3.4101	3.7506	3.9487	4.0018	4.1426	4.2361	2.5365	2.1208	1.8331	1.5679	1.3777	1.1959	1.0614	0.94856	0.87233	0.80779	0.76656
7/7/21	plate_7	159	NAM28	0.75375	0	0.31213	0.28653	0.29483	0.30662	3.5805	3.879	4.0005	4.1429	4.2252	4.2508	2.2816	2.0005	1.7715	1.6052	1.4522	1.2934	1.1496	1.0539	0.94339	0.87292	0.8007
7/7/21	plate_7	159	NAM28	0.75606	0	0.30949	0.28	0.27995	0.2881	3.8963	4.1186	4.2521	4.4396	4.5727	4.6893	2.5916	2.2263	2.0003	1.8	1.6287	1.4476	1.2897	1.1579	1.0436	0.94153	0.83333
7/7/21	plate_7	159	NAM28	0.76984	0	0.44651	0.30958	0.31476	0.31963	3.8142	4.1558	4.3331	4.501	4.6662	4.6921	2.5222	2.154	1.9164	1.7714	1.6666	1.5315	1.4532	1.3609	1.2776	1.2095	1.1267
7/7/21	plate_7	160	NAM 3	0.75331	0	0.31396	0.2468	0.2662	0.28385	3.8614	4.3331	4.6006	4.7776	4.8985	5	2.8969	2.5	2.2796	2.0987	1.9139	1.7375	1.6002	1.4884	1.3571	1.273	1.1666
7/7/21	plate_7	160	NAM 3	0.76463	0	0.16846	0.20456	0.22222	0.22896	3.4411	3.9487	4.1665	4.4225	4.5805	4.6861	2.7406	2.1565	1.759	1.5422	1.3777	1.1904	1.0561	0.93045	0.81656	0.7397	0.66664
7/7/21	plate_7	160	NAM 3	0.75159	0	0.1931	0.17007	0.19392	0.21079	3.3393	3.8467	4.0951	4.2741	4.375	4.4008	2.3636	1.8648	1.5796	1.3743	1.2041	1.0331	0.92257	0.83039	0.73979	0.68023	0.62716
7/7/21	plate_7	161	NAM 5	0.76146	0	0.16216	0.17697	0.20365	0.2143	3.2312	3.7	3.961	4.1543	4.3049	4.4354	2.4871	1.9522	1.5357	1.2778	1.1065	0.94039	0.83652	0.75003	0.68047	0.63383	0.60813
7/7/21	plate_7	161	NAM 5	0.73376	0	0.42705	0.35204	0.4	0.43192	3.5556	3.9997	4.2082	4.3333	4.4444	4.5013	2.893	2.6183	2.4522	2.2633	2.1221	1.9575	1.8047	1.6869	1.5601	1.48	1.3942
7/7/21	plate_7	161	NAM 5	0.76177	0	0.26088	0.21736	0.23607	0.25692	3.5504	4.0011	4.2776	4.4411	4.6095	4.6893	2.7406	2.3207	2.0009	1.7895	1.6134	1.4328	1.2727	1.1579	1.0679	0.97689	0.90014
7/7/21	plate_7	162	NAM22	0.75542	0	0.16217	0.17144	0.18328	0.19869	3.1505	3.5891	3.7776	3.8621	3.939	4.0006	2.2408	1.8003	1.5001	1.3145	1.1664	1.0002	0.89236	0.78653	0.70588	0.62499	0.57422
7/7/21	plate_7	162	NAM22	0.74977	0	0.22541	0.18322	0.19231	0.21207	2.8959	3.5552	3.8769	4.0596	4.1893	4.2663	2.7737	2.4101	2.2072	2.0368	1.8889	1.7242	1.606	1.4737	1.3716	1.2567	1.1753
7/7/21	plate_7	162	NAM22	0.74895	0	0.15299	0.17241	0.19425	0.2055	2.961	3.5611	3.8504	4.0506	4.2007	4.2646	2.4064	1.8623	1.6109	1.4328	1.3003	1.1431	1.0331	0.90931	0.81301	0.72422	0.66641
7/7/21	plate_7	163	NAM38	0.74806	0	0.25006	0.22217	0.23023	0.2606	3.0009	3.5805	3.8716	4.0548	4.1594	4.2361	2.5787	2.2331	2.0002	1.7924	1.6134	1.4286	1.2975	1.182	1.0752	0.97839	0.90826
7/7/21	plate_7	163	NAM38	0.76992	0	0.21529	0.17945	0.19745	0.21378	3.3649	3.7776	4.0011	4.1998	4.3122	4.4126	2.5	1.8572	1.5385	1.3145	1.1364	0.96036	0.86514	0.74534	0.68083	0.60021	0.54847
7/7/21	plate_7	163	NAM38	0.75958	0	0.16955	0.14792	0.1644	0.18046	3.0473	3.5639	3.8333	4.0018	4.1863	4.2821	2.2694	1.6943	1.4415	1.2625	1.1221	0.97314	0.87367	0.77285	0.69588	0.62268	0.56313
7/7/21	plate_7	164	NAM13	0.76708	0	0.18384	0.21247	0.22663	0.23302	3.5465	3.9522	4.1429	4.3197	4.4443	4.5509	2.4859	2	1.6219	1.3808	1.1851	1.0002	0.8967	0.79701	0.70504	0.63683	0.59747
7/7/21	plate_7	164	NAM13	0.76233	0	0.15001	0.19566	0.20884	0.21502	3.375	3.8012	4.0015	4.1505	4.2508	4.2741	2.2586	1.7444	1.3777	1.1943	1.0365	0.88679	0.77768	0.69022	0.6087	0.55709	0.50756
7/7/21	plate_7	164	NAM13	0.74912	0	0.2632	0.22985	0.2386	0.26357	3.3608	3.858	4.1109	4.2857	4.4561	4.5013	2.7934	2.4691	2.2107	1.9734	1.7757	1.5513	1.3962	1.2713	1.1291	1.0533	0.97077
7/7/21	plate_7	165	NAM 9	0.74115	0	0.22839	0.17439	0.19806	0.21788	3.4809	3.885	4.0951	4.2285	4.3486	4.3616	2.3527	2	1.7278	1.5	1.3333	1.1579	1.0007	0.90927	0.80285	0.75	0.68182
7/7/21	plate_7	165	NAM 9	0.76516	0	0.22222	0.21705	0.23111	0.24498	3.5658	3.885	4.081	4.2312	4.3049	4.3769	2.3332	1.9568	1.6402	1.4259	1.2088	1.0309	0.88969	0.79327	0.70205	0.65205	0.60625
7/7/21	plate_7	165	NAM 9	0.75213	0	0.22267	0.20019	0.2211	0.23088	3.401	3.72	3.9006	4.0004	4.0695	4.1543	2.2653	1.8845	1.5578	1.3575	1.1747	1	0.8824	0.79124	0.71879	0.66889	0.6197
7/7/21	plate_7	166	NAM 2	0.76463	0	0.16667	0.17442	0.18609	0.20005	3.3332	3.8504	4.1594	4.3536	4.5018	4.6893	2.4444	1.8623	1.5717	1.3554	1.1862	1.022	0.89156	0.79602	0.7393	0.6949	0.67356
7/7/21	plate_7	166	NAM 2	0.74589	0	0.2204	0.15948	0.16662	0.18194	3.0821	3.7112	4.0574	4.2654	4.4225	4.5281	2.6666	2.2666	2.0253	1.8236	1.6745	1.49	1.3599	1.2353	1.1205	1.0249	0.94503
7/7/21	plate_7	166	NAM 2	0.75915	0	0.29387	0.23467	0.25317	0.26661	3.7867	4.1212	4.2813	4.4286	4.5214	4.6013	2.4607	2.0684	1.7915	1.6	1.4525	1.2845	1.1502	1.0656	0.96205	0.90165	0.84244
7/7/21	plate_7	167	NAM30	0.7619	0	0.23162	0.18829	0.20234	0.21596	3.5	3.8963	4.1266	4.2857	4.4286	4.5237	2.4	1.9628	1.6844	1.4319	1.2707	1.0963	0.9824	0.87292	0.80113	0.73454	0.67929
7/7/21	plate_7	167	NAM30	0.75665	0	0.21986	0.24438	0.25314	0.26167	3.6963	3.9045	4.0552	4.2007	4.3005	4.3838	2.2586	1.8549	1.5515	1.3541	1.1956	1.0217	0.91202	0.81821	0.74231	0.67538	0.61552
7/7/21	plate_7	167	NAM30	0.75539	0	0.21887	0.19425	0.21178	0.22827	3.5414	3.8504	4.0828	4.25	4.3536	4.5237	2.3107	1.6844	1.4286	1.2592	1.1333	1	0.90931	0.82513	0.76111	0.69821	0.65074
7/7/21	plate_7	168	NAM50	0.76708	0	0.13535	0.16968	0.17731	0.19267	3.2222	3.6856	3.8831	4.0414	4.1377	4.2122	2.2816	1.9376	1.5717	1.2778	1.0526	0.84383	0.71444	0.6231	0.56051	0.50946	0.47556
7/7/21	plate_7	168	NAM50	0.76212	0	0.1944	0.18462	0.19517	0.20833	3.7143	4.1109	4.2646	4.3702	4.4396	4.5	2.5774	2.2113	1.8666	1.6287	1.4438	1.25	1.0667	0.9166	0.78868	0.69264	0.60667
7/7/21	plate_7	168	NAM50	0.76469	0	0.22222	0.20234	0.21791	0.2297	3.824	4.1066	4.2122	4.2646	4.3333	4.3702	2.4	2.1111	1.8112	1.5897	1.4091	1.2143	1.0502	0.93498	0.81143	0.72741	0.65026
7/7/21	plate_7	169	NAM 6	0.74585	0	0.2858	0.26145	0.29478	0.3333	3.1664	3.8649	4.2379	4.4225	4.5509	4.6437	2.9652	2.7035	2.5001	2.2707	2.0755	1.8662	1.681	1.5455	1.4	1.311	1.244
7/7/21	plate_7	169	NAM 6	0.74461	0	0.24996	0.20019	0.22222	0.244	3.6795	4.1543	4.4354	4.5509	4.6665	4.7506	2.7137	2.324	2.0528	1.8094	1.6125	1.4015	1.2366	1.1138	1	0.91916	0.85174
7/7/21	plate_7	169	NAM 6	0.7459	0	0.22663	0.25926	0.27273	0.27773	3.7082	3.9105	4.044	4.1429	4.2122	4.2285	2.3333	2.0255	1.7301	1.522	1.3405	1.1456	1	0.86803	0.77423	0.70504	0.6419
7/7/21	plate_7	170	NAM10	0.72194	0	0.19715	0.14595	0.15667	0.17991	2.6665	3.6148	4.1429	4.4255	4.6109	4.7275	2.4331	2.1295	1.8362	1.595	1.4047	1.2349	1.0931	0.98079	0.8804	0.8001	0.73213
7/7/21	plate_7	170	NAM10	0.74159	0	0.19508	0.20656	0.21285	0.22469	3.5832	4	4.2082	4.3197	4.4505	4.5013	2.3828	1.9999	1.6666	1.4489	1.2839	1.1044	0.95096	0.84794	0.73635	0.68578	0.63023
7/7/21	plate_7	170	NAM10	0.74375	0	0.19605	0.19228	0.20626	0.21875	3.4164	3.9164	4.1833	4.3918	4.4759	4.5509	2.6771	2.2167	1.9286	1.7504	1.6013	1.412	1.2744	1.1592	1.035	0.95455	0.87292
7/7/21	plate_7	171	RC	0.74876	0	0.18047	0.17082	0.18384	0.19596	3.1158	3.6006	3.8571	4.0552	4.1667	4.2521	2.4142	1.8716	1.619	1.4328	1.2829	1.1429	1.0416	0.92151	0.83928	0.75423	0.68875
7/7/21	plate_7	171	RC	0.75696	0	0.20767	0.21058	0.22541	0.23607	3.2117	3.5289	3.7153	3.8333	3.9361	4.0005	2.2394	1.8434	1.5166	1.3168	1.146	1	0.89778	0.79631	0.74173	0.66662	0.62353
7/7/21	plate_7	171	RC	0.73882	0	0.32708	0.24997	0.25681	0.2707	3.4748	3.8008	4.0018	4.1186	4.2361	4.3142	2.1878	1.8391	1.6364	1.4843	1.3502	1.2063	1.1022	1.0195	0.929	0.84794	0.77595
7/7/21	plate_7	172	NAM64	0.75882	0	0.30856	0.16485	0.18182	0.19356	3.5007	3.9522	4.2007	4.4008	4.5805	4.7131	2.4289	2.0287	1.6858	1.4257	1.2355	1.0519	0.90408	0.77976	0.68668	0.61776	0.55234
7/7/21	plate_7	172	NAM64	0.75158	0	0.1756	0.11821	0.13214	0.14152	2.9315	3.6007	3.9164	4.0921	4.2285	4.2741	2.0666	1.7618	1.522	1.3045	1.1349	0.96177	0.82352	0.72036	0.62326	0.5585	0.50011
7/7/21	plate_7	172	NAM64	0.75624	0	0.15791	0.15215	0.16663	0.17553	3	3.6527	3.9991	4.1505	4.2521	4.3174	2.2863	1.8074	1.5714	1.3755	1.2408	1.0584	0.91641	0.80937	0.69508	0.61343	0.54545
7/7/21	plate_7	173	NAM24	0.66945	0	0.14279	0.12509	0.12503	0.13333	1.6903	2.1431	2.5528	2.927	3.2	3.4	1.6851	1.4782	1.2643	1.0912	0.99965	0.8616	0.78954	0.71938	0.66644	0.61203	0.56543
7/7/21	plate_7	173	NAM24	0.70156	0	0.1765	0.10844	0.1	0.10386	2.5002	3.0552	3.4004	3.6665	3.7776	3.9006	2.074	1.7423	1.4868	1.2685	1.1024	0.94118	0.81476	0.70365	0.6201	0.53958	0.47612
7/7/21	plate_7	173	NAM24	0.75723	0	0.18407	0.20009	0.21832	0.2308	3.8051	4.2122	4.3885	4.501	4.5816	4.6659	2.6156	2.0553	1.6923	1.4415	1.2561	1.0819	0.92857	0.82281	0.71067	0.65609	0.58966
7/7/21	plate_7	174	NAM18	0.7205	0	0.3136	0.25478	0.2592	0.28272	2.939	3.2906	3.4632	3.572	3.6893	3.7507	2.1373	1.9522	1.7206	1.5811	1.4813	1.3666	1.2666	1.1788	1.0971	1	0.9392
7/7/21	plate_7	174	NAM18	0.72625	0	0.40469	0.24208	0.21875	0.23804	2.9657	3.5611	3.875	4.0414	4.1902	4.2613	2.3937	2.1356	1.8781	1.6444	1.4602	1.2778	1.1307	1.034	0.93759	0.86445	0.80605
7/7/21	plate_7	174	NAM18	0.74837	0	0.60535	0.38885	0.39286	0.3978	3.8821	4.2285	4.4225	4.5013	4.5759	4.6188	2.776	2.543	2.3458	2.2167	2.1094	1.9759	1.8375	1.7433	1.6118	1.55	1.4516
7/7/21	plate_7	175	NAM17	0.75723	0	0.2877	0.25545	0.27054	0.28481	3.3673	3.861	4.0899	4.2252	4.3328	4.4	2.5388	2.1552	1.938	1.7611	1.587	1.3978	1.2676	1.1615	1.0455	0.95943	0.88235
7/7/21	plate_7	175	NAM17	0.73463	0	0.2055	0.15191	0.16	0.15938	2.9568	3.3697	3.5891	3.7914	3.9443	4	2	1.4648	1.1939	1.0207	0.875	0.73698	0.66081	0.55542	0.50015	0.42644	0.38009
7/7/21	plate_7	175	NAM17	0.75958	0	0.52072	0.36223	0.36402	0.37322	3.2379	3.5013	3.6829	3.7741	3.8885	4	2.0314	1.7431	1.5139	1.372	1.2442	1.111	1.0377	0.95715	0.90677	0.84209	0.79287
7/7/21	plate_7	176	NAM 3	0.7582	0	0.15432	0.16665	0.18989	0.20259	2.9623	3.5714	3.841	4.049	4.1902	4.2862	2.4418	1.9234	1.5904	1.3786	1.2123	1.0426	0.94294	0.83474	0.77771	0.69403	0.65
7/7/21	plate_7	176	NAM 3	0.76705	0	0.13535	0.17026	0.18689	0.2	3.0772	3.6667	3.9557	4.1429	4.2508	4.3102	2.3763	1.8331	1.5173	1.2962	1.1138	0.94562	0.84438	0.72891	0.67199	0.6	0.5588
7/7/21	plate_7	176	NAM 3	0.74838	0	0.17928	0.15759	0.16663	0.1787	3.1954	3.7954	4.1066	4.2951	4.4716	4.5301	2.4786	2.0327	1.7574	1.5315	1.3254	1.1307	1.0002	0.875	0.78196	0.6911	0.62268
7/7/21	plate_7	177	NAM38	0.75156	0	0.35516	0.33776	0.35003	0.37175	3.5222	3.9045	4.1066	4.2122	4.3005	4.3507	2.5865	2.2816	2.0573	1.8473	1.7075	1.5332	1.3901	1.2665	1.148	1.06	0.96866
7/7/21	plate_7	177	NAM38	0.75294	0	0.15917	0.16479	0.17857	0.19355	3.2697	3.7219	3.9557	4.125	4.2646	4.2857	2.2945	1.8539	1.5854	1.3903	1.2451	1.0912	0.9648	0.85951	0.77273	0.71656	0.65462
7/7/21	plate_7	177	NAM38	0.75689	0	0.23079	0.19327	0.2001	0.21596	3.4729	3.75	3.8725	4	4.0921	4.0759	2.0853	1.6665	1.4141	1.2136	1.0736	0.9337	0.82208	0.7385	0.6546	0.60841	0.55387
7/7/21	plate_7	178	NAM27	0.73789	0	0.19596	0.14517	0.13805	0.15519	2.6006	3.2515	3.5465	3.7406	3.876	4	2.1824	1.875	1.6667	1.5003	1.3666	1.2189	1.1035	1	0.91667	0.82043	0.76503
7/7/21	plate_7	178	NAM27	0.75156	0	0.16445	0.1728	0.17857	0.20005	2.8146	3.3649	3.6328	3.7907	3.9045	4	2.2749	1.9376	1.6496	1.444	1.2945	1.1468	1.0269	0.94118	0.87999	0.81999	0.77778
7/7/21	plate_7	178	NAM27	0.74288	0	0.12734	0.14861	0.15727	0.17047	2.8517	3.401	3.6507	3.8094	3.9421	4	2.0916	1.5714	1.3045	1.1481	1.035	0.91217	0.8085	0.71656	0.65687	0.5872	0.53519
7/7/21	plate_7	179	NAM11	0.74481	0	0.26363	0.19617	0.18853	0.20365	3.001	3.711	4.0006	4.144	4.2663	4.3332	2.5717	2.1631	1.9205	1.7147	1.5206	1.3284	1.2063	1.0605	0.9645	0.85365	0.76923
7/7/21	plate_7	179	NAM11	0.74896	0	0.18757	0.15861	0.16937	0.18305	3.0414	3.5762	3.7907	3.9443	4.0596	4.1226	2.3593	1.8666	1.6075	1.4429	1.3019	1.119	1.0409	0.90006	0.84104	0.75012	0.67781
7/7/21	plate_7	179	NAM11	0.75447	0	0.14517	0.16919	0.18485	0.19638	3.1667	3.6	3.7932	3.8955	4	4.0009	2.126	1.6156	1.3028	1.1353	1	0.84998	0.77104	0.65968	0.63009	0.55188	0.50023
7/7/21	plate_7	180	NAM42	0.76466	0	0.13956	0.17442	0.18752	0.2003	2.7616	3.3918	3.6667	3.824	3.9297	4.0004	2.0916	1.5811	1.205	1	0.85714	0.71924	0.66081	0.57745	0.55234	0.49266	0.4688
7/7/21	plate_7	180	NAM42	0.75854	0	0.16499	0.18355	0.19592	0.20946	3.215	3.6557	3.87	4.0015	4.1309	4.1667	2	1.5679	1.2353	1.0179	0.85725	0.73247	0.66658	0.60288	0.58067	0.53511	0.51274
7/7/21	plate_7	180	NAM42	0.75994	0	0.20009	0.21353	0.22342	0.23538	3.7285	4.1505	4.3005	4.4753	4.6333	4.6667	2.1782	1.8112	1.5399	1.3332	1.165	0.96909	0.84369	0.75007	0.66667	0.60597	0.55234
7/7/21	plate_7	181	NAM34	0.7645	0	0.25907	0.25717	0.24687	0.24708	3.6507	4.0005	4.1186	4.2951	4.3885	4.4651	2.3117	1.8572	1.5554	1.3333	1.1777	1.0002	0.87132	0.7592	0.67491	0.60292	0.54233
7/7/21	plate_7	181	NAM34	0.74836	0	0.19715	0.18829	0.18885	0.2	3.3193	3.6829	3.8504	3.9421	4.0473	4.0506	2.2586	1.9232	1.6287	1.4	1.2128	1.0004	0.86445	0.74202	0.65687	0.58328	0.52745
7/7/21	plate_7	181	NAM34	0.7564	0	0.12338	0.1409	0.15078	0.15489	2.5206	3.1589	3.5007	3.7384	3.8885	3.9465	2.1656	1.5931	1.302	1.1019	0.95223	0.80419	0.69618	0.59629	0.54552	0.47556	0.43328
7/7/21	plate_7	182	NAM14	0.72775	0	0.22217	0.19048	0.19638	0.21656	3.2945	3.8	4.0022	4.2	4.3102	4.3867	2.333	1.9482	1.6924	1.5184	1.3757	1.2263	1.0647	0.97314	0.87529	0.79544	0.73795
7/7/21	plate_7	182	NAM14	0.74655	0	0.20011	0.16659	0.17325	0.18954	3.0473	3.7219	4.0006	4.2219	4.3649	4.4396	2.2694	1.7503	1.5141	1.3078	1.1665	1.0003	0.87367	0.78419	0.6917	0.62628	0.5714
7/7/21	plate_7	182	NAM14	0.76703	0	0.36771	0.23806	0.23887	0.25	3.5222	3.8885	4.0552	4.2007	4.3333	4.3867	2.1726	1.8438	1.5939	1.3753	1.2096	1.0237	0.88875	0.78005	0.70164	0.63655	0.57823
7/7/21	plate_8	183	NAM36	0.74399	0	0.30435	0.31518	0.34222	0.35132	3.3312	3.87	4.1266	4.2646	4.3333	4.3583	2.422	2.2415	1.9657	1.6667	1.4358	1.265	1.1164	0.98125	0.90931	0.83333	0.77778
7/7/21	plate_8	183	NAM36	0.75334	0	0.31038	0.20625	0.21656	0.21535	2.9487	3.5018	3.8142	4.0009	4.215	4.233	2.3692	1.8146	1.546	1.3028	1.1664	1.0276	0.90014	0.80028	0.72725	0.64437	0.62208
7/7/21	plate_8	183	NAM36	0.76992	0	0.16135	0.15142	0.17199	0.18045	3.0005	3.439	3.6667	3.824	4	4.0663	2.111	1.5519	1.2269	1.0357	0.9392	0.82445	0.74397	0.68362	0.64293	0.5922	0.58966
7/7/21	plate_8	184	NAM 5	0.75301	0	0.19187	0.17822	0.20354	0.21651	3.7395	4.2857	4.429	4.6006	4.7616	5.2122	3.5832	3.2749	3.2697	3.2729	3.2041	3.1823	3.1331	3.0679	3.0357	2.9843	2.9347
7/7/21	plate_8	184	NAM 5	0.75294	0	0.21396	0.17822	0.2	0.20002	3.2072	3.6352	3.8332	3.9616	4.044	4.0473	2.1943	1.7692	1.3957	1.1698	1.0001	0.86119	0.75863	0.66667	0.62518	0.57468	0.55336
7/7/21	plate_8	184	NAM 5	0.74837	0	0.28391	0.17111	0.2	0.20946	3.2082	3.7696	4.044	4.2412	4.3486	4.4008	2.5301	2.1085	1.7957	1.5654	1.3657	1.2036	1.0692	0.95327	0.88077	0.81248	0.76503
7/7/21	plate_8	185	NAM32	0.74931	0	0.29598	0.21484	0.21859	0.23178	3.0545	3.5649	3.801	3.9443	4.0506	4.1109	2.6172	2.2423	1.8666	1.6287	1.4546	1.3333	1.2557	1.1631	1.1111	1.0204	0.97885
7/7/21	plate_8	185	NAM32	0.75041	0	0.22612	0.20199	0.23008	0.24723	3.7313	4.0951	4.1008	4.1008	4.0876	4.2007	2.6003	2.3536	2.3005	2.2063	2.1024	1.9682	1.8571	1.7275	1.6316	1.4901	1.4134
7/7/21	plate_8	185	NAM32	0.75428	0	0.17442	0.19481	0.20984	0.21429	3.5007	3.8094	3.9557	4.0921	4.1893	4.2776	2.1726	1.7063	1.3846	1.1995	1.0201	0.88643	0.78419	0.67929	0.62498	0.55551	0.5161
7/7/21	plate_8	186	NAM 8	0.74951	0	0.286	0.26326	0.29618	0.32275	3.3328	3.5828	3.75	3.9105	4.0009	4.0921	2.1109	1.8825	1.6323	1.5002	1.364	1.2379	1.1428	1.0502	1	0.8846	0.8235
7/7/21	plate_8	186	NAM 8	0.75945	0	0.1388	0.1154	0.12951	0.13469	2.5885	3.0014	3.2867	3.5465	3.728	3.8885	2.1664	1.4582	1.1667	1	0.87518	0.75739	0.68578	0.61094	0.56094	0.48702	0.46353
7/7/21	plate_8	186	NAM 8	0.76345	0	0.23725	0.21656	0.23645	0.27125	3.2945	3.6662	3.858	4	4.0663	4.0723	2.2379	1.9582	1.7035	1.5362	1.3666	1.2308	1.1251	1.0276	0.94427	0.8483	0.78954
7/7/21	plate_8	187	NAM13	0.74895	0	0.16004	0.16663	0.17957	0.17892	3.2219	3.6527	3.8649	4.0469	4.1377	4.2181	2.2973	1.8539	1.5229	1.3196	1.1429	0.98286	0.86834	0.75628	0.69626	0.63476	0.58913
7/7/21	plate_8	187	NAM13	0.75905	0	0.26493	0.2206	0.24997	0.25955	3.5276	4.0828	4.3616	4.6	4.7331	4.817	2.8115	2.4552	2.1792	2	1.8369	1.6779	1.5003	1.3555	1.2331	1.1149	1.0236
7/7/21	plate_8	187	NAM13	0.75334	0	0.22188	0.20014	0.2291	0.24556	3.1771	3.6	3.803	3.9982	4.0794	4.144	2.5237	2.1664	1.8889	1.7058	1.572	1.4068	1.2572	1.1331	1.0276	0.91641	0.85251
7/7/21	plate_8	188	NAM31	0.75213	0	0.26662	0.27708	0.3023	0.31396	4.1667	4.4505	4.6764	4.8333	4.9034	4.9421	3.3332	3.0409	2.715	2.5323	2.3898	2.2666	2.1591	2.0593	2	1.8906	1.8333
7/7/21	plate_8	188	NAM31	0.75	0	0.25353	0.2003	0.2297	0.24181	3.6507	4.0663	4.2867	4.4759	4.5805	4.6437	2.775	2.4002	2.1078	1.9194	1.765	1.6221	1.488	1.3409	1.2342	1.12	1.0301
7/7/21	plate_8	188	NAM31	0.74529	0	0.45886	0.40912	0.42356	0.42859	4.2285	4.3507	4.4443	4.6656	4.7009	4.7289	2.9652	2.6771	2.3789	2.2189	2.1003	1.9774	1.8714	1.7572	1.6667	1.5756	1.4868
7/7/21	plate_8	189	NAM41	0.73382	0	0.40156	0.35711	0.37869	0.4033	3.4286	3.7035	3.858	3.9443	4.0543	4.0596	2.3848	2.2323	2.0571	1.9674	1.8666	1.75	1.6666	1.5519	1.4666	1.3609	1.2707
7/7/21	plate_8	189	NAM41	0.76384	0	0.2197	0.23078	0.24607	0.25624	3.125	3.4293	3.6297	3.7506	3.8576	3.9331	2.2068	1.8539	1.5574	1.4001	1.25	1.1054	1	0.8808	0.81422	0.73406	0.69733
7/7/21	plate_8	189	NAM41	0.73939	0	0.28111	0.20656	0.22845	0.24138	3.5774	4	4.2007	4.3702	4.4443	4.4735	2.4847	2.041	1.7253	1.5456	1.3909	1.2582	1.1556	1.0179	0.9469	0.86227	0.77768
7/7/21	plate_8	190	NAM28	0.75703	0	0.17647	0.19638	0.21821	0.22796	3.2515	3.6176	3.8	3.925	4.0028	4.0921	2.1667	1.6523	1.3334	1.1824	1.0331	0.90909	0.82856	0.71872	0.66648	0.58966	0.54561
7/7/21	plate_8	190	NAM28	0.73448	0	0.31813	0.22736	0.22736	0.24002	3.0007	3.3867	3.5828	3.75	3.8885	3.9164	2.3763	2.001	1.7732	1.5832	1.4552	1.3188	1.2	1.0938	1	0.89654	0.81818
7/7/21	plate_8	190	NAM28	0.70051	0	0.2881	0.15863	0.14484	0.1388	2.0001	2.7506	3.2219	3.5301	3.6893	3.8142	2.3645	2.0008	1.7395	1.5375	1.3875	1.2423	1.1195	1.0264	0.93759	0.83533	0.78272
7/7/21	plate_8	191	NAM29	0.69116	0	0.27773	0.16667	0.17533	0.17648	2.7515	3.2361	3.5301	3.7515	3.8885	4	2.6002	2.2331	2	1.7945	1.6331	1.471	1.3203	1.1708	1.0605	0.94856	0.86066
7/7/21	plate_8	191	NAM29	0.75569	0	0.31847	0.24138	0.27274	0.28592	3.7831	4.1594	4.3885	4.5598	4.6667	4.7066	2.7696	2.4142	2.1821	2.0007	1.8655	1.72	1.5714	1.42	1.3019	1.1979	1.0872
7/7/21	plate_8	191	NAM29	0.76092	0	0.1875	0.18462	0.20319	0.20974	3.6109	4.0794	4.3102	4.4639	4.6032	4.6664	2.6373	2.0405	1.6554	1.4096	1.2147	1.0555	0.90624	0.78047	0.70992	0.64029	0.59088
7/7/21	plate_8	192	NAM33	0.74213	0	0.15995	0.16	0.16902	0.17407	3.1829	3.6328	3.8504	4.0473	4.1266	4.2007	2.5365	2.1726	1.9123	1.75	1.6001	1.4443	1.313	1.1525	1.0467	0.92977	0.8332
7/7/21	plate_8	192	NAM33	0.72688	0	0.15704	0.1444	0.16479	0.16663	3.0465	3.6856	4.0015	4.2219	4.3142	4.3559	2.5184	2.1295	1.8517	1.6513	1.4625	1.2941	1.1525	1	0.8856	0.77743	0.67745
7/7/21	plate_8	192	NAM33	0.74529	0	0.13704	0.13834	0.15469	0.16305	3.0365	3.4582	3.7616	3.9331	4.0005	4.0506	2.0692	1.658	1.3332	1.1605	1.0195	0.90909	0.80341	0.69836	0.63243	0.57451	0.52951
7/7/21	plate_8	193	NAM54	0.74213	0	0.28954	0.30769	0.33329	0.35217	3.4754	3.7384	3.9361	4.1049	4.1505	4.1771	2.5254	2.3796	2.1433	2	1.8483	1.7032	1.5885	1.4563	1.3838	1.2618	1.1904
7/7/21	plate_8	193	NAM54	0.75037	0	0.20234	0.16255	0.17814	0.18578	3.1829	3.7143	4.0596	4.2951	4.3885	4.3943	2.429	1.9273	1.6368	1.4444	1.2959	1.1468	1.0281	0.91428	0.83022	0.73698	0.67328
7/7/21	plate_8	193	NAM54	0.73069	0	0.25	0.15845	0.16982	0.18073	3.308	3.8328	4.0951	4.2914	4.4034	4.4396	2.2423	1.8331	1.5166	1.3088	1.1156	0.96779	0.86227	0.74643	0.66667	0.60312	0.54235
7/7/21	plate_8	194	NAM 4	0.72232	0	0.22963	0.14931	0.15938	0.16667	2.858	3.3867	3.7066	3.939	4.0828	4.2	2.435	1.9568	1.7147	1.5331	1.3808	1.25	1.118	1	0.91916	0.82208	0.75012
7/7/21	plate_8	194	NAM 4	0.74876	0	0.16888	0.16864	0.18915	0.19694	3.2857	3.7384	4	4.1771	4.2951	4.3769	2.2962	1.7761	1.4699	1.286	1.1221	1	0.89368	0.78735	0.72005	0.64809	0.6
7/7/21	plate_8	194	NAM 4	0.7312	0	0.21058	0.17647	0.17883	0.18462	3.0552	3.5018	3.7331	3.8769	3.9297	3.939	2.3502	1.9648	1.6331	1.4385	1.2707	1.1388	1.0264	0.91317	0.83333	0.74466	0.68766
7/7/21	plate_8	195	NAM22	0.74086	0	0.12663	0.13518	0.14815	0.14931	2.9568	3.5276	3.7776	3.9487	4.0552	4.1893	2.1295	1.6753	1.345	1.1592	0.9824	0.85021	0.73213	0.62951	0.56255	0.50789	0.4696
7/7/21	plate_8	195	NAM22	0.73594	0	0.18047	0.15585	0.17144	0.17455	3.125	3.6665	3.939	4.1594	4.3142	4.3769	2.3608	1.8406	1.5756	1.4	1.2253	1.07	0.93587	0.80672	0.72111	0.6457	0.58333
7/7/21	plate_8	195	NAM22	0.75167	0	0.12677	0.13847	0.15789	0.16217	3.001	3.6266	3.8769	4.1266	4.2521	4.2663	2.228	1.6001	1.3609	1.2288	1.1054	1	0.90711	0.79544	0.72111	0.66625	0.60772
7/7/21	plate_8	196	NAM25	0.74496	0	0.21128	0.19048	0.21433	0.22222	3.0414	3.6507	3.9273	4.1331	4.25	4.3142	2.5654	2.1309	1.731	1.4868	1.296	1.1288	0.99887	0.8507	0.76931	0.68058	0.62641
7/7/21	plate_8	196	NAM25	0.75163	0	0.19327	0.16057	0.17648	0.19098	3.0008	3.75	4.1008	4.3174	4.5004	4.5713	2.9235	2.5	2.1781	1.9027	1.6666	1.466	1.3085	1.1385	1.0365	0.92738	0.8542
7/7/21	plate_8	196	NAM25	0.75994	0	0.18315	0.14134	0.16864	0.18178	3.0506	3.5921	3.8885	4.1066	4.2122	4.2646	2.4142	1.8787	1.5504	1.2955	1.118	0.96232	0.84301	0.73684	0.65535	0.58932	0.54847
7/7/21	plate_8	197	NAM48	0.7473	0	0.16499	0.1728	0.18609	0.1875	3.2082	3.8008	4.0005	4.2508	4.4008	4.5469	2.5455	2.0833	1.6904	1.488	1.2761	1.1176	1	0.89285	0.81594	0.75393	0.7
7/7/21	plate_8	197	NAM48	0.73915	0	0.18159	0.18328	0.19674	0.20984	3.2117	3.7506	4.0015	4.1665	4.2521	4.2811	2.5962	2.2189	1.8664	1.6513	1.4729	1.3036	1.1704	1.0245	0.93875	0.84412	0.77236
7/7/21	plate_8	197	NAM48	0.73117	0	0.30662	0.24151	0.27505	0.30598	3.1926	3.625	3.8267	3.9443	4.0015	4.0473	2.5331	2.2962	2.0888	1.8609	1.6137	1.4501	1.2776	1.1429	1.0588	0.97077	0.91077
7/7/21	plate_8	198	NAM12	0.74496	0	0.23221	0.15917	0.16365	0.17232	2.9415	3.501	3.8	4.0022	4.144	4.233	2.3808	1.9164	1.6433	1.435	1.2502	1.1144	0.96794	0.85328	0.75739	0.68306	0.62518
7/7/21	plate_8	198	NAM12	0.7528	0	0.24151	0.18195	0.19048	0.2	2.879	3.5004	3.8	4.0006	4.1266	4.1771	2.6663	2.2613	1.9606	1.7406	1.5626	1.4241	1.2907	1.1714	1.0813	0.97349	0.9201
7/7/21	plate_8	198	NAM12	0.74896	0	0.20352	0.1579	0.16659	0.17425	3.1829	3.782	4.2776	4.5301	4.5891	4.5645	2.6542	2.2116	1.9331	1.7305	1.5574	1.4252	1.3077	1.1862	1.1096	1	0.94
7/7/21	plate_8	199	NAM37	0.73413	0	0.17082	0.15601	0.17064	0.18294	3	3.5465	3.8571	4.1008	4.2122	4.3174	2.5397	2.118	1.8797	1.6773	1.5003	1.3333	1.189	1.0467	0.95459	0.86316	0.79324
7/7/21	plate_8	199	NAM37	0.74509	0	0.2394	0.2381	0.25387	0.27416	3.1667	3.5	3.6667	3.824	3.939	3.9443	2.3207	2.0346	1.7747	1.5811	1.4167	1.2633	1.1281	1	0.90711	0.81594	0.76601
7/7/21	plate_8	199	NAM37	0.75334	0	0.15917	0.16365	0.17912	0.19048	2.9331	3.4126	3.6893	3.858	3.9994	4.0645	2.5	1.7902	1.5795	1.3686	1.2119	1.0732	0.92682	0.82377	0.73698	0.66656	0.625
7/7/21	plate_8	200	NAM23	0.47111	0	0.10563	0.12916	0.14727	0.16017	0.57947	0.66667	0.76161	0.84998	0.93787	1	0.65026	0.60009	0.56039	0.52665	0.52181	0.50033	0.5	0.47819	0.47589	0.4582	0.44843
7/7/21	plate_8	200	NAM23	0.47589	0	0.10717	0.12511	0.13805	0.14792	0.63312	0.78567	0.94427	1.0663	1.1765	1.2945	0.84998	0.77323	0.71429	0.66667	0.64699	0.61875	0.61094	0.58853	0.5832	0.55521	0.54561
7/7/21	plate_8	200	NAM23	0.70764	0	0.16365	0.12788	0.13518	0.13333	2.625	3.081	3.3697	3.5465	3.6856	3.7741	2.3126	1.9682	1.6574	1.4391	1.2618	1.111	1	0.88889	0.83018	0.75	0.72188
7/7/21	plate_8	201	NAM40	0.66188	0	0.16982	0.16072	0.16652	0.17391	2.0832	2.5003	2.7776	2.9443	3.0414	3.0723	1.9205	1.7406	1.5414	1.4064	1.2583	1.1144	1	0.90056	0.82941	0.75	0.7
7/7/21	plate_8	201	NAM40	0.76701	0	0.17199	0.22216	0.24208	0.24352	3.5924	3.875	4.0004	4.125	4.1664	4.1664	2.2707	1.9486	1.522	1.2547	1.0002	0.83827	0.71005	0.6231	0.56782	0.51954	0.49396
7/7/21	plate_8	201	NAM40	0.76138	0	0.16	0.17245	0.18609	0.18676	3.0772	3.5658	3.8094	4.0005	4.0802	4.1434	2.1565	1.6577	1.2992	1.1183	1	0.87876	0.7857	0.70342	0.64465	0.57927	0.54889
7/7/21	plate_8	202	NAM39	0.74254	0	0.18751	0.14064	0.14711	0.15863	2.7143	3.2134	3.5891	3.8769	4	4.0663	2.3188	1.7696	1.5	1.3429	1.2107	1.1097	1.0112	0.9277	0.86518	0.81422	0.76923
7/7/21	plate_8	202	NAM39	0.74857	0	0.19409	0.14635	0.1644	0.17295	3.0465	3.5805	3.9331	4.2361	4.4293	4.5018	2.4331	1.8984	1.5803	1.3533	1.1547	1	0.86268	0.75009	0.66657	0.60723	0.55637
7/7/21	plate_8	202	NAM39	0.74529	0	0.19596	0.20225	0.22102	0.22075	3.1208	3.4759	3.7143	3.8649	3.9994	4.0469	2.3622	1.7878	1.4573	1.2689	1.0976	0.96177	0.84342	0.74534	0.67239	0.61398	0.56708
7/7/21	plate_8	203	NAM46	0.75723	0	0.29409	0.1728	0.17772	0.18294	2.8904	3.4286	3.7004	3.8963	4.0015	4.0552	2.2863	1.9123	1.7221	1.5259	1.3422	1.2003	1.0696	0.97839	0.88766	0.80691	0.75682
7/7/21	plate_8	203	NAM46	0.73463	0	0.19231	0.18328	0.20019	0.21529	3.2504	3.6665	3.8662	4.0006	4.0596	4.1066	2.4004	1.9628	1.6364	1.4057	1.2329	1.0872	0.9392	0.82634	0.73213	0.66654	0.60375
7/7/21	plate_8	203	NAM46	0.74086	0	0.35217	0.17325	0.18989	0.20784	3.1003	3.7219	4.1066	4.3142	4.4443	4.5018	2.4164	2.0003	1.8182	1.6316	1.4737	1.3333	1.2143	1.0752	0.97972	0.8982	0.82353
7/7/21	plate_8	204	NAM26	0.73026	0	0.18931	0.18475	0.19566	0.20259	3.3608	3.7143	3.9045	4.0473	4.1186	4.1661	2.2711	1.8438	1.553	1.3502	1.1601	1.0265	0.91658	0.82402	0.74598	0.68578	0.637
7/7/21	plate_8	204	NAM26	0.74983	0	0.14809	0.17047	0.18384	0.19188	3.0465	3.5	3.7384	3.8963	4.0005	4.0543	2.2505	1.8645	1.5527	1.3246	1.125	0.9648	0.84383	0.76032	0.69687	0.63941	0.60362
7/7/21	plate_8	204	NAM26	0.75942	0	0.17082	0.15791	0.15667	0.16088	2.8082	3.3329	3.6006	3.7506	3.8504	4	2.5582	2.2502	2.1514	2.0692	1.9716	1.9145	1.8714	1.8001	1.7841	1.7221	1.703
7/7/21	plate_8	205	NAM15	0.75074	0	0.3261	0.33002	0.33326	0.32651	3.1384	3.6091	3.7778	3.9572	4.0389	4.074	2.2423	2.0469	1.7814	1.5686	1.3609	1.2166	1.098	1.0162	0.95097	0.90184	0.85924
7/7/21	plate_8	205	NAM15	0.74916	0	0.2467	0.23244	0.24992	0.26353	2.8008	3.3193	3.5373	3.6667	3.7727	3.8008	2.2501	2.0679	1.8288	1.6475	1.5	1.3583	1.25	1.1501	1.0651	1	0.93044
7/7/21	plate_8	205	NAM15	0.75927	0	0.20505	0.25302	0.27275	0.28304	3.3169	3.5504	3.7035	3.8094	3.9006	3.9025	2.074	1.8002	1.4573	1.2611	1.097	0.96036	0.84638	0.76656	0.7119	0.6505	0.6273
7/13/21	plate_1	1	NAM46	0.77878	0	0.25007	0.16461	0.18047	0.18915	2.7831	3.2504	3.4748	3.6475	3.7656	3.824	1.8277	1.4002	0.97741	0.79544	0.63655	0.52665	0.45169	0.38712	0.36364	0.33804	0.31741
7/13/21	plate_1	1	NAM46	0.76711	0	0.2206	0.18045	0.1819	0.19188	3.1505	3.5805	3.7656	3.9988	4.1266	4.2	2.228	1.8	1.4843	1.2504	1.0512	0.9	0.77771	0.68766	0.61313	0.55109	0.51104
7/13/21	plate_1	1	NAM46	0.77191	0	0.18875	0.15089	0.15002	0.14809	2.5301	3.0006	3.2	3.3142	3.4662	3.5404	1.9096	1.375	1.0314	0.85722	0.70729	0.60597	0.53846	0.47612	0.45191	0.4166	0.39035
7/13/21	plate_1	2	NAM42	0.75477	0	0.27377	0.17587	0.1819	0.18751	2.8935	3.3466	3.5658	3.7285	3.8094	3.9136	1.9255	1.5122	1.154	0.94843	0.77423	0.65026	0.5694	0.50008	0.46481	0.43047	0.40273
7/13/21	plate_1	2	NAM42	0.77319	0	0.29867	0.22827	0.23955	0.25612	3.0951	3.4354	3.6295	3.7907	3.8885	3.9487	1.9231	1.4615	1.035	0.80779	0.65859	0.56607	0.51183	0.46429	0.44949	0.43047	0.4154
7/13/21	plate_1	2	NAM42	0.76094	0	0.39035	0.23737	0.23596	0.24024	3.2222	3.625	3.8649	4.0471	4.1377	4.2007	2.0274	1.5554	1.2442	1.0365	0.87031	0.75581	0.66171	0.59089	0.53567	0.49687	0.46831
7/13/21	plate_1	4	NAM37	0.77928	0	0.17407	0.14286	0.13045	0.13045	2.3763	3.0014	3.1824	3.3328	3.4552	3.5465	2.6437	2.2509	1.8333	1.5795	1.3808	1.2404	1.1204	1.0004	0.929	0.86227	0.79308
7/13/21	plate_1	4	NAM37	0.76307	0	0.17533	0.13637	0.13555	0.14281	2.471	3.1558	3.4293	3.6176	3.7713	3.8328	2.4293	1.9503	1.6005	1.375	1.1726	1.0003	0.9	0.8	0.71872	0.64876	0.59178
7/13/21	plate_1	4	NAM37	0.78623	0	0.20019	0.20625	0.2143	0.21207	3.1003	3.4	3.5301	3.6667	3.7656	3.824	1.9618	1.4688	1.1003	0.90711	0.7291	0.61558	0.53859	0.48286	0.45609	0.43113	0.40345
7/13/21	plate_1	5	NAM23	0.7777	0	0.25865	0.1539	0.14286	0.14916	2.4004	3.0552	3.3235	3.5301	3.6893	3.8	2.4286	2.0414	1.731	1.5173	1.3126	1.1452	1.0274	0.90014	0.82043	0.74351	0.68187
7/13/21	plate_1	5	NAM23	0.77005	0	0.1759	0.12677	0.13236	0.14286	2.4286	3.118	3.471	3.6893	3.8662	3.939	2.1255	1.7863	1.4377	1.2001	0.97612	0.83965	0.73795	0.65883	0.59163	0.54549	0.51067
7/13/21	plate_1	5	NAM23	0.78235	0	0.1819	0.17864	0.20011	0.21168	3.0012	3.4	3.572	3.75	3.8485	3.9297	1.8333	1.4073	1.0331	0.86518	0.70299	0.58966	0.51104	0.45191	0.4166	0.39035	0.37243
7/13/21	plate_1	6	NAM18	0.71898	0	0.17945	0.15001	0.15	0.15191	1.8155	2.6009	3.0473	3.3169	3.4759	3.5891	1.5811	1.3676	1.066	0.87773	0.74984	0.65226	0.585	0.54708	0.50861	0.48933	0.4786
7/13/21	plate_1	6	NAM18	0.76223	0	0.30528	0.27814	0.27393	0.27542	3.0872	3.6377	3.9006	4.0951	4.1667	4.2361	2.3333	2.0582	1.7634	1.4887	1.3003	1.1496	1.0213	0.92319	0.82812	0.76275	0.71562
7/13/21	plate_1	6	NAM18	0.76708	0	0.21058	0.1864	0.19231	0.20585	3.2219	3.5891	3.7776	3.9443	4.0552	4.1109	2.0405	1.7588	1.471	1.2355	1.0444	0.89368	0.76183	0.67511	0.60007	0.54714	0.50974
7/13/21	plate_1	7	NAM22	0.77796	0	0.25865	0.19018	0.20585	0.22214	3.2177	3.5504	3.7384	3.8769	4.0006	4.0723	2.4006	2.1078	1.8332	1.606	1.4377	1.2857	1.1592	1.0467	0.95129	0.88252	0.81841
7/13/21	plate_1	7	NAM22	0.78015	0	0.16365	0.18431	0.19517	0.21118	3.1902	3.5465	3.6952	3.8008	3.9015	4.0543	2.2199	1.9462	1.6475	1.4047	1.1765	1.0275	0.89368	0.78571	0.70081	0.63328	0.5945
7/13/21	plate_1	7	NAM22	0.77184	0	0.20692	0.18178	0.20234	0.20984	2.9568	3.4786	3.7066	3.9443	4.0015	4.1008	2	1.5265	1.1915	0.98012	0.78196	0.65535	0.56135	0.47894	0.43478	0.39708	0.36107
7/13/21	plate_1	8	NAM32	0.78034	0	0.19674	0.18045	0.19356	0.20692	3.1771	3.5018	3.6893	3.858	4	4.0007	2.0916	1.6941	1.2813	1.0354	0.85491	0.74397	0.66266	0.6	0.55542	0.5207	0.48986
7/13/21	plate_1	8	NAM32	0.74521	0	0.43162	0.20741	0.19188	0.18989	2.7607	3.1639	3.4101	3.5906	3.7143	3.8008	1.8572	1.4055	0.9558	0.76726	0.65108	0.57571	0.53736	0.49262	0.47775	0.45068	0.43297
7/13/21	plate_1	8	NAM32	0.73568	0	0.44441	0.22531	0.21875	0.22106	2.9666	3.3701	3.6159	3.7805	3.8811	3.9564	2.0241	1.5882	1.1842	0.95702	0.80837	0.72584	0.65353	0.60486	0.57054	0.54308	0.51881
7/13/21	plate_1	9	NAM34	0.78646	0	0.22541	0.17573	0.20011	0.2143	2.8982	3.4004	3.6328	3.8004	3.9421	4.0007	2.1546	1.7666	1.3105	1.0769	0.8764	0.72318	0.61975	0.54638	0.50004	0.44439	0.41587
7/13/21	plate_1	9	NAM34	0.7793	0	0.25964	0.18695	0.19674	0.21053	2.8571	3.2719	3.471	3.6662	3.8	3.8831	2.1158	1.7	1.259	1.0717	0.89042	0.77218	0.68083	0.60506	0.56094	0.5207	0.48657
7/13/21	plate_1	9	NAM34	0.76708	0	0.27471	0.14881	0.15385	0.15273	2.9503	3.5714	3.8435	4.0543	4.1667	4.2361	2	1.5646	1.0667	0.85242	0.67756	0.58076	0.5078	0.45196	0.42857	0.40005	0.38712
7/13/21	plate_1	10	NAM36	0.76466	0	0.39416	0.23077	0.24094	0.2466	3.1966	3.6595	3.9006	4.1186	4.2361	4.3174	2.1	1.6306	1.2742	1.0405	0.85722	0.72474	0.60667	0.53698	0.48153	0.44294	0.41898
7/13/21	plate_1	10	NAM36	0.75632	0	0.48029	0.48672	0.4786	0.45002	3.0349	3.5005	3.7704	3.9582	4.0506	4.1008	2.5455	2.3333	2.0003	1.7178	1.5107	1.3873	1.27	1.2001	1.1251	1.073	1.0374
7/13/21	plate_1	10	NAM36	0.77331	0	0.45439	0.32956	0.3333	0.33327	3.4652	3.7616	3.954	4.1231	4.1898	4.2646	2.111	1.6104	1.1741	0.91648	0.72537	0.60737	0.51989	0.46663	0.44745	0.42415	0.41061
7/13/21	plate_1	11	NAM40	0.773	0	0.34483	0.31717	0.3	0.29074	3.521	3.875	4.0832	4.2181	4.2857	4.333	2.2707	1.9047	1.5295	1.2353	1.0162	0.86549	0.74297	0.67655	0.60288	0.58115	0.56731
7/13/21	plate_1	11	NAM40	0.7473	0	0.51223	0.49375	0.48855	0.4691	3.2331	3.5723	3.7696	4	4.1309	4.2082	2.85	2.483	2.1254	1.8453	1.652	1.5107	1.4042	1.3136	1.2245	1.162	1.1205
7/13/21	plate_1	11	NAM40	0.78242	0	0.19596	0.18384	0.20285	0.21953	3.081	3.5465	3.7616	3.9522	4.1008	4.1594	2.5002	2.0941	1.7776	1.5001	1.2776	1.1227	0.98125	0.88478	0.78947	0.72891	0.68306
7/13/21	plate_1	12	RC	0.76092	0	0.19048	0.20271	0.21924	0.23887	3.4004	3.6437	3.824	4.0006	4.0663	4.1266	1.7374	1.543	1.2355	1.0253	0.8483	0.7272	0.63998	0.57157	0.52839	0.49096	0.46027
7/13/21	plate_1	12	RC	0.77	0	0.21562	0.15273	0.16	0.16667	2.8003	3.2857	3.4662	3.5891	3.7219	3.824	2.4809	2.0006	1.6075	1.323	1.119	0.97214	0.85733	0.75542	0.68083	0.61111	0.5714
7/13/21	plate_1	12	RC	0.7241	0	0.44717	0.24998	0.22338	0.21212	3.0003	3.3918	3.6009	3.7914	3.9045	3.9487	1.9716	1.6041	1.2291	1.0144	0.85325	0.75	0.6618	0.60943	0.5585	0.52	0.50012
7/13/21	plate_1	13	NAM 2	0.7826	0	0.20259	0.21535	0.2297	0.23686	3.5237	3.824	4	4.1771	4.2521	4.3536	2.0605	1.6969	1.2685	1.022	0.81999	0.6911	0.59638	0.53574	0.5	0.46399	0.44651
7/13/21	plate_1	13	NAM 2	0.77184	0	0.33789	0.20492	0.20234	0.19745	2.9618	3.3649	3.5465	3.7143	3.8885	3.9508	2.0593	1.6109	1.2274	1.0405	0.86549	0.75632	0.66655	0.59055	0.5478	0.50789	0.48532
7/13/21	plate_1	13	NAM 2	0.78687	0	0.19409	0.21207	0.22864	0.23221	3.5714	3.8769	4.0018	4.1331	4.2663	4.3227	1.8935	1.5323	1.1582	0.97385	0.77771	0.65593	0.57157	0.50946	0.48142	0.4491	0.42587
7/13/21	plate_1	14	NAM50	0.76709	0	0.2308	0.16864	0.17573	0.18609	2.7607	3.4225	3.7004	3.8963	4	4.0543	2.074	1.7696	1.4659	1.2089	0.97941	0.83018	0.70869	0.63328	0.5601	0.52133	0.5
7/13/21	plate_1	14	NAM50	0.76709	0	0.20467	0.16173	0.17731	0.1818	2.7696	3.3049	3.5714	3.7907	3.8985	3.9508	1.9666	1.5003	1.1777	0.95501	0.7892	0.67398	0.57482	0.50008	0.45248	0.41441	0.38328
7/13/21	plate_1	14	NAM50	0.76949	0	0.23023	0.16217	0.19156	0.20234	2.6133	3.2252	3.5013	3.7143	3.8094	3.9045	1.6943	1.244	0.84458	0.66656	0.53168	0.45453	0.40571	0.36488	0.35132	0.33325	0.32043
7/13/21	plate_1	15	NAM24	0.76304	0	0.35841	0.22685	0.23722	0.24728	3.5924	4.0469	4.2613	4.4561	4.5237	4.5714	2.1356	1.6593	1.3263	1.1239	0.9025	0.77743	0.65524	0.58623	0.52565	0.48131	0.45827
7/13/21	plate_1	15	NAM24	0.73004	0	0.42255	0.32869	0.30209	0.30001	3.0004	3.6527	4.0013	4.2508	4.3536	4.4255	2.2816	2.0627	1.7776	1.5253	1.2857	1.1138	0.98061	0.90408	0.81566	0.75901	0.72891
7/13/21	plate_1	15	NAM24	0.78394	0	0.38854	0.2528	0.26812	0.28237	3.1851	3.5013	3.7082	3.87	3.9136	4	1.9474	1.5	1	0.78465	0.65217	0.56731	0.50663	0.45452	0.43206	0.40969	0.39187
7/13/21	plate_1	16	NAM12	0.75334	0	0.18046	0.16173	0.17912	0.20011	2.8504	3.4175	3.6437	3.8328	3.9421	4.0645	2.25	1.9205	1.6253	1.4286	1.2468	1.1024	0.9765	0.88615	0.80008	0.73333	0.6875
7/13/21	plate_1	16	NAM12	0.76936	0	0.28579	0.21642	0.22097	0.23077	3.0832	3.4557	3.6377	3.8193	3.9105	4	2.0605	1.6667	1.25	1.0275	0.86227	0.75	0.67745	0.61116	0.56422	0.52491	0.5
7/13/21	plate_1	16	NAM12	0.76495	0	0.25283	0.2	0.22214	0.23449	3.2312	3.6664	3.87	4.0469	4.1309	4.1833	1.9568	1.5388	1.2001	0.9648	0.79089	0.67199	0.58831	0.5276	0.46755	0.43478	0.41898
7/13/21	plate_1	17	NAM31	0.75723	0	0.26511	0.18885	0.20406	0.20479	3.401	3.75	3.9508	4.0951	4.1902	4.2379	1.8859	1.4091	1.0579	0.87283	0.71207	0.61656	0.52944	0.48	0.44	0.41325	0.40265
7/13/21	plate_1	17	NAM31	0.76277	0	0.52773	0.28577	0.26183	0.25302	3.4004	3.6527	3.8094	3.9522	4.0013	4.0473	1.6904	1.3554	1	0.82768	0.68111	0.59712	0.52068	0.47958	0.44294	0.41775	0.41099
7/13/21	plate_1	17	NAM31	0.76704	0	0.24	0.2082	0.22214	0.23134	3.2646	3.6258	3.7954	3.9443	4.1109	4.1771	2.2694	1.9682	1.6665	1.5002	1.309	1.1791	1.0647	0.95542	0.87504	0.80014	0.75829
7/13/21	plate_1	18	NAM48	0.77663	0	0.23239	0.21429	0.21247	0.20931	3.4748	3.8142	4.0015	4.2122	4.3333	4.4126	2.1565	1.7462	1.2727	0.97628	0.73684	0.60337	0.50772	0.46278	0.43047	0.40842	0.39443
7/13/21	plate_1	18	NAM48	0.76936	0	0.32095	0.2083	0.23079	0.23806	3.2737	3.7395	3.9522	4.1429	4.2379	4.2857	1.9145	1.4759	1.0783	0.87941	0.70777	0.6087	0.53429	0.47826	0.44162	0.41775	0.39738
7/13/21	plate_1	18	NAM48	0.77639	0	0.25302	0.19282	0.20784	0.20009	3.2177	3.6188	3.8094	4	4.1008	4.1594	1.8055	1.4148	0.96066	0.73778	0.57393	0.48532	0.42024	0.38575	0.36107	0.34254	0.33333
7/13/21	plate_1	19	NAM54	0.76705	0	0.35233	0.21429	0.22022	0.22406	3.1795	3.5388	3.7285	3.9136	4	4.044	1.9738	1.572	1.1638	0.96656	0.77773	0.65725	0.56	0.50012	0.45129	0.41968	0.40007
7/13/21	plate_1	19	NAM54	0.74651	0	0.4444	0.37175	0.3418	0.32929	2.9293	3.5921	3.9164	4.1902	4.3005	4.3507	2.5865	2.3332	2.0545	1.7895	1.5714	1.4221	1.2916	1.1839	1.0588	1.0002	0.94444
7/13/21	plate_1	19	NAM54	0.77788	0	0.35711	0.20692	0.21502	0.21502	3.3507	3.75	3.9557	4.1377	4.2181	4.2741	2.2408	1.7692	1.2601	1	0.7692	0.63023	0.52866	0.46584	0.42506	0.39502	0.38095
7/13/21	plate_1	20	NAM38	0.75043	0	0.20784	0.19517	0.20014	0.21529	3.1309	3.3808	3.5013	3.6328	3.7066	3.7384	1.6877	1.4181	1.1247	0.94	0.77891	0.67356	0.59022	0.53135	0.48307	0.44843	0.43328
7/13/21	plate_1	20	NAM38	0.75871	0	0.38468	0.20931	0.21627	0.22378	2.961	3.3193	3.5013	3.7066	3.8094	3.8504	2.0314	1.5555	1.205	1.0002	0.83312	0.70504	0.61288	0.52745	0.4696	0.42644	0.39738
7/13/21	plate_1	20	NAM38	0.761	0	0.41099	0.24684	0.23176	0.23891	2.7666	3.0414	3.2379	3.4101	3.5001	3.5714	2.0264	1.6586	1.3045	1.1237	0.96594	0.85835	0.77272	0.69377	0.6412	0.59091	0.56522
7/13/21	plate_1	21	NAM41	0.7252	0	0.4928	0.25326	0.23264	0.22219	3.1378	3.5832	3.8267	4.0469	4.1833	4.2857	2.0909	1.7318	1.3332	1.1087	0.90931	0.79101	0.69924	0.64398	0.59527	0.56156	0.54703
7/13/21	plate_1	21	NAM41	0.76704	0	0.25	0.22214	0.26087	0.25717	3.1373	3.5276	3.6856	3.8435	3.9273	4	1.7167	1.2897	0.89469	0.75019	0.61614	0.53029	0.46503	0.41933	0.38473	0.35773	0.34778
7/13/21	plate_1	21	NAM41	0.76963	0	0.25353	0.22075	0.25717	0.25387	3.3005	3.5504	3.6662	3.7907	3.8571	3.8885	1.5791	1.2	0.84005	0.70917	0.57997	0.5	0.43641	0.38819	0.36925	0.34289	0.33324
7/13/21	plate_1	22	NAM 5	0.78079	0	0.3462	0.22222	0.25	0.2638	3.2613	3.6188	3.8094	4.0005	4.1066	4.1667	2.0301	1.5639	1.0416	0.83018	0.66105	0.56255	0.5	0.44294	0.418	0.39187	0.375
7/13/21	plate_1	22	NAM 5	0.7793	0	0.28	0.22378	0.27408	0.29579	3.4505	3.7143	3.8885	4.0543	4.1893	4.2663	2.6542	2.2	1.7878	1.5003	1.2927	1.1333	1.0213	0.93617	0.87573	0.8235	0.7925
7/13/21	plate_1	22	NAM 5	0.74868	0	0.47894	0.24208	0.2291	0.23008	3.259	3.5611	3.7616	3.9212	4.0004	4.0469	1.7572	1.3676	0.89071	0.69869	0.57325	0.51274	0.48148	0.44294	0.42861	0.40912	0.39502
7/13/21	plate_1	23	NAM 6	0.76212	0	0.25386	0.21734	0.22502	0.23775	3.3049	3.6829	3.8094	4	4.102	4.1109	2.215	1.8438	1.5237	1.2685	1.0707	0.93181	0.81476	0.72741	0.64706	0.58892	0.55189
7/13/21	plate_1	23	NAM 6	0.76703	0	0.33853	0.2288	0.25007	0.27151	3.4101	3.8504	4.0543	4.2646	4.3702	4.4716	2.291	1.8888	1.5622	1.3537	1.1433	1	0.87673	0.7891	0.73098	0.64508	0.59205
7/13/21	plate_1	23	NAM 6	0.76233	0	0.34662	0.18609	0.19221	0.19282	3.25	3.6829	3.9487	4.1505	4.2646	4.3507	2.0006	1.5367	1.0667	0.88854	0.6949	0.5846	0.50007	0.44294	0.40302	0.36989	0.35132
7/13/21	plate_1	24	NAM26	0.75464	0	0.2055	0.19745	0.20984	0.21924	3.044	3.3193	3.4759	3.6507	3.7384	3.7907	1.6858	1.3003	0.9166	0.72222	0.58932	0.51104	0.4688	0.42638	0.41265	0.38819	0.37031
7/13/21	plate_1	24	NAM26	0.77023	0	0.2055	0.20625	0.22864	0.24297	3.001	3.3808	3.5504	3.7384	3.8435	3.9421	1.9606	1.4859	1.0228	0.81458	0.64161	0.53698	0.47465	0.42192	0.39389	0.36771	0.34555
7/13/21	plate_1	24	NAM26	0.763	0	0.23545	0.19566	0.21353	0.22708	3.2508	3.6443	3.8571	4.0469	4.1833	4.3702	2.1919	1.6593	1.1956	0.96434	0.78581	0.68147	0.61209	0.54932	0.51272	0.48165	0.46205
7/13/21	plate_1	25	NAM29	0.75672	0	0.33751	0.21832	0.23355	0.23077	3.2737	3.5921	3.7698	3.9443	4.0005	4.0506	1.9055	1.494	1.1875	0.96521	0.81823	0.71837	0.62406	0.57422	0.51033	0.47619	0.45327
7/13/21	plate_1	25	NAM29	0.76293	0	0.2344	0.17249	0.19123	0.19048	3.0552	3.4126	3.5639	3.6893	3.7863	3.8662	1.9618	1.5811	1.286	1.1144	0.95129	0.81594	0.68875	0.58704	0.51997	0.45727	0.41867
7/13/21	plate_1	25	NAM29	0.7638	0	0.23289	0.17216	0.18485	0.18328	2.8094	3.3169	3.5018	3.6662	3.7515	3.824	2.1824	1.8277	1.5003	1.3234	1.1324	1	0.88057	0.77422	0.71877	0.64124	0.60009
7/13/21	plate_1	26	NAM11	0.75624	0	0.27153	0.19355	0.2069	0.21596	3.1479	3.5222	3.7285	3.87	3.9991	4.0013	1.9443	1.5612	1.2002	1	0.83312	0.72005	0.62511	0.56376	0.51929	0.4791	0.45833
7/13/21	plate_1	26	NAM11	0.74461	0	0.37155	0.18578	0.17395	0.16864	3.375	3.8193	4.0596	4.2951	4.4008	4.4505	2.0287	1.5714	1.1156	0.89107	0.71429	0.60943	0.53228	0.47958	0.44248	0.41968	0.4
7/13/21	plate_1	26	NAM11	0.76481	0	0.30494	0.22896	0.25681	0.26411	3.3649	3.6812	3.8332	3.9991	4.0552	4.0645	1.8003	1.3333	0.88875	0.70777	0.57356	0.50094	0.45658	0.40993	0.4	0.37719	0.35529
7/13/21	plate_1	27	NAM30	0.75498	0	0.39187	0.23806	0.24138	0.25	3.3332	3.6258	3.7907	3.9487	4.0002	4.0013	1.8753	1.5133	1.1556	0.94703	0.77764	0.6924	0.61492	0.55454	0.51424	0.47295	0.44868
7/13/21	plate_1	27	NAM30	0.73703	0	0.31436	0.18187	0.1728	0.17325	2.87	3.5465	3.8435	4.0951	4.2007	4.2646	2.0605	1.7301	1.3724	1.1353	0.95461	0.82208	0.72725	0.66654	0.5872	0.55109	0.52632
7/13/21	plate_1	27	NAM30	0.76507	0	0.52502	0.29881	0.28725	0.27178	3.2508	3.5005	3.6928	3.8012	3.8811	3.9582	1.7444	1.302	0.87518	0.71444	0.57692	0.50756	0.46353	0.42857	0.41862	0.40007	0.38643
7/13/21	plate_1	28	NAM 4	0.76368	0	0.24063	0.19239	0.21821	0.24063	3.1266	3.5331	3.7153	3.858	4	4.0723	2.0467	1.6256	1.1726	0.9696	0.76314	0.62981	0.55958	0.47552	0.44406	0.3978	0.36002
7/13/21	plate_1	28	NAM 4	0.75464	0	0.43084	0.27408	0.28954	0.29695	3.5714	3.8435	4.0006	4.1109	4.1667	4.2122	1.8577	1.4252	1	0.79618	0.63655	0.54235	0.48447	0.43641	0.40639	0.38462	0.375
7/13/21	plate_1	28	NAM 4	0.72821	0	0.44315	0.20456	0.19891	0.21128	3.2082	3.6829	3.9045	4.1066	4.2323	4.2857	2.0005	1.5001	1.0755	0.8444	0.67429	0.58601	0.52174	0.47737	0.44442	0.42474	0.41099
7/13/21	plate_1	29	NAM 9	0.76466	0	0.34072	0.21247	0.2394	0.24325	3.0921	3.4286	3.6006	3.7384	3.8167	3.8963	1.8398	1.4065	0.97756	0.7925	0.63158	0.53459	0.4688	0.41462	0.39443	0.36804	0.34714
7/13/21	plate_1	29	NAM 9	0.76984	0	0.29237	0.20625	0.24997	0.26087	3.1902	3.5	3.6667	3.8142	3.8831	3.939	1.7666	1.3145	0.86975	0.71168	0.5489	0.46426	0.4238	0.37504	0.36656	0.33936	0.32309
7/13/21	plate_1	29	NAM 9	0.77005	0	0.36842	0.24195	0.26656	0.26979	3.1887	3.4443	3.5891	3.6941	3.7656	3.8485	1.7505	1.3636	1	0.81093	0.65757	0.55429	0.48089	0.42863	0.4166	0.38478	0.35784
7/13/21	plate_1	30	NAM13	0.75624	0	0.2291	0.19085	0.20302	0.20785	3.0506	3.4014	3.5504	3.6667	3.7585	3.7776	1.7934	1.4165	1.0808	0.87509	0.68621	0.56687	0.47556	0.40705	0.36881	0.33895	0.31875
7/13/21	plate_1	30	NAM13	0.77608	0	0.33764	0.23705	0.26879	0.26511	3.3918	3.7285	3.9045	4.0473	4.1066	4.1505	1.8112	1.4391	0.96285	0.77976	0.63127	0.53736	0.48532	0.43478	0.41898	0.39737	0.38169
7/13/21	plate_1	30	NAM13	0.77796	0	0.27595	0.20601	0.23077	0.23077	3.4101	3.7907	4.0005	4.1594	4.2521	4.2776	1.9359	1.4737	1.0207	0.78419	0.61232	0.51568	0.45327	0.40842	0.38819	0.36617	0.35005
7/13/21	plate_1	31	NAM15	0.78436	0	0.30616	0.25006	0.28	0.29579	3.4286	3.7776	3.9487	4.1186	4.2219	4.2951	2.0301	1.6001	1.0888	0.875	0.68875	0.58632	0.51656	0.46156	0.44613	0.42192	0.39997
7/13/21	plate_1	31	NAM15	0.76448	0	0.20638	0.20479	0.22663	0.24003	3.3649	3.7219	3.8963	4.0552	4.1186	4.1893	2.0003	1.69	1.3129	1.0742	0.86587	0.73213	0.6272	0.55557	0.5	0.45538	0.42867
7/13/21	plate_1	31	NAM15	0.76948	0	0.2297	0.2	0.22058	0.22406	3.0872	3.333	3.5007	3.6667	3.7515	3.8217	1.7431	1.3422	0.91758	0.72205	0.57981	0.50008	0.45169	0.40876	0.39997	0.37155	0.35396
7/13/21	plate_1	32	NAM25	0.74081	0	0.3398	0.23645	0.23399	0.24556	3.0639	3.6176	3.858	4.0723	4.215	4.25	2.1429	1.8004	1.3861	1.1433	0.9696	0.85722	0.75718	0.68578	0.62518	0.57908	0.53627
7/13/21	plate_1	32	NAM25	0.75927	0	0.28981	0.2297	0.21791	0.23535	2.9136	3.3005	3.5276	3.6856	3.7863	3.8435	1.8391	1.4501	0.97741	0.80453	0.65631	0.57635	0.54003	0.4915	0.47465	0.44444	0.42638
7/13/21	plate_1	32	NAM25	0.7412	0	0.30244	0.18182	0.18832	0.20319	3.1003	3.6475	3.8769	4.0663	4.144	4.2	1.9582	1.6208	1.2727	1.0502	0.84104	0.69588	0.58704	0.51368	0.45465	0.41384	0.38586
7/13/21	plate_7	33	NAM64	0.76701	0	0.13704	0.13325	0.15585	0.14119	2.6664	3.2117	3.5276	3.7384	3.8662	3.9443	2.0008	1.5	1.1525	0.93587	0.7752	0.65968	0.57557	0.51433	0.46372	0.418	0.39555
7/13/21	plate_7	33	NAM64	0.7619	0	0.12693	0.13423	0.16217	0.14711	2.728	3.2737	3.5301	3.7066	3.8	3.8769	2.0008	1.5	1.1318	0.92012	0.76111	0.63998	0.55	0.49112	0.44651	0.4	0.38095
7/13/21	plate_7	33	NAM64	0.77551	0	0.23221	0.14756	0.14064	0.12951	2.8885	3.1771	3.4284	3.6266	3.8	3.8662	1.8807	1.6433	1.483	1.3666	1.2907	1.2331	1.1896	1.1565	1.121	1.0885	1.059
7/13/21	plate_7	34	NAM28	0.72165	0	0.4695	0.46109	0.45886	0.42857	3.1038	3.5005	3.75	3.878	3.9997	4.0004	2.4167	2.2858	2.0573	1.7807	1.5427	1.3881	1.2859	1.2117	1.1469	1.1009	1.0656
7/13/21	plate_7	34	NAM28	0.75882	0	0.18475	0.18689	0.21104	0.19327	3.0365	3.375	3.5658	3.6963	3.7831	3.7914	2.0002	1.511	1.1733	0.9648	0.83081	0.71696	0.63764	0.59158	0.55	0.51349	0.50012
7/13/21	plate_7	34	NAM28	0.773	0	0.21431	0.20415	0.22461	0.20456	3	3.2867	3.4582	3.5611	3.6665	3.6963	2.0292	1.6475	1.3657	1.1511	0.98157	0.85171	0.76425	0.71741	0.66919	0.6199	0.60006
7/13/21	plate_7	35	NAM 8	0.76138	0	0.18462	0.164	0.16919	0.16006	2.9429	3.3333	3.5331	3.6917	3.8142	3.8662	2.3481	1.9628	1.7147	1.5554	1.3875	1.268	1.1579	1.0772	1	0.92602	0.86592
7/13/21	plate_7	35	NAM 8	0.74585	0	0.23647	0.21319	0.22581	0.21353	3.4164	3.7914	4.0013	4.1309	4.2285	4.2654	2.143	1.7291	1.4948	1.27	1.0891	0.9397	0.85011	0.76656	0.7012	0.64461	0.60506
7/13/21	plate_7	35	NAM 8	0.75041	0	0.18093	0.17771	0.17497	0.15552	2.9618	3.25	3.4164	3.5301	3.6377	3.6656	1.971	1.6503	1.3698	1.149	0.94	0.8125	0.72741	0.66105	0.61398	0.58214	0.56051
7/13/21	plate_7	36	NAM10	0.76242	0	0.14901	0.18176	0.19427	0.18176	2.9164	3.1558	3.2737	3.4164	3.5028	3.5828	1.7501	1.4002	1.0832	0.92048	0.77435	0.66648	0.59391	0.54422	0.50028	0.47372	0.45971
7/13/21	plate_7	36	NAM10	0.77023	0	0.14901	0.18507	0.2075	0.19596	2.9415	3.3331	3.5404	3.7141	3.7863	3.858	2.1215	1.5556	1.1527	0.97214	0.82377	0.70665	0.61897	0.57143	0.52508	0.4881	0.46256
7/13/21	plate_7	36	NAM10	0.75156	0	0.22541	0.15241	0.14099	0.12275	2.8298	3.4004	3.6856	3.8885	4.0552	4.0645	2.0692	1.6798	1.4167	1.1915	1.0002	0.875	0.7707	0.70595	0.64809	0.59434	0.55935
7/13/21	plate_7	37	NAM 3	0.76463	0	0.17731	0.18294	0.20005	0.19231	3.1829	3.7004	3.9443	4.1066	4.2219	4.2776	2.3107	1.902	1.6109	1.3786	1.1904	1.0444	0.92012	0.83169	0.75582	0.69239	0.65986
7/13/21	plate_7	37	NAM 3	0.75905	0	0.20456	0.18578	0.20585	0.18915	3.2	3.6667	3.9421	4.1186	4.2663	4.3331	2.3169	1.719	1.3828	1.1538	1	0.85021	0.74504	0.67328	0.60597	0.55366	0.5184
7/13/21	plate_7	37	NAM 3	0.74509	0	0.25425	0.1568	0.14483	0.12663	2.7395	3.1422	3.3697	3.5301	3.7066	3.7656	2.1158	1.7147	1.4377	1.2288	1.0573	0.93587	0.84794	0.77574	0.70729	0.65327	0.61558
7/13/21	plate_7	38	NAM27	0.74983	0	0.17573	0.15142	0.1568	0.13956	2.7406	3.3918	3.7285	3.9508	4.1008	4.1505	2.1878	1.8002	1.5122	1.2962	1.1065	0.96006	0.83806	0.75005	0.67805	0.61546	0.56903
7/13/21	plate_7	38	NAM27	0.76285	0	0.23008	0.21429	0.23607	0.21562	3.2769	3.6928	3.9164	4.0414	4.1706	4.2219	2.0737	1.6904	1.3118	1.0509	0.86153	0.72864	0.65759	0.60877	0.57053	0.54439	0.53207
7/13/21	plate_7	38	NAM27	0.76483	0	0.19773	0.17442	0.18789	0.16883	3.0008	3.5013	3.7831	4	4.1427	4.1902	2.2423	1.8055	1.4074	1.1857	1.0192	0.87755	0.77708	0.71188	0.64555	0.59712	0.57539
7/13/21	plate_7	39	NAM14	0.75606	0	0.21173	0.2	0.21688	0.2069	3.4813	4	4.2379	4.4008	4.5007	4.5281	2.3536	1.9721	1.6145	1.333	1.1132	0.94741	0.84104	0.76372	0.69687	0.65013	0.6231
7/13/21	plate_7	39	NAM14	0.74837	0	0.2795	0.18783	0.20595	0.19605	3.1373	3.6527	3.9465	4.0921	4.2285	4.2613	2.1887	1.8025	1.4431	1.1619	0.98349	0.85835	0.78374	0.73796	0.68623	0.63969	0.6197
7/13/21	plate_7	39	NAM14	0.75378	0	0.16895	0.18182	0.20271	0.20456	2.833	3.2646	3.5007	3.6266	3.7384	3.7656	2.074	1.8623	1.6253	1.4167	1.2572	1.1388	1.0475	0.96539	0.90014	0.83152	0.78047
7/13/21	plate_7	40	NAM39	0.76334	0	0.2082	0.16365	0.18328	0.17249	3.0663	3.4662	3.6664	3.8532	4.0007	4.0022	2.2113	1.6091	1.2761	1.0909	0.93759	0.80547	0.71058	0.64087	0.58301	0.53333	0.50016
7/13/21	plate_7	40	NAM39	0.76708	0	0.19123	0.18832	0.21429	0.2	3.0007	3.3763	3.6176	3.7713	3.8885	3.9297	2.228	1.6134	1.2813	1.1013	0.93333	0.82377	0.72727	0.66667	0.61094	0.5625	0.52951
7/13/21	plate_7	40	NAM39	0.76708	0	0.30494	0.18093	0.1875	0.17407	2.9657	3.3332	3.6091	3.7907	3.9522	4.0004	2.2574	1.8328	1.5122	1.2776	1.111	1	0.9194	0.86445	0.8136	0.76372	0.73006
7/13/21	plate_2	41	NAM17	0.7323	0	0.30005	0.15917	0.18176	0.18931	3.2867	3.8193	4.0921	4.2026	4.303	4.3649	2	1.6368	1.2404	1	0.80672	0.68766	0.59391	0.54299	0.5	0.45971	0.42861
7/13/21	plate_2	41	NAM17	0.76704	0	0.26803	0.20417	0.23529	0.25	3.1558	3.4632	3.6176	3.7713	3.9105	4	2.2641	1.8571	1.4902	1.2678	1.1056	0.93587	0.81818	0.72201	0.64951	0.60523	0.56766
7/13/21	plate_2	41	NAM17	0.76705	0	0.39136	0.23529	0.26938	0.27445	2.824	3.1887	3.4	3.6377	3.7863	3.8485	2.1505	1.7395	1.3104	1.0832	0.91202	0.73698	0.61897	0.52508	0.47612	0.43259	0.3957
7/13/21	plate_2	42	NAM24	0.73955	0	0.2204	0.13126	0.14517	0.14809	2.6328	3.2945	3.5639	3.7331	3.925	4	2.1373	1.7778	1.5002	1.2507	1.0796	0.94153	0.82513	0.72626	0.6665	0.60213	0.55316
7/13/21	plate_2	42	NAM24	0.74372	0	0.31656	0.17648	0.20567	0.20833	3.1109	3.7776	4.1379	4.3583	4.5014	4.5727	2.0914	1.7	1.2732	1	0.81824	0.68042	0.59229	0.51929	0.48125	0.44081	0.41384
7/13/21	plate_2	42	NAM24	0.71902	0	0.27974	0.19715	0.21821	0.24151	3.4004	4.0007	4.2951	4.4396	4.5018	4.5891	1.9331	1.7063	1.4101	1.0951	0.86012	0.72379	0.64225	0.57895	0.55	0.5105	0.49112
7/13/21	plate_2	43	NAM46	0.75109	0	0.23078	0.14711	0.164	0.15519	2.5465	3.2117	3.5	3.6893	3.824	3.8831	1.929	1.5195	1.2221	1	0.83333	0.70299	0.61538	0.5367	0.4893	0.44651	0.41834
7/13/21	plate_2	43	NAM46	0.75563	0	0.15142	0.16656	0.18485	0.18045	2.572	3.1433	3.3867	3.5639	3.6893	3.7515	1.7147	1.2423	0.89736	0.71749	0.5832	0.49007	0.42723	0.37502	0.34497	0.31618	0.29801
7/13/21	plate_2	43	NAM46	0.75921	0	0.17647	0.16656	0.2	0.1915	2.5828	3.1797	3.4437	3.6437	3.8	3.858	1.9482	1.4444	1.0728	0.84232	0.69687	0.57139	0.48739	0.42522	0.3847	0.35297	0.32708
7/13/21	plate_2	44	NAM13	0.74951	0	0.24995	0.1457	0.16289	0.15398	2.7066	3.2323	3.4632	3.6437	3.7713	3.8485	2.0717	1.6523	1.3808	1.1726	1.0327	0.90624	0.81818	0.72422	0.65711	0.60523	0.54993
7/13/21	plate_2	44	NAM13	0.77499	0	0.29271	0.20019	0.25012	0.2654	2.824	3.25	3.4164	3.572	3.6664	3.7498	1.8136	1.3502	0.9503	0.76032	0.64727	0.53313	0.48567	0.44427	0.42208	0.39995	0.37506
7/13/21	plate_2	44	NAM13	0.73115	0	0.22222	0.14294	0.14681	0.14558	2.7101	3.2796	3.5331	3.7153	3.858	3.9297	2	1.5604	1.1665	0.94153	0.80028	0.67466	0.60488	0.5487	0.51104	0.47839	0.45451
7/13/21	plate_2	45	NAM26	0.76706	0	0.2143	0.16365	0.19638	0.19293	2.8	3.3142	3.5331	3.6662	3.7863	3.9164	2.0005	1.5184	1.121	0.86518	0.71058	0.58966	0.51177	0.4645	0.42208	0.39996	0.38009
7/13/21	plate_2	45	NAM26	0.7273	0	0.27213	0.15001	0.15273	0.15142	2.9118	3.4065	3.7066	3.8435	4.0018	4.1266	2.1377	1.7331	1.3333	1.0549	0.87198	0.74317	0.64706	0.57276	0.52181	0.48142	0.45465
7/13/21	plate_2	45	NAM26	0.71078	0	0.2881	0.19409	0.19231	0.19715	3.0828	3.7515	4.0018	4.1893	4.2776	4.3583	2.1158	1.7863	1.5	1.2355	1.034	0.8957	0.7916	0.71429	0.6538	0.59629	0.55935
7/13/21	plate_2	46	NAM30	0.73401	0	0.32497	0.19738	0.18978	0.1837	2.3517	2.9657	3.25	3.5013	3.7285	3.9045	2.1144	1.75	1.3686	1.1227	0.96066	0.83697	0.74643	0.68328	0.63636	0.60312	0.57571
7/13/21	plate_2	46	NAM30	0.7549	0	0.35217	0.20833	0.2204	0.22342	3.3333	3.8332	4.0543	4.2361	4.3486	4.4126	2.3554	2.0888	1.7504	1.5	1.3172	1.1765	1.0547	0.94339	0.87101	0.8002	0.74575
7/13/21	plate_2	46	NAM30	0.77165	0	0.26088	0.21986	0.24476	0.25	3.3608	3.75	3.9164	4.0876	4.1833	4.2508	2.2288	1.8974	1.5333	1.2503	1.0358	0.86012	0.75007	0.6618	0.6057	0.55547	0.52508
7/13/21	plate_2	47	NAM36	0.78116	0	0.3456	0.23253	0.24723	0.25	3.1851	3.4411	3.5832	3.6829	3.8008	3.8649	2.1623	1.8533	1.5233	1.3125	1.1511	1.0088	0.90931	0.84691	0.78633	0.74598	0.70777
7/13/21	plate_2	47	NAM36	0.77225	0	0.17648	0.20234	0.23686	0.23607	2.9568	3.3757	3.5714	3.7283	3.8504	3.9006	1.8885	1.5001	1.0667	0.82281	0.64901	0.53958	0.47699	0.43297	0.40639	0.39187	0.37325
7/13/21	plate_2	47	NAM36	0.743	0	0.37698	0.21207	0.2239	0.21924	3.0545	3.7066	4.0005	4.1594	4.2867	4.3702	2.1331	1.8683	1.5166	1.2281	1.0235	0.89131	0.80011	0.71444	0.64079	0.59057	0.54054
7/13/21	plate_2	48	NAM40	0.76701	0	0.28093	0.13747	0.14663	0.15142	2.87	3.3838	3.6143	3.7515	3.8885	4	2.132	1.8666	1.5527	1.2752	1.0752	0.91104	0.79618	0.69908	0.61875	0.55547	0.50388
7/13/21	plate_2	48	NAM40	0.73625	0	0.43425	0.18689	0.2	0.20005	3.074	3.6527	3.87	4.044	4.1309	4.2219	2.0414	1.7075	1.3405	1.0772	0.92012	0.7936	0.72149	0.65631	0.6087	0.56522	0.53958
7/13/21	plate_2	48	NAM40	0.7147	0	0.34117	0.16135	0.15089	0.1457	2.6503	3.3613	3.6665	3.8504	4.0009	4.0828	1.7778	1.4756	1.1691	0.97214	0.85097	0.74444	0.67381	0.61191	0.56766	0.5276	0.50028
7/13/21	plate_2	49	NAM39	0.76015	0	0.2615	0.15519	0.19048	0.1837	2.6851	3.1824	3.4293	3.6893	3.7907	4.0007	2.1902	1.6924	1.2504	1.0003	0.82377	0.66667	0.57699	0.51177	0.45971	0.42117	0.39375
7/13/21	plate_2	49	NAM39	0.76446	0	0.35722	0.17885	0.2	0.20271	2.9209	3.3885	3.6255	3.7506	3.8885	3.9487	2.3333	2.0331	1.6558	1.3751	1.1853	1.0274	0.90817	0.80779	0.73098	0.67929	0.63559
7/13/21	plate_2	49	NAM39	0.75569	0	0.44315	0.21694	0.25569	0.25586	3.259	3.6665	3.9105	4.0469	4.1429	4.1902	2.258	1.9052	1.5465	1.2916	1.1111	0.94602	0.82131	0.72155	0.65524	0.59355	0.54545
7/13/21	plate_2	50	NAM 3	0.78705	0	0.35628	0.24056	0.30274	0.31518	2.8082	3.333	3.6091	3.8008	3.9006	4	2.2072	1.7776	1.3333	1.1065	0.93617	0.78196	0.67249	0.59391	0.53844	0.50007	0.47147
7/13/21	plate_2	50	NAM 3	0.76904	0	0.244	0.2069	0.25005	0.25888	2.9293	3.6829	4.044	4.2508	4.4008	4.4753	2.1843	1.6753	1.2767	1.0189	0.8283	0.67745	0.58067	0.5132	0.46154	0.42308	0.40265
7/13/21	plate_2	50	NAM 3	0.73791	0	0.37501	0.17705	0.19592	0.20002	3.3065	4.0469	4.4002	4.6507	4.8331	4.8963	2.1942	1.7567	1.3186	1.0002	0.79146	0.63764	0.5588	0.48703	0.44812	0.41667	0.39502
7/13/21	plate_2	51	NAM 4	0.77479	0	0.35183	0.21791	0.2468	0.27408	3.4225	3.7907	4.0015	4.1386	4.2521	4.3142	2.2863	2.1	1.824	1.595	1.394	1.2291	1.0933	1	0.91266	0.84005	0.78868
7/13/21	plate_2	51	NAM 4	0.74836	0	0.2584	0.16305	0.2	0.2	3.0004	3.5832	3.9443	4.1902	4.3808	4.5007	1.807	1.3481	0.95542	0.75423	0.60943	0.51433	0.45455	0.41325	0.37844	0.3545	0.3418
7/13/21	plate_2	51	NAM 4	0.77148	0	0.21285	0.2	0.23529	0.24151	3.4809	3.8963	4.0921	4.2007	4.3005	4.3769	2.086	1.658	1.2504	0.96615	0.77595	0.6419	0.56345	0.49349	0.45952	0.42663	0.40542
7/13/21	plate_2	52	NAM18	0.72472	0	0.4238	0.19327	0.18294	0.1728	2.6078	3.2285	3.5921	3.8504	4.0506	4.1667	2.0436	1.6316	1.2177	0.95679	0.77778	0.64405	0.56449	0.49228	0.44294	0.40909	0.38575
7/13/21	plate_2	52	NAM18	0.72617	0	0.38575	0.18093	0.17892	0.17648	2.6554	3.215	3.5	3.6664	3.8193	3.9045	1.8504	1.5002	1.1601	0.93113	0.78465	0.6723	0.60292	0.54803	0.50706	0.47958	0.45325
7/13/21	plate_2	52	NAM18	0.74081	0	0.32071	0.17111	0.1819	0.16667	2.5832	3.0538	3.3181	3.5301	3.6662	3.7713	1.7827	1.3084	0.96894	0.75	0.61041	0.48634	0.42482	0.37869	0.3382	0.30196	0.2885
7/13/21	plate_2	53	NAM27	0.76706	0	0.16135	0.17738	0.22208	0.22443	3.1107	3.6437	3.8662	4.0596	4.1833	4.2219	2.0414	1.6075	1.1453	0.88166	0.7237	0.59373	0.5217	0.47865	0.44163	0.41331	0.39375
7/13/21	plate_2	53	NAM27	0.76709	0	0.22086	0.17111	0.21634	0.21529	2.6864	3.428	3.7506	3.9758	4.1066	4.1667	2.123	1.7221	1.2989	1.044	0.87397	0.70823	0.60337	0.5161	0.4546	0.41441	0.3776
7/13/21	plate_2	53	NAM27	0.76495	0	0.18091	0.17892	0.2197	0.22581	3.1543	3.7616	4.0005	4.1309	4.1902	4.2285	1.9738	1.7253	1.3619	1.0826	0.86904	0.73454	0.63764	0.55404	0.50663	0.45108	0.42111
7/13/21	plate_2	54	NAM 8	0.75086	0	0.42474	0.19357	0.2105	0.2042	3.1072	3.7082	4	4.1594	4.2857	4.333	2.2727	1.9231	1.5747	1.2718	1.07	0.89378	0.77003	0.6618	0.58543	0.52557	0.48594
7/13/21	plate_2	54	NAM 8	0.74285	0	0.337	0.17647	0.20008	0.20406	3.4813	4	4.2252	4.3649	4.4759	4.5469	2.345	2.0528	1.7104	1.4253	1.2057	1.0333	0.89071	0.77699	0.69836	0.63356	0.58662
7/13/21	plate_2	54	NAM 8	0.76469	0	0.20352	0.16667	0.20505	0.21529	2.6078	3.3481	3.6667	3.8571	4.0015	4.1008	2.1612	1.765	1.3952	1.1396	0.94248	0.76563	0.64524	0.553	0.49228	0.44294	0.40741
7/13/21	plate_2	55	NAM54	0.77764	0	0.18431	0.1915	0.22214	0.22595	2.841	3.4582	3.8267	4.0876	4.1833	4.2508	2.0792	1.619	1.2177	1	0.81143	0.67566	0.58333	0.51274	0.46256	0.42859	0.40265
7/13/21	plate_2	55	NAM54	0.78275	0	0.21688	0.17857	0.22097	0.22612	2.9246	3.4786	3.7616	3.9522	4.1217	4.2007	2.2816	1.824	1.4332	1.165	0.93616	0.77778	0.6556	0.58396	0.52942	0.48924	0.46427
7/13/21	plate_2	55	NAM54	0.77165	0	0.29325	0.17082	0.20479	0.19188	2.6808	3.2613	3.5805	3.8142	4.0506	4.1594	2.1505	1.5828	1.1601	0.92868	0.75482	0.61776	0.52632	0.46656	0.41099	0.37504	0.35511
7/13/21	plate_2	56	NAM33	0.76368	0	0.2192	0.16659	0.17738	0.18832	3.1429	3.5004	3.6665	3.7776	3.8716	3.9331	2.154	1.7331	1.3888	1.1869	0.97119	0.80972	0.68416	0.59819	0.52507	0.44651	0.41167
7/13/21	plate_2	56	NAM33	0.73539	0	0.16663	0.12219	0.16	0.1512	2.1158	3.3649	3.8504	4.1109	4.2219	4.2646	1.3888	1.0237	0.70365	0.55366	0.4412	0.36771	0.32434	0.28954	0.25865	0.23755	0.22214
7/13/21	plate_2	56	NAM33	0.78088	0	0.19596	0.23725	0.2752	0.27778	2.6829	3.0007	3.2	3.3867	3.572	3.6893	1.7505	1.345	0.96573	0.74351	0.63412	0.51433	0.45765	0.41867	0.39293	0.37732	0.36002
7/13/21	plate_2	57	NAM12	0.77812	0	0.21953	0.20437	0.23686	0.244	2.925	3.2323	3.4	3.5465	3.6917	3.8193	2.3152	1.9273	1.5237	1.2914	1.1605	1	0.89654	0.81095	0.74229	0.68766	0.64727
7/13/21	plate_2	57	NAM12	0.76705	0	0.17325	0.1728	0.22075	0.22796	2.7508	3.5222	3.8094	4	4.1008	4.1902	1.9415	1.4761	1.0872	0.85954	0.69836	0.57356	0.50007	0.44294	0.40797	0.38169	0.36369
7/13/21	plate_2	57	NAM12	0.74927	0	0.23253	0.16663	0.19765	0.20467	3.3107	3.8012	4.0005	4.0876	4.2285	4.2811	2.1306	1.8387	1.5001	1.2502	1.06	0.91451	0.81818	0.73098	0.66656	0.60789	0.55865
7/13/21	plate_2	58	NAM28	0.78079	0	0.36402	0.23409	0.27708	0.28	2.9	3.3049	3.5013	3.6527	3.7616	3.8094	2.2222	1.8533	1.4043	1.1525	0.98142	0.83328	0.71656	0.63383	0.56759	0.52773	0.4858
7/13/21	plate_2	58	NAM28	0.77366	0	0.1875	0.17705	0.21736	0.22469	3.081	3.3892	3.5465	3.6664	3.7741	3.8571	2.3169	2.0276	1.7075	1.4384	1.2001	1.0291	0.8983	0.80163	0.72228	0.66653	0.62406
7/13/21	plate_2	58	NAM28	0.73649	0	0.39346	0.18181	0.19907	0.19814	2.9666	3.4666	3.7209	3.8576	3.9582	4.0413	2.1593	1.9112	1.5761	1.3332	1.129	0.9707	0.85479	0.75562	0.68375	0.61362	0.56857
7/13/21	plate_2	59	NAM64	0.76332	0	0.23804	0.15603	0.1823	0.18689	2.6376	3.4444	3.8082	4.0389	4.1664	4.25	2.1085	1.7554	1.3889	1.1636	0.98471	0.85303	0.74663	0.66667	0.60535	0.54998	0.51794
7/13/21	plate_2	59	NAM64	0.78623	0	0.19517	0.16864	0.20931	0.20423	2.4418	3.1664	3.5237	3.7907	4.0006	4.1505	2.1475	1.6667	1.1753	0.9166	0.74504	0.62511	0.53958	0.4915	0.45325	0.42859	0.41325
7/13/21	plate_2	59	NAM64	0.75177	0	0.30125	0.13834	0.17648	0.17442	2.3188	3.3608	3.8193	4.0951	4.2613	4.3507	1.929	1.5	1.1381	0.9153	0.74444	0.62116	0.53519	0.47465	0.42474	0.3888	0.35824
7/13/21	plate_2	60	NAM31	0.76153	0	0.27947	0.16305	0.1944	0.19745	3.2494	3.8	4.0009	4.2646	4.4293	4.4716	2.0772	1.6554	1.3055	1.0579	0.85722	0.69231	0.58932	0.53081	0.47056	0.42859	0.39389
7/13/21	plate_2	60	NAM31	0.7746	0	0.20505	0.18431	0.22695	0.22521	3.1309	3.6188	3.8963	4.1266	4.2951	4.3769	2.0666	1.5408	1.0872	0.83697	0.66036	0.54235	0.47619	0.43935	0.40915	0.39071	0.37054
7/13/21	plate_2	60	NAM31	0.74011	0	0.27273	0.15725	0.18829	0.19738	3.1373	3.8167	4.0723	4.2514	4.3769	4.4443	1.7063	1.3333	0.96045	0.74037	0.6081	0.5184	0.47368	0.43079	0.40993	0.38963	0.37844
7/13/21	plate_2	61	NAM41	0.75861	0	0.18564	0.18001	0.2	0.20014	3.1433	3.4816	3.6664	3.8193	3.9164	4.0028	2.1589	1.8136	1.4582	1.25	1.0368	0.83312	0.70992	0.61094	0.54545	0.51226	0.47214
7/13/21	plate_2	61	NAM41	0.76982	0	0.16	0.18853	0.22663	0.23338	3.3649	3.6856	3.8769	4.0543	4.1667	4.2219	2.1	1.7629	1.3502	1.091	0.875	0.69647	0.57761	0.49196	0.44613	0.41183	0.38266
7/13/21	plate_2	61	NAM41	0.76212	0	0.20505	0.19231	0.23176	0.23607	3.2082	3.5714	3.7616	3.8885	3.9508	4.0005	2.059	1.6316	1.2502	1.0002	0.83652	0.70504	0.60362	0.52381	0.4696	0.42415	0.39443
[truncated: 6,452 more rows]
