# Supplementary material for: Variation in relaxation of non‐photochemical quenching between the founder genotypes of the soybean (Glycine max) nested association mapping population
Source: Plant J. 2025 Jan 27;121(2):e17219. doi: 10.1111/tpj.17219 (PMC11771714; doi:10.1111/tpj.17219)
Supplement: Supplementary file 8 — Table S5. CCA table for the year 2021. Loadings of the variables on the canonical dimensions were constructed with the NPQ dataset (columns 1, 2, and 3) and with the environmental dataset (columns 4, 5, and 6). These loadings are correlations between variables and the canonical variates. The last row shows the correlation coefficient between the canonical axis pairs (i.e., the correlation between the two CC1 for the two datasets). [file TPJ-121-0-s006.xlsx]

## Sheet: Sheet1
	Canonical loadings (NPQ)			Canonical loadings (Envir)
	CC1	CC2	CC3	CC1	CC2	CC3
AqI	-0.827	0.143	-0.326	-0.552	0.073	-0.13
AqE	0.683	-0.27	0.491	0.455	-0.138	0.195
tqE	0.042	0.148	0.632	0.028	0.076	0.251
AqM	-0.297	-0.7	0.131	-0.198	-0.359	0.052
tqM	-0.005	-0.645	-0.537	-0.003	-0.33	-0.213
maxNPQ	-0.183	-0.82	0.379	-0.122	-0.42	0.151
morning-Fsd	-0.303	-0.311	-0.042	-0.454	-0.607	-0.105
morning-VPD	-0.185	-0.47	0.049	-0.277	-0.917	0.123
Ta-3day	-0.273	-0.284	-0.244	-0.41	-0.554	-0.613
VPD-3day	0.178	-0.237	0.051	0.267	-0.463	0.127
Fsd-3day	-0.079	-0.389	0.09	-0.119	-0.759	0.227
Precip-3day-sum	0.519	0.272	0.041	0.778	0.531	0.104
Correlations	0.667	0.513	0.397	0.667	0.513	0.397
Wilks	0.331	0.597	0.81	0.331	0.597	0.81
F	44.83	28.458	17.562	44.83	28.458	17.562
df	36	25	16	36	25	16
pval	<0.001	<0.001	<0.001	<0.001	<0.001	<0.001
