# Supplementary material for: Variation in relaxation of non‐photochemical quenching between the founder genotypes of the soybean (Glycine max) nested association mapping population
Source: Plant J. 2025 Jan 27;121(2):e17219. doi: 10.1111/tpj.17219 (PMC11771714; doi:10.1111/tpj.17219)
Supplement: Supplementary file 9 — Table S6. CA table for the year 2022. Loadings of the variables on the canonical dimensions were constructed with the NPQ dataset (columns 1, 2, and 3) and with the environmental dataset (columns 4, 5, and 6). These loadings are correlations between variables and the canonical variates. The last row shows the canonical correlation coefficient between the canonical axis pairs (i.e., the correlation between the two CC1 for the two datasets). [file TPJ-121-0-s004.xlsx]

## Sheet: Sheet1
	Canonical loadings (NPQ)			Canonical loadings (Envir)
	CC1	CC2	CC3	CC1	CC2	CC3
AqI	-0.783	-0.291	0.313	-0.595	-0.143	0.123
AqE	-0.179	-0.394	0.321	-0.136	-0.194	0.126
tqE	0.615	0.559	0.406	0.468	0.275	0.16
AqM	0.882	-0.046	-0.383	0.67	-0.022	-0.151
tqM	-0.097	0.449	-0.519	-0.073	0.221	-0.204
maxNPQ	0.374	-0.75	0.014	0.284	-0.368	0.005
morning-Fsd	0.06	0.196	0.091	0.078	0.399	0.231
morning-VPD	0.304	0.087	0.161	0.401	0.178	0.409
Ta-3day	0.239	0.258	0.138	0.314	0.526	0.352
VPD-3day	0.633	0.173	0.022	0.833	0.352	0.056
Fsd-3day	0.682	-0.051	-0.128	0.897	-0.105	-0.325
Precip-3day-sum	-0.213	-0.397	0.127	-0.281	-0.809	0.323
Correlations	0.76	0.491	0.393	0.76	0.491	0.393
Wilks	0.258	0.61	0.804	0.258	0.61	0.804
F	44.724	21.473	14.364	44.724	21.473	14.364
df	36	25	16	36	25	16
pval	0	0	0	0	0	0
