# Supplementary material for: Variation in relaxation of non‐photochemical quenching between the founder genotypes of the soybean (Glycine max) nested association mapping population
Source: Plant J. 2025 Jan 27;121(2):e17219. doi: 10.1111/tpj.17219 (PMC11771714; doi:10.1111/tpj.17219)
Supplement: Supplementary file 10 — Table S7. P‐values obtained from a linear model followed by ANOVA on the principal component (PC) coordinates with the NAM population groups set as a fixed factor (i.e., PC ~ Group). [file TPJ-121-0-s016.xlsx]

## Sheet: Sheet1
Date	PC1	PC2	PC3
2021-06-24	0.1857	0.0378	0.8604
2021-06-30	0.577	0.9843	0.2048
2022-07-19	0.4572	0.1662	0.5331
2021-07-13	0.1689	0.3434	0.0026
2021-07-28	0.6763	0.1174	0.5885
2022-07-06	0.1556	0.2845	0.0379
2022-07-26	0.4417	0.3223	0.3501
2022-07-12	0.132	0.9386	0.5951
2021-07-07	0.8924	0.9776	0.7902
2021-07-20	0.1532	0.3742	0.6809
2021-08-11	0.1156	0.3003	0.3555
2022-08-20	0.049	0.7222	0.2524
2022-08-04	0.9584	0.0289	0.5888
